# Supplementary material for: Reconciling chemical flame retardant exposure and fire risk in domestic furniture
Source: PLoS One. 2023 Nov 29;18(11):e0293651. doi: 10.1371/journal.pone.0293651 (PMC10686510; doi:10.1371/journal.pone.0293651)
Supplement: S2 File — (XLSX) [file pone.0293651.s002.xlsx]

## Sheet: Document Manager
ID	Document	Number of concepts
2	Kacew et al. 2020 - Benefit versus risk associated with the use of brominated flame retardants	143
3	Blum et al. 2019 - Organophosphate Ester Flame Retardants - Are They a Regrettable Substitution for Polybrominated Diphenyl Ethers	117
4	Rhyne 1998 - Short Communication - Comparison of the Propensity of Cigar ... olstered Furniture Fabrics and Cotton Ducks (500-Fabric Study) - A...	25
5	Wilford et al. 2004 - Passive sampling survey of polybrominated diphenyl ... ndoor and outdoor air in Ottawa, Canada - Implications for sources...	22
6	Gbadamosi et al. 2021 - A critical review of human exposure to organophosphate esters with a focus on dietary intake	35
7	Peyrton and Avérous 2021 - Structure-properties relationships of cellular materials from biobased polyurethane foams	75
8	Maddela et al. 2020 - Inevitable human exposure to emissions of polybrominated diphenyl ethers - A perspective on potential health risks	79
9	Araki et al. 2018 - House Dust and Its Adverse Health Effects	14
10	Asdrubali et al. 2017 - A review of structural, thermo-physical, acousti ... nvironmental properties of wooden materials for building applications	49
11	Yang et al. 2019 - Surface-coating engineering for flame retardant flexible polyurethane foams - A critical review	171
12	Troitzsch 2016 - Fires, statistics, ignition sources, and passive fire protection measures	196
13	Tang et al. 2021 - The heat insulation and smoke suppression effect of M ... ous catalyzed by metal salt-doped APP silicon gel in situ build in...	146
14	Jones et al. 2020 - Engineered mycelium composite construction materials from fungal biorefineries - A critical review	97
15	Jun et al. 2020 - Application and research status of concrete canvas and its application prospect in emergency engineering	48
16	Liu et al. 2021 - Review of layer-by-layer self-assembly technology for fire protection of flexible polyurethane foam	247
17	Lucattini et al. 2018 - A review of semi-volatile organic compounds (SVO ... or environment - occurrence in consumer products, indoor air and dust	56
18	Hirschler 1997 - Comparison of the propensity of cigarettes to ignite upholstered furniture fabrics and cotton ducks (500-fabric study)	36
19	Hasan et al. 2020 - Potential natural fiber polymeric nanobiocomposites - A review	24
20	Horrocks 2020 - The potential for bio-sustainable organobromine-containing flame retardant formulations for textile applications-a review	69
21	Horrocks 2013 - Textile flammability research since 1980 - Personal challenges and partial solutions	109
22	Sundström et al. 1996 - Short communication - An overview of the findings of the combustion behaviour of upholstered furniture project	45
23	Stubbings and Harrad 2014 - Extent and mechanisms of brominated flame re ... emissions from waste soft furnishings and fabrics - A critical review	2
24	Guillaume et al. 2008 - Regulatory issues and flame retardant usage in upholstered furniture in Europe	26
25	Kim and Lilley 2000 - Heat release rates of burning items in fires	9
26	Janssens 2012 - Reducing Uncertainty of Quantifying the Burning Rate of Upholstered Furniture	62
27	Kobes and Groenewegen 2009 - Consumer fire safety - European statistics and potential fire safety measures	57
28	Hagen et al. 2017 - Fire safety of upholstered furniture and mattresses in the domestic area	138
29	Babrauskas et al. 2011 - Flame retardants in furniture foam - Benefits and risks	75
30	Greenstreet Burman Ltd. 2009 - A statistical report to investigate	42
31	State of California 2015 - Technical Bulletin 117-2013	4
32	British Standards Institution 2017 - Fire Safety - Vocabulary	271

## Sheet: Info
Title:	ATLAS.ti - Document Report
Project:	OPSS Furniture Fire Safety - PW
User:	Paul Whaley
Date:	13/07/2021 - 19:55:28
