# Supplementary material for: Reconciling chemical flame retardant exposure and fire risk in domestic furniture
Source: PLoS One. 2023 Nov 29;18(11):e0293651. doi: 10.1371/journal.pone.0293651 (PMC10686510; doi:10.1371/journal.pone.0293651)
Supplement: S10 File — (XLSX) [file pone.0293651.s010.xlsx]

## Sheet: Fire Risk Code List
Colour in Matrix	Code	Decision on Inclusion of Concept Network Node in Risk Model or Matrix, with Reasoning	Groundings	Source
○	adult men	Included indirectly in model as a population that can be vulnerable to effects of fire	0	Expert Input		0	Expert Input
○	adult women	Included in concept network as a population that can be vulnerable to effects of fire	1	Annotation		1	Annotation
●	age-related cognition or mobility	Included in risk matrix as a specific vulnerability to effects of fire; prompt in questionnaires	0	Expert Input		0	Expert Input
●	application of heat source	Included in risk model as a matrix dimension	S	Annotation		S	Annotation
●	asleep	Included in matrix as a population risk factor; prompt in questionnaires	1	Annotation		1	Annotation
●	back-coating	Excluded from risk model as a treatment designed to modify furniture fire risk	0	Keywording
○	bar heater	Included indirectly in risk model as an ignition risk factor external to furniture (radiant)	1	Annotation		1	Annotation
○	candle	Included indirectly in risk model as an ignition risk factor external to furniture (small fame)	2	Annotation		2	Annotation
○	children	Included indirectly in risk model as a population that can be vulnerable to effects of fire	1	Annotation		1	Annotation
○	cigarettes	Included indirectly in risk model as an ignition risk factor external to furniture (smolder)	0	Keywording		0	Keywording
○	cigars	Included indirectly in risk model as an ignition risk factor external to furniture (smolder)	1	Annotation		1	Annotation
○	combustible mass	Included indirectly in risk model under combustible volume, as it better captures the relevant risk factor	2	Annotation
●	combustible volume	Included in risk matrix as model dimension	0	Expert Input		0	Expert Input
●	composite wood	Excluded from risk model as only upholstered volume is considered a driver of fire risk	1	Annotation
●	conductive heat	Included in risk matrix as an external ignition source; prompt in questionnaires	0	Expert Input		0	Expert Input
○	covering	Included indirectly in model as component of combustible volume	S	Annotation		S	Annotation
○	cushioning	Included indirectly in model as component of combustible volume	1	Annotation		1	Annotation
○	decorations	Included indirectly in model when part of upholstery as component of combustible volume	2	Annotation		2	Annotation
●	electrical component failure	Included indirectly in model as a category of external ignition source; prompt in questionnaires	0	Expert Input		0	Expert Input
○	fabric	Included indirectly in model as component of combustible volume (covers)	1	Keywording		1	Keywording
○	fillings	Included indirectly in model as component of combustible volume	S	Annotation		S	Annotation
●	fire risk	Included as the concept being modeled by the network	2	Annotation		2	Annotation
●	flame retardant	Excluded from model as a treatment designed to modify furniture fire risk	2	Keywording
●	flame spread propensity	Included in the model as a component of failure sequence that results in furniture fires	6	Annotation		6	Annotation
●	flammability	Excluded from the model as a non-differentiating factor in fire risk relating to furniture types	3	Keywording
○	foam	Included indirectly in model as component of combustible volume (fillings)	1	Keywording		1	Keywording
●	frame	Excluded from model as only upholstered volume is considered a driver of fire risk	S	Annotation
●	frame materials	Excluded from model as only upholstered volume is considered a driver of fire risk	S	Annotation
○	hair curlers	Included indirectly in model as an ignition risk factor external to furniture (conductive)	0	Expert Input		0	Expert Input
○	halogen heater	Included indirectly in model as an ignition risk factor external to furniture (radiant)	0	Expert Input		0	Expert Input
●	hard plastic	Excluded from model as only upholstered volume is considered a driver of fire risk	0	Expert Input
○	heat release	Included indirectly in model, represented by combustible volume	5	Keywording		5	Keywording
○	horizontal orientation	Included indirectly in model, represented by junctions	S	Annotation		S	Annotation
●	ignition propensity	Included in the model as a component of failure sequence that results in furniture fires	3	Keywording		3	Keywording
●	ignition source	Included in the model as a component of failure sequence that results in furniture fires	4	Annotation		4	Annotation
●	infants	Included indirectly in model as a population that is specifically vulnerable to effects of fire; prompt in questionnaires	1	Annotation		1	Annotation
○	interior materials	Included indirectly in model, insofar as they constitute combustible volume	1	Annotation		1	Annotation
○	interliner	Included indirectly in model, insofar as it constitutes combustible volume	3	Annotation		3	Annotation
●	intoxicated	Included indirectly in model as a specific vulnerability to effects of fire; prompt in questionnaires	1	Annotation		1	Annotation
●	junctions	Included directly in model input data for ignition dimension	0	Expert Input		0	Expert Input
●	larger open flames	Excluded from the model as outside the scope of the project (large flames overwhelm fire retardancy measures)	1	Annotation
○	lateral spread of flame	Included indirectly in the model as a modifier of flame spread, represented by junctions	1	Annotation		1	Annotation
○	lighter	Included indirectly in model as an ignition risk factor external to furniture (small fame)	2	Annotation		2	Annotation
○	match	Included indirectly in model as an ignition risk factor external to furniture (small fame)	1	Annotation		1	Annotation
●	metal	Excluded from model as only upholstered volume is considered a driver of fire risk	0	Expert Input
○	mobile phone battery	Included indirectly in model as an ignition risk factor external to furniture (conductive)	0	Expert Input		0	Expert Input
○	motor activity	Included indirectly in model as an ignition risk factor external to furniture (conductive)	1	Annotation		1	Annotation
○	old persons	Included indirectly in model as a population that can be vulnerable to effects of fire	1	Annotation		1	Annotation
○	open-flame	Included indirectly in model as a population that can be vulnerable to effects of fire	1	Annotation		1	Annotation
●	ornateness	Included directly in model input data for ignition dimension	S	Annotation		S	Annotation
○	patio heater	Included indirectly in model as an ignition risk factor external to furniture (radiant)	0	Expert Input		0	Expert Input
●	phenolic resin	Excluded from model as only upholstered volume is considered a driver of fire risk	1	Annotation
●	physical or cognitive disability	Included indirectly in model as a specific vulnerability to effects of fire; prompt in questionnaires	1	Annotation		1	Annotation
●	radiant heat	Included indirectly in model as a category of external ignition source; prompt in questionnaires	1	Annotation		1	Annotation
●	reactive capacity	Included directly in model input data for vulnerability dimension	0	Expert Input		0	Expert Input
●	secondary ignition source	Excluded from the model as outside the scope of the project (large flames overwhelm fire retardancy measures)	1	Annotation
○	shape	Included indirectly in the model to facilitate organising concept network: modifier of flame spread, represented by junctions and ornateness	0	Expert Input		0	Expert Input
○	small electrical device	Included indirectly in model as an ignition risk factor external to furniture (conductive)	0	Expert Input		0	Expert Input
●	small open-flame	Included indirectly in model as a category of external ignition source; prompt in questionnaires	1	Annotation		1	Annotation
○	small upholstered furnishings	Included as the overarching concept being modeled by the network	1	Annotation		1	Annotation
●	smolder	Included indirectly in model as a category of external ignition source; prompt in questionnaires	0	Keywording		0	Keywording
●	spark	Included indirectly in model as a category of external ignition source; prompt in questionnaires	1	Annotation		1	Annotation
○	surface orientation	Included indirectly in the model as a modifier of flame spread, represented by junctions	S	Annotation		S	Annotation
●	toddlers	Included indirectly in model as a population that is specifically vulnerable to effects of fire; prompt in questionnaires	0	Keywording		0	Keywording
○	upholstery	Included indirectly in model as component of combustible volume	1	Keywording		1	Keywording
●	veneer	Excluded from model as only upholstered volume is considered a driver of fire risk	1	Annotation
○	vertical orientation	Included indirectly in the model as a modifier of flame spread, represented by junctions	S	Annotation		S	Annotation
○	vertical spread of flame	Included indirectly in the model as the reason vertical orientation of a surface is relevant to fire risk	S	Annotation		S	Annotation
●	vulnerability to fire	Included in the model as a component of our failure sequence that results in furniture fires	0	Expert Input		0	Expert Input
●	wastepaper bin	Excluded from the model as outside the scope of the project (large flames overwhelm fire retardancy measures)	1	Annotation
●	wood	Excluded from model as only upholstered volume is considered a driver of fire risk	4	Keywording
○	young persons	Included indirectly in model as a population that can be vulnerable to effects of fire	1	Annotation		1	Annotation
○	injury	Included indirectly in model as the outcome of concern in people as it relates to furniture fires	1	Annotation		1	Annotation
○	serious damage	Included indirectly in model as the outcome of concern in property as it relates to furniture fires	1	Annotation		1	Annotation
			Total Codes	74
			Total Expert Input	16
			Total Keywording	12
			Total Annotation	46
			From literature (keywording or annotation)	58
			From expert input	16	0.216216

## Sheet: Fire Risk Code Thesaurus
	Thesaurus of terms for determining occurrance of matrix concepts in furniture fire safety literature
	The principle here is to identify synonyms for terms in the concept network. The synonyms should be specific to fire risk, if possible. e.g. "heater" is relatiely specific, but "bar" is not, so "bar" as an independent term is excluded. These judgements are made using opinion rather than statistical analysis of the document corpus.
From concept network		Matrix Dimension	Measured As	Search Terms					Hits	Hits per Doc	Percent of Hits
ISO	burning rate	Flame Spread	Combustible Volume	burning rate					36	0.00926641	0.00275314
●	combustible volume	Flame Spread	Combustible Volume	volume	combustible volume				91	0.0234234	0.00695931
●	covering	Flame Spread	Combustible Volume	cover.*					508	0.130759	0.0388498
○	cushioning	Flame Spread	Combustible Volume	cushion.*					368	0.0947233	0.0281432
●	decorations	Flame Spread	Combustible Volume	decoration.*					41	0.0105534	0.00313552
○	fabric	Flame Spread	Combustible Volume	fabric.*	cloth	textile.*	duck.*		2982	0.767568	0.228051
●	fillings	Flame Spread	Combustible Volume	filling.*					93	0.0239382	0.00711227
ISO	fire growth	Flame Spread	Combustible Volume	fire growth					66	0.0169884	0.00504742
●	flame spread propensity	Flame Spread	Combustible Volume	flame spread	flame spread propensity				117	0.0301158	0.00894769
○	foam	Flame Spread	Combustible Volume	foam.*					1532	0.394337	0.117161
○	heat release	Flame Spread	Combustible Volume	heat release					457	0.117632	0.0349495
○	interior materials	Flame Spread	Combustible Volume	interior material.*					9	0.0023166	0.000688284
○	interliner	Flame Spread	Combustible Volume	interliner.*					42	0.0108108	0.00321199
ISO	sustained combustion	Flame Spread	Combustible Volume	sustained combustion					0	0	0
ISO	sustained flame	Flame Spread	Combustible Volume	sustained flam.*					0	0	0
○	upholstery	Flame Spread	Combustible Volume	upholst.*					1367	0.351866	0.104543
ISO	alight	Ignition of Item	Junctions and/or Ornateness	alight					3	0.000772201	0.000229428
ISO	ease of ignition	Ignition of Item	Junctions and/or Ornateness	ease of ignition					4	0.0010296	0.000305904
ISO	extinguish	Ignition of Item	Junctions and/or Ornateness	extinguish.*					65	0.016731	0.00497094
○	horizontal orientation	Ignition of Item	Junctions and/or Ornateness	horizontal	horizontal orientation				68	0.0175032	0.00520037
ISO	ignitable	Ignition of Item	Junctions and/or Ornateness	ignitab.*					101	0.0259974	0.00772407
●	ignition propensity	Ignition of Item	Junctions and/or Ornateness	ignitab.*	ease of ignition	ignition propensity			148	0.0380952	0.0113184
●	junctions	Ignition of Item	Junctions and/or Ornateness	junction.*					6	0.0015444	0.000458856
○	lateral spread of flame	Ignition of Item	Junctions and/or Ornateness	lateral	lateral spread	lateral spread of flame			0	0	0
ISO	lateral spread of flame	Ignition of Item	Junctions and/or Ornateness	lateral spread of flame					1	0.0002574	7.6476e-05
●	ornateness	Ignition of Item	Junctions and/or Ornateness	ornate.*					2	0.000514801	0.000152952
○	shape	Ignition of Item	Junctions and/or Ornateness	shape					51	0.0131274	0.00390028
○	surface orientation	Ignition of Item	Junctions and/or Ornateness	orient.*	suface orientation				38	0.00978121	0.00290609
ISO	surface spread of flame	Ignition of Item	Junctions and/or Ornateness	surface spread of flame					1	0.0002574	7.6476e-05
ISO	sustained ignition	Ignition of Item	Junctions and/or Ornateness	sustained ignition					0	0	0
○	vertical orientation	Ignition of Item	Junctions and/or Ornateness	vertical	vertical orientation				114	0.0293436	0.00871826
○	vertical spread of flame	Ignition of Item	Junctions and/or Ornateness	vertical spread	vertical spread of flame				1	0.0002574	7.6476e-05
●	application of heat source	Ignition Source	Contact	application	heat source	application of heat source			382	0.0983269	0.0292138
○	bar heater	Ignition Source	Contact	heater.*	bar heater				37	0.00952381	0.00282961
○	candle	Ignition Source	Contact	candle.*					26	0.00669241	0.00198838
○	cigarettes	Ignition Source	Contact	cigarette.*					413	0.106306	0.0315846
○	cigars	Ignition Source	Contact	cigar.*					415	0.106821	0.0317375
●	conductive heat	Ignition Source	Contact	conductive	conductive heat				10	0.002574	0.00076476
●	electrical component failure	Ignition Source	Contact	motor.*	failure.*	electrical component failure			133	0.0342342	0.0101713
○	hair curlers	Ignition Source	Contact	curler.*	straightener.*				0	0	0
○	halogen heater	Ignition Source	Contact	heater.*	halogen heater				37	0.00952381	0.00282961
●	ignition source	Ignition Source	Contact	ignition source					66	0.0169884	0.00504742
○	lighter	Ignition Source	Contact	lighter.*	zippo.*				19	0.0048906	0.00145304
○	match	Ignition Source	Contact	match.*					75	0.019305	0.0057357
○	mobile phone battery	Ignition Source	Contact	phone.*	mobile phone battery				12	0.0030888	0.000917712
○	motor activity	Ignition Source	Contact	motor.*	motor activity				49	0.0126126	0.00374732
○	open-flame	Ignition Source	Contact	open flame	open-flame				98	0.0252252	0.00749465
○	patio heater	Ignition Source	Contact	patio heater					0	0	0
●	radiant heat	Ignition Source	Contact	radiant	radiant heat				61	0.0157014	0.00466504
○	small electrical device	Ignition Source	Contact	electrical	small electrical device				163	0.0419562	0.0124656
●	small open-flame	Ignition Source	Contact	small open-flame					4	0.0010296	0.000305904
●	smolder	Ignition Source	Contact	smolder.*					276	0.0710425	0.0211074
●	spark	Ignition Source	Contact	spark.*					22	0.00566281	0.00168247
○	adult men	Injury or Damage	Reactive Capacity	adult	man	men			144	0.0370656	0.0110125
○	adult women	Injury or Damage	Reactive Capacity	adult	woman	women			173	0.0445302	0.0132303
●	age-related cognition or mobility	Injury or Damage	Reactive Capacity	cognit.*	mobil.*	age-related			138	0.0355212	0.0105537
●	asleep	Injury or Damage	Reactive Capacity	asleep	sleep.*	unconscious			133	0.0342342	0.0101713
○	children	Injury or Damage	Reactive Capacity	child.*					387	0.0996139	0.0295962
●	infants	Injury or Damage	Reactive Capacity	infant.*	baby	babies	newborn.*		130	0.033462	0.00994188
○	injury	Injury or Damage	Reactive Capacity	injur.*	harm.*	health			812	0.209009	0.0620985
●	intoxicated	Injury or Damage	Reactive Capacity	intoxic.*	drunk	drug.*			58	0.0149292	0.00443561
○	old persons	Injury or Damage	Reactive Capacity	elderly	aged				106	0.0272844	0.00810645
●	physical or cognitive disability	Injury or Damage	Reactive Capacity	disab.*	impairment	infirm.*			98	0.0252252	0.00749465
●	reactive capacity	Injury or Damage	Reactive Capacity	reactive capacity					0	0	0
○	serious damage	Injury or Damage	Combustible Volume	damag.*					202	0.0519949	0.0154481
●	toddlers	Injury or Damage	Reactive Capacity	toddler.*					40	0.010296	0.00305904
●	vulnerability to fire	Injury or Damage	Reactive Capacity	vulnerab.*	vulnerability to fire				28	0.00720721	0.00214133
○	young persons	Injury or Damage	Reactive Capacity	adolescen.*	teen.*	juvenile	youth.*		17	0.0043758	0.00130009
								Total	13076

## Sheet: Risk Term Frequency in Texts
		adult men	adult women	age-related cognition or mobility	application of heat source	asleep	bar heater	candle	children	cigarettes	cigars	combustible volume	conductive heat	covering	cushioning	decorations	electrical component failure	fabric	fillings	flame spread propensity	foam	hair curlers	halogen heater	heat release	horizontal orientation	ignition propensity	ignition source	infants	interior materials	interliner	intoxicated	junctions	lateral spread of flame	lighter	match	mobile phone battery	motor activity	old persons	open-flame	ornateness	patio heater	physical or cognitive disability	radiant heat	reactive capacity	shape	small electrical device	small open-flame	smolder	spark
doc url	document title	144	173	138	382	133	37	26	387	413	415	91	10	508	368	41	133	2982	93	117	1532	0	37	457	68	148	66	130	9	42	58	6	0	19	75	12	49	106	98	2	0	98	61	0	51	163	4	276	22
https://www.scopus.com/inward/record.uri?eid=2-s2.0-0038540399&doi=10.1542%2fpeds.111.6.e683&partnerID=40&md5=a8d33daff1acea7c4c259191e07c2937	Rates of pediatric injuries by 3-month intervals for children 0 to 3 years of age.	0	0	5	0	0	0	0	23	0	0	0	0	0	0	0	4	0	0	0	0	0	0	0	0	0	0	2	0	0	0	0	0	0	0	0	4	2	0	0	0	0	0	0	0	0	0	0	0
https://www.scopus.com/inward/record.uri?eid=2-s2.0-0031144609&doi=10.1002%2f%28SICI%291099-1018%28199705%2f06%2921%3a3%3c123%3a%3aAID-FAM600%3e3.0.CO%3b2-5&partnerID=40&md5=c71a6e0836387039844d3e26bdea5d71	Comparison of the propensity of cigarettes to ignite upholstered furniture fabrics and cotton ducks (500-fabric study)	0	0	0	0	0	0	0	0	7	7	0	0	0	0	0	0	26	0	1	0	0	0	0	0	4	0	0	0	0	0	0	0	0	0	0	0	0	0	0	0	0	0	0	0	0	0	1	0
https://www.scopus.com/inward/record.uri?eid=2-s2.0-0036857056&doi=10.1016%2fS1047-9651%2802%2900023-2&partnerID=40&md5=2ea6e39e24ec28e49e6e360b677f3e12	Injury prevention for children with disabilities	0	0	7	0	0	0	0	21	0	0	0	0	0	0	0	0	0	0	0	0	0	0	0	0	0	0	0	0	0	0	0	0	0	0	0	0	0	0	0	0	11	0	0	0	0	0	0	0
https://www.scopus.com/inward/record.uri?eid=2-s2.0-84910024158&doi=10.1177%2f0734904114543450&partnerID=40&md5=f0e38e5c26bde7e30c3ef307b48b3bde	Evaluating smoldering behavior of fire-blocking barrier fabrics	0	0	0	0	0	0	0	0	0	0	1	0	5	0	0	0	21	0	0	7	0	0	0	0	0	0	0	0	0	0	0	0	0	0	0	0	0	0	0	0	0	0	0	0	0	0	17	0
https://www.scopus.com/inward/record.uri?eid=2-s2.0-85070379563&doi=10.1177%2f0734904119863011&partnerID=40&md5=196632742ef1a1632c8df199a12843f9	Assessing fire-blocking effectiveness of barrier fabrics in the cone calorimeter	0	0	0	0	0	0	0	0	0	0	0	0	2	0	0	0	21	0	0	14	0	0	6	0	0	1	0	0	0	0	0	0	0	0	0	0	0	0	0	0	0	0	0	0	0	0	0	1
https://www.scopus.com/inward/record.uri?eid=2-s2.0-84890852286&partnerID=40&md5=fe816e6b9b8b4cdf5105106206d38fb2	Fire performance of polyurethane foam: California technical bulletin 117 and British standard BS5852	0	0	0	0	0	0	0	0	0	0	0	0	0	0	0	0	6	0	0	25	0	0	1	0	1	3	0	0	0	0	0	0	0	0	0	0	0	2	0	0	0	0	0	0	0	0	0	0
https://www.scopus.com/inward/record.uri?eid=2-s2.0-84932480282&doi=10.1109%2fT-AIEE.1925.5061107&partnerID=40&md5=f677fc0fa3b7481c026033b79c320162	Electrical Measurement of Physical Values: The Determination by Electrical and Magnetic Means of Quantities not in Themselves of an Electrical Nature	2	0	0	6	0	0	0	0	0	0	0	0	0	0	0	0	0	0	0	0	0	0	0	0	0	0	0	0	0	0	0	0	0	0	0	0	0	0	0	0	0	3	0	0	30	0	0	0
https://www.scopus.com/inward/record.uri?eid=2-s2.0-84886013352&partnerID=40&md5=da0bbb9bc96d67039900be21c8b3011d	3rd International Conference on Textile Engineering and Materials, ICTEM 2013	0	1	0	4	0	0	0	0	0	0	0	2	0	1	0	0	29	1	0	0	0	0	0	0	0	0	0	0	0	0	0	0	0	0	0	0	1	0	0	0	0	0	0	0	1	0	0	0
https://www.scopus.com/inward/record.uri?eid=2-s2.0-0035465869&doi=10.1106%2fELE0-B1R8-6TUQ-8HPL&partnerID=40&md5=413a37a131a6d486552ead4f2d2b1d44	Cigarette ignition performance	0	0	0	0	0	0	0	0	12	12	0	0	0	0	0	0	9	0	0	1	0	0	0	0	1	0	0	0	0	0	0	0	0	0	0	0	0	0	0	0	0	0	0	0	0	0	2	0
https://www.scopus.com/inward/record.uri?eid=2-s2.0-0023334633&doi=10.1177%2f073490418700500302&partnerID=40&md5=cc2edd1ea246b0c63aa030beea629a9e	Effects of Interliners on the Ignitability of Upholstered Furniture	0	0	0	0	0	0	0	0	1	1	0	0	2	0	0	0	3	4	0	4	0	0	0	0	5	1	0	0	7	0	0	0	0	0	0	0	0	0	0	0	0	0	0	0	0	0	0	0
https://www.scopus.com/inward/record.uri?eid=2-s2.0-0022746750&doi=10.1177%2f073490418600400402&partnerID=40&md5=9e51c34be4c6d166eb4674e1164c091c	Factors Involved in the Ignition of Cellulosic Upholstery Fabrics By Cigarettes	0	0	0	0	0	0	0	0	7	7	0	0	1	0	0	0	11	0	0	0	0	0	0	1	3	0	0	0	0	0	1	0	0	0	0	0	0	0	0	0	0	0	0	0	0	0	1	0
https://www.scopus.com/inward/record.uri?eid=2-s2.0-18344399226&partnerID=40&md5=dabd08a6ed6dd3d7dbdf4f38a2dede9a	Cigarette ignition behaviour of commercial upholstery cover fabrics	0	0	0	0	0	0	0	0	5	5	0	0	2	3	0	0	11	2	0	1	0	0	0	0	0	0	0	0	0	0	0	0	0	0	0	0	0	0	0	0	0	0	0	0	0	0	0	0
https://www.scopus.com/inward/record.uri?eid=2-s2.0-0032108715&doi=10.1002%2f%28SICI%291099-1018%281998070%2922%3a4%3c175%3a%3aAID-FAM655%3e3.0.CO%3b2-1&partnerID=40&md5=c8df441c4d507c6cc75996ff445b19ff	Short Communication: Comparison of the Propensity of Cigarettes to Ignite Upholstered Furniture Fabrics and Cotton Ducks (500-Fabric Study) - A Second Opinion	0	0	0	0	0	0	0	0	5	5	0	0	0	0	0	0	16	0	0	0	0	0	0	0	2	0	0	0	0	0	0	0	0	0	0	0	0	0	0	0	0	0	0	0	0	0	1	0
https://www.scopus.com/inward/record.uri?eid=2-s2.0-0031274234&doi=10.1002%2f%28SICI%291099-1018%28199711%2f12%2921%3a6%3c259%3a%3aAID-FAM619%3e3.0.CO%3b2-U&partnerID=40&md5=ef1188deb5207de7c7b2c81a149941db	Fabrics for testing the ignition propensity of cigarettes	0	0	0	0	0	0	0	0	7	7	0	0	0	0	0	0	15	0	0	0	0	0	0	0	3	0	0	0	0	0	0	0	0	0	0	0	0	0	0	0	0	0	0	0	0	0	0	0
https://www.scopus.com/inward/record.uri?eid=2-s2.0-84965567153&doi=10.1177%2f004051758005000508&partnerID=40&md5=c6a18165fa347b10b2fee5d1ab4c59c1	Filtered and Nonfiltered Cigarette Ignition of Cotton Upholstery Fabrics	0	0	0	0	0	0	0	0	8	8	0	0	3	0	0	0	8	0	0	0	0	0	0	0	0	0	0	0	0	0	0	0	0	0	0	0	0	0	0	0	0	0	0	0	0	0	3	0
https://www.scopus.com/inward/record.uri?eid=2-s2.0-84890808456&partnerID=40&md5=30435bf1e69ea654b5531e2a34188823	Reduced ignition propensity cigarettes: Is there a change in smoldering ignition hazard?	0	0	0	0	0	0	0	0	13	13	0	0	0	0	0	0	1	0	0	0	0	0	0	0	2	0	0	0	0	0	0	0	0	0	0	0	0	0	0	0	0	0	0	0	0	0	2	0
https://www.scopus.com/inward/record.uri?eid=2-s2.0-0043198352&partnerID=40&md5=abba9885d852c8e2f6fcde8400ce696c	Injuries as a public health problem in sub-saharan africa: Epidemiology and prospects for control	0	0	0	0	0	0	0	2	0	0	0	0	0	0	0	1	0	0	0	0	0	0	0	0	0	0	0	0	0	0	0	0	0	0	0	1	0	0	0	0	0	0	0	0	0	0	0	0
https://www.scopus.com/inward/record.uri?eid=2-s2.0-0030107395&doi=10.1177%2f073490419601400207&partnerID=40&md5=fc4cadbbc975a9d4001d4a2d486b9922	The smoldering potential of used upholstery fabrics: Unsoiled vs. soiled	0	0	0	0	0	0	0	0	0	0	0	0	0	0	0	0	17	0	0	0	0	0	0	0	0	0	0	0	0	0	0	0	0	0	0	0	0	0	0	0	0	0	0	0	0	0	11	0
https://www.scopus.com/inward/record.uri?eid=2-s2.0-0034306611&doi=10.1002%2f1097-0126%28200010%2949%3a10%3c1153%3a%3aAID-PI551%3e3.0.CO%3b2-S&partnerID=40&md5=2c9b09b281668bf87c2f56b67c725d08	Burning behaviour of fabric/polyurethane foam combinations in the cone calorimeter	0	0	0	0	0	0	0	0	0	0	0	0	4	0	0	0	11	0	0	13	0	0	2	0	0	0	0	0	0	0	0	0	0	0	0	0	0	0	0	0	0	2	0	0	0	0	0	0
https://www.scopus.com/inward/record.uri?eid=2-s2.0-0027532943&doi=10.1177%2f073490419301100105&partnerID=40&md5=b26e5783ed58eb6c3e4619a2fda18b7d	Interliner Effect on the Fire Performance of Upholstery Materials	0	0	0	0	0	0	0	0	0	0	0	0	2	0	0	0	7	0	0	6	0	0	6	0	0	0	0	0	7	0	0	0	0	0	0	0	0	0	0	0	0	0	0	0	0	0	0	0
https://www.scopus.com/inward/record.uri?eid=2-s2.0-85036466657&partnerID=40&md5=965ebfc6b9255a7b429142cb164f6051	Fire-blocking performance of laminated barrier fabrics: Cone calorimetric characterization	0	0	0	0	0	0	0	0	0	0	0	0	2	0	0	0	12	0	0	10	0	0	4	0	0	0	0	0	0	0	0	0	0	0	0	0	0	0	0	0	0	0	0	0	0	0	0	0
https://www.scopus.com/inward/record.uri?eid=2-s2.0-84898917810&partnerID=40&md5=af2d04188b549ea9f52d62fef2f79f27	2nd International Conference on Advanced Composite Materials and Manufacturing Engineering, CMME 2014	0	0	0	2	0	0	0	0	0	0	0	0	0	1	0	2	16	0	0	7	0	0	0	0	0	0	0	0	0	0	0	0	0	0	0	1	0	0	0	0	0	0	0	1	0	0	0	0
https://www.scopus.com/inward/record.uri?eid=2-s2.0-33751012140&doi=10.1016%2fj.ambp.2006.08.006&partnerID=40&md5=6b7bf4a5432b094e7b2a38693793d4ac	Less Anticipatory Guidance is Associated with More Subsequent Injury Visits among Infants	0	0	0	0	0	0	0	8	0	0	0	0	0	0	0	0	0	0	0	0	0	0	0	0	0	0	2	0	0	0	0	0	0	0	0	0	0	0	0	0	0	0	0	0	0	0	0	0
https://www.scopus.com/inward/record.uri?eid=2-s2.0-13444306501&doi=10.1002%2ffam.864&partnerID=40&md5=28105579abc98fc05207ba037771009f	Do open flame ignition resistance treatments for cellulosic and cellulosic blend fabrics also reduce cigarette ignitions?	0	0	0	0	0	0	0	0	6	6	0	0	0	0	0	0	6	0	0	0	0	0	0	0	2	0	0	0	0	0	0	0	0	0	0	0	0	6	0	0	0	0	0	0	0	0	0	0
https://www.scopus.com/inward/record.uri?eid=2-s2.0-84865219233&doi=10.1080%2f10400435.2012.659833&partnerID=40&md5=e4cc3dbc5e3ad2754d7f3f4701385982	Investigating the effects of varying the angle of application and increasing the ignition source flow rate during ISO ignitability testing on foam and vinyl	0	0	0	5	0	0	0	0	0	0	0	0	0	0	0	0	0	0	0	3	0	0	0	1	1	9	0	0	0	0	0	0	0	1	0	0	0	0	0	0	0	0	0	0	0	0	0	0
https://www.scopus.com/inward/record.uri?eid=2-s2.0-84902553924&doi=10.1016%2fj.polymdegradstab.2013.12.010&partnerID=40&md5=466d151e9a03009d868ef863684d3795	Towards a reference polyurethane foam and bench scale test for assessing smoldering in upholstered furniture	0	0	0	0	0	0	0	0	0	0	0	0	0	0	0	0	1	1	0	7	0	0	0	0	0	0	0	0	0	0	0	0	0	0	0	0	0	0	0	0	0	0	0	0	0	0	15	0
https://www.scopus.com/inward/record.uri?eid=2-s2.0-84898975151&doi=10.1016%2fj.amepre.2014.01.005&partnerID=40&md5=08cdd80bf14b09e86f8a36625740ac3e	Health literacy and injury prevention behaviors among caregivers of infants	0	0	0	0	2	1	0	2	0	0	0	0	0	0	0	0	0	0	0	0	0	1	0	0	0	0	3	0	0	0	0	0	0	0	0	0	0	0	0	0	0	0	0	0	0	0	0	0
https://www.scopus.com/inward/record.uri?eid=2-s2.0-0033889564&doi=10.1106%2fXBDR-E8HE-G6BP-DD5X&partnerID=40&md5=dce5c9c9c0ad2a68f5c45739b45e9c23	Assessment of cigarettes of reduced ignition power and their role to reduce fire risks of upholstered seating, mattresses, and bed assemblies	0	0	0	0	0	0	0	0	12	12	0	0	0	0	0	0	0	0	0	0	0	0	0	0	1	0	0	0	0	0	0	0	0	0	0	0	0	0	0	0	0	0	0	0	0	0	0	0
https://www.scopus.com/inward/record.uri?eid=2-s2.0-85096670574&doi=10.1002%2ffam.2931&partnerID=40&md5=d2c7c19cf0cb43cff8391f0215d41b26	The roles of standard cigarettes in assuring the ignition resistance of soft furnishings	0	0	0	0	0	0	0	0	13	13	0	0	0	0	0	0	0	0	0	0	0	0	0	0	1	0	0	0	0	0	0	0	0	0	0	0	0	0	0	0	0	0	0	0	0	0	0	0
https://www.scopus.com/inward/record.uri?eid=2-s2.0-0029338541&doi=10.1002%2ffam.810190402&partnerID=40&md5=50d5a7d90c6127031c5c942bbda2c27d	Quantifying the ignition propensity of cigarettes	0	0	0	0	0	0	0	0	10	10	0	0	0	0	0	0	2	0	0	0	0	0	0	0	3	0	0	0	0	0	0	0	0	0	0	0	0	0	0	0	0	0	0	0	0	0	0	0
https://www.scopus.com/inward/record.uri?eid=2-s2.0-84927519468&partnerID=40&md5=b3db7c31fa1b5c6744bdda87a60b9f87	Experimental study on the effectiveness of RIP cigarettes to fire situation in Japan -Verification of RIP cigarettes effectiveness in light of the lifestyle in Japan-	0	0	0	0	0	0	0	0	11	11	0	0	0	0	0	0	0	1	0	0	0	0	0	0	2	0	0	0	0	0	0	0	0	0	0	0	0	0	0	0	0	0	0	0	0	0	1	0
https://www.scopus.com/inward/record.uri?eid=2-s2.0-84987654772&doi=10.1007%2fs10694-016-0621-3&partnerID=40&md5=ad333c5d83b5cb3c9efc989a84bbe163	Cigarette Fires Involving Upholstered Furniture in Residences: The Role that Smokers, Smoker Behavior, and Fire Standard Compliant Cigarettes Play	0	0	0	0	0	0	0	0	9	9	0	0	0	0	0	0	0	0	2	0	0	0	0	0	0	0	0	0	0	0	0	0	0	0	0	0	0	0	0	0	0	0	0	0	0	0	0	0
https://www.scopus.com/inward/record.uri?eid=2-s2.0-84927788327&doi=10.1108%2fIJCST-12-2013-0135&partnerID=40&md5=f714c16ab159a884b4ad52deca509276	Flame retardant cellulosic textile using bannana pseudostem sap	0	0	0	4	0	0	0	0	0	0	0	0	1	0	0	0	18	0	0	0	0	0	0	2	0	0	0	0	0	0	0	0	0	0	0	0	0	0	0	0	0	0	0	0	0	0	0	0
https://www.scopus.com/inward/record.uri?eid=2-s2.0-84970277757&doi=10.1177%2f073490419501300203&partnerID=40&md5=aca0e1a2cd067a3bd7ce969d79725128	Inter-Bolt Variability of Cotton Duck #4 and the Effects on Cigarette Ignition Propensity Test Outcome	0	0	0	0	0	0	0	0	6	6	0	0	0	0	0	0	9	0	0	0	0	0	0	0	3	0	0	0	0	0	0	0	0	0	0	0	0	0	0	0	0	0	0	0	0	0	1	0
https://www.scopus.com/inward/record.uri?eid=2-s2.0-85092527490&partnerID=40&md5=64a79de9eabf7b15b255723a574971bf	Prevention of Unintentional Childhood Injury	0	0	0	0	1	0	0	8	0	0	0	0	0	0	0	1	0	0	0	0	0	0	0	0	0	0	3	0	0	0	0	0	0	0	0	1	0	0	0	0	0	0	0	0	0	0	0	0
https://www.scopus.com/inward/record.uri?eid=2-s2.0-0022061250&doi=10.1007%2fBF01040153&partnerID=40&md5=ad5a4b2b6c2a21ce683a503d92149822	Ignition risk analysis - cigarette ignition of upholstered furniture	0	0	0	0	0	0	0	0	4	4	0	0	1	0	0	0	1	0	0	0	0	0	0	0	6	0	0	0	0	0	0	0	0	0	0	0	0	0	0	0	0	0	0	0	0	0	0	0
https://www.scopus.com/inward/record.uri?eid=2-s2.0-85064201919&doi=10.4103%2fijph.IJPH_428_16&partnerID=40&md5=4d09eae5f6978beba7a7f5622d3a7194	An epidemiological study on home injuries among children of 0-14 years in South Delhi	0	0	0	0	0	0	0	7	0	0	0	0	0	0	0	0	0	0	0	0	0	0	0	0	0	0	0	0	0	0	0	0	0	0	0	0	1	0	0	0	0	0	0	0	1	0	0	0
https://www.scopus.com/inward/record.uri?eid=2-s2.0-85036457008&partnerID=40&md5=a4e608d659b98d5aee83caffad3ff960	Experimental evaluation of fire barriers exposed to open-flame ignition on full-scale upholstered furniture	0	0	0	0	0	0	0	0	0	0	0	0	2	2	0	0	6	1	0	2	0	0	1	0	0	0	0	0	0	0	0	0	0	0	0	0	0	2	0	0	0	0	0	0	0	0	0	0
https://www.scopus.com/inward/record.uri?eid=2-s2.0-85014212097&partnerID=40&md5=4ffa01d2bea8d012180b0e89adfa245a	Nonwoven fabrics for apparel and home textiles: Profiles of four key players	0	0	0	0	1	0	0	0	0	0	0	0	1	1	0	0	18	1	0	0	0	0	0	0	0	0	0	0	0	0	0	0	0	0	0	0	0	0	0	0	0	0	0	0	0	0	0	0
https://www.scopus.com/inward/record.uri?eid=2-s2.0-84899653252&partnerID=40&md5=93db280934cae35e07a256275eb0db85	Product developments and innovations in the home textiles market	0	0	0	0	0	0	0	0	0	0	0	0	0	1	0	0	15	2	0	1	0	0	0	0	0	0	0	0	0	0	0	0	0	0	0	0	0	0	0	0	0	1	0	0	0	0	0	0
https://www.scopus.com/inward/record.uri?eid=2-s2.0-85083982230&doi=10.1002%2ffam.2847&partnerID=40&md5=149a75c238e6d374c189d9083af76382	Studying smoldering to flaming transition in polyurethane furniture subassemblies: Effects of fabrics, flame retardants, and material type	0	0	0	0	0	0	0	0	1	1	0	0	0	0	0	0	6	0	0	6	0	0	0	0	0	2	0	0	0	0	0	0	0	0	0	0	0	0	0	0	0	0	0	0	0	0	7	0
https://www.scopus.com/inward/record.uri?eid=2-s2.0-0023455441&doi=10.1177%2f073490418700500603&partnerID=40&md5=0f01700cda304ccc908d3aeb471f3149	Influence of Flexible Polyurethane Foams on Upholstery Fabric-Foam Mock-ups Ignitions by Cigarettes	0	0	0	0	0	0	0	0	5	5	0	0	0	0	0	0	6	0	0	6	0	0	0	0	0	0	0	0	0	0	0	0	0	0	0	0	0	0	0	0	0	0	0	0	0	0	0	0
https://www.scopus.com/inward/record.uri?eid=2-s2.0-0020180201&doi=10.1177%2f004051758205200907&partnerID=40&md5=84062611b4d290c6ec91a914b422d626	Effect of Air Permeability on Smoldering Characteristics of Cotton Upholstery Fabrics	0	0	0	0	0	0	0	0	2	2	0	0	0	0	0	0	7	0	0	2	0	0	0	0	0	0	0	0	0	0	0	0	0	0	0	0	0	0	0	0	0	0	0	0	0	0	7	0
https://www.scopus.com/inward/record.uri?eid=2-s2.0-78650938898&doi=10.1007%2fs10694-009-0120-x&partnerID=40&md5=e94b551217ed7a433de39dddab9deb4c	Modification of ASTM E 2187 for measuring the ignition propensity of conventional cigarettes	0	0	0	0	0	0	0	0	8	8	0	0	0	0	0	0	0	0	0	0	0	0	0	0	3	1	0	0	0	0	0	0	0	0	0	0	0	0	0	0	0	0	0	0	0	0	2	0
https://www.scopus.com/inward/record.uri?eid=2-s2.0-0345307092&doi=10.1177%2f0734904103038033&partnerID=40&md5=0dd9c3307dde2ef52812c9f4a1839e78	Evaluation of Polyimide Foam as a Fire Barrier for Spacecraft Cushion Materials	0	0	0	3	0	0	0	0	0	0	0	0	0	3	0	0	0	0	1	12	0	0	1	0	0	0	0	0	0	0	0	0	0	0	0	0	0	0	0	0	0	0	0	0	0	0	2	0
https://www.scopus.com/inward/record.uri?eid=2-s2.0-0007650433&partnerID=40&md5=7a7c2969421122f828f57c95b79a048d	The fire-safe cigarette: A burn prevention tool	0	0	0	0	0	0	0	0	10	10	0	0	0	0	0	0	0	0	0	0	0	0	0	0	0	1	0	0	0	0	0	0	0	0	0	0	0	0	0	0	0	0	0	0	0	0	0	0
https://www.scopus.com/inward/record.uri?eid=2-s2.0-0024499050&doi=10.1177%2f073490418900700403&partnerID=40&md5=118a5221413d64d30fc7ff9d45baa0bd	Cigarettes with Low Propensity to Ignite Soft Furnishings	0	0	0	0	0	0	0	0	10	10	0	0	0	0	0	0	0	0	0	0	0	0	0	0	2	0	0	0	0	0	0	0	0	0	0	0	0	0	0	0	0	0	0	0	0	0	0	0
https://www.scopus.com/inward/record.uri?eid=2-s2.0-0020256218&partnerID=40&md5=c921c90c306e7f60bcb43045960f4b88	CIGARETTE IGNITION OF UPHOLSTERED CHAIRS.	0	0	0	0	0	0	0	0	3	3	0	0	3	0	0	0	4	2	0	1	0	0	0	0	0	0	0	0	0	0	0	0	0	0	0	0	0	0	0	0	0	0	0	0	0	0	5	0
https://www.scopus.com/inward/record.uri?eid=2-s2.0-84872589151&partnerID=40&md5=732d669b1a4d3385f0a66deb9a7a8c3a	The impact of using wool fleece as an upholstered furniture fabric	0	0	0	0	0	0	0	0	0	0	0	0	2	0	0	0	4	0	0	5	0	0	2	0	0	0	0	0	0	0	0	0	0	0	0	0	0	0	0	0	0	0	0	0	0	0	0	0
https://www.scopus.com/inward/record.uri?eid=2-s2.0-84970241489&doi=10.1177%2f073490419501300505&partnerID=40&md5=c6fe0d03a4a529804f66c87a34eee793	A Comparative Ignition Propensity Study of Foreign and U.S. Cigarettes Using the NIST Cotton Duck Mockup Ignition Test Method	0	0	0	0	0	0	0	0	9	9	0	0	0	0	0	0	2	0	0	0	0	0	0	0	2	0	0	0	0	0	0	0	0	0	0	0	0	0	0	0	0	0	0	0	0	0	0	0
https://www.scopus.com/inward/record.uri?eid=2-s2.0-84874949156&doi=10.1097%2fPEC.0b013e3182851038&partnerID=40&md5=caf5346ab790819af30bc71a31c5b85e	Availability of child passenger safety resources to emergency physicians practicing in emergency departments within pediatric, adult, and nontrauma centers: A national survey	5	5	0	0	0	0	0	8	0	0	0	0	0	0	0	1	0	0	0	0	0	0	0	0	0	0	0	0	0	0	0	0	0	0	0	1	0	0	0	0	0	0	0	0	0	0	0	0
https://www.scopus.com/inward/record.uri?eid=2-s2.0-84983094294&partnerID=40&md5=bbc762dc56128430c1cbf33ae668a8f5	Furniture fire safety solutions: A study on the open flame ignition resistance of California technical bulletin 117-2013 compliant upholstered furniture	0	0	0	0	0	0	0	0	1	1	0	0	2	0	0	0	3	0	0	2	0	0	0	0	0	1	0	0	0	0	0	0	0	0	0	0	0	7	0	0	0	0	0	0	0	0	2	0
https://www.scopus.com/inward/record.uri?eid=2-s2.0-84906748345&doi=10.4028%2fwww.scientific.net%2fAMR.1004-1005.1427&partnerID=40&md5=989de28e39a22ade2ebdc8ed0000824a	Quality evaluation for automobile seat woven fabric	0	0	0	0	0	0	0	0	0	0	0	0	1	0	0	0	16	0	0	0	0	0	0	0	0	0	0	1	0	0	0	0	0	0	0	0	0	0	0	0	0	0	0	0	0	0	0	0
https://www.scopus.com/inward/record.uri?eid=2-s2.0-0036861611&doi=10.1097%2f00003246-200211001-00002&partnerID=40&md5=661b3ffeecfac3081f067637c70bdcbf	Epidemiology and prevention of childhood injuries	0	0	0	0	0	0	0	5	0	0	0	0	0	0	0	2	0	0	0	0	0	0	0	0	0	0	0	0	0	0	0	0	0	0	0	2	0	0	0	0	0	0	0	0	0	0	0	0
https://www.scopus.com/inward/record.uri?eid=2-s2.0-0034954883&partnerID=40&md5=e1806a7466cd7b3419335b87a1c57939	Accidents in childhood	0	0	0	0	0	0	0	4	0	0	0	0	0	0	0	0	0	0	0	0	0	0	0	0	0	0	5	0	0	0	0	0	0	0	0	0	2	0	0	0	0	0	0	0	0	0	0	0
https://www.scopus.com/inward/record.uri?eid=2-s2.0-0034125465&doi=10.1136%2fadc.82.3.244&partnerID=40&md5=e228e5d1cd643f73c5221e3cff70e1bc	Concentrations of antimony in infants dying from SIDS and infants dying from other causes	0	0	0	0	0	0	0	0	0	0	0	0	0	0	0	0	0	0	0	0	0	0	0	0	0	0	18	0	0	0	0	0	0	1	0	0	2	0	0	0	0	0	0	0	0	0	0	0
https://www.scopus.com/inward/record.uri?eid=2-s2.0-0025060533&doi=10.1177%2f073490419000800504&partnerID=40&md5=dbd42d78c85c59538c781f35e459d273	Combustion Characteristics of Polyurethane Foams Covered with Fabricsâ€”An SPI Research Project	0	0	0	0	0	0	0	0	0	0	0	0	2	0	0	0	6	0	0	9	0	0	4	0	0	0	0	0	0	0	0	0	0	0	0	0	0	0	0	0	0	0	0	0	0	0	0	0
https://www.scopus.com/inward/record.uri?eid=2-s2.0-0020143127&doi=10.2307%2f3342038&partnerID=40&md5=3d3827a675ab8e721381c9163237aa60	The cigarette safety act	1	1	0	0	1	0	0	0	6	6	0	0	0	0	0	0	0	0	0	0	0	0	0	0	0	0	0	0	0	0	0	0	0	0	0	0	0	0	0	0	0	0	0	0	0	0	2	0
https://www.scopus.com/inward/record.uri?eid=2-s2.0-0019024736&partnerID=40&md5=e07043c3bf1ae96eb1a0baf35f5c8f2b	EVALUATIONS OF THE FIRE PERFORMANCE OF FLAME RETARDED FLEXIBLE POLYURETHANE FOAM IN AN UPHOLSTERED FURNITURE APPLICATION.	0	0	0	0	0	0	0	0	2	2	0	0	1	0	0	0	1	0	0	6	0	0	0	0	0	0	0	0	0	0	0	0	0	0	0	0	0	3	0	0	0	0	0	0	0	0	2	1
https://www.scopus.com/inward/record.uri?eid=2-s2.0-85101883682&doi=10.1016%2fj.psep.2021.02.032&partnerID=40&md5=49ff3986bab5fa986a6dd77389e84eef	Fire behaviors of two-layer coated latex foam with an extremely thin surface layer under bottom ventilation conditions	0	0	0	0	0	0	0	0	0	0	0	0	1	0	0	0	7	0	4	7	0	0	0	0	0	0	0	0	0	0	0	0	0	0	0	0	0	0	0	0	0	0	0	0	0	0	0	0
https://www.scopus.com/inward/record.uri?eid=2-s2.0-0031730112&doi=10.1177%2f004051759806800910&partnerID=40&md5=3af3af7dabaae26d65db5c0a3e49edb7	A Study of Smoldering Conditions in Upholstery Fabrics Using Thermal Imaging	0	0	0	1	0	0	0	0	2	2	0	0	0	0	0	0	7	0	0	0	0	0	0	0	0	0	0	0	0	0	0	0	0	0	0	0	0	0	0	0	0	0	0	0	0	0	6	0
https://www.scopus.com/inward/record.uri?eid=2-s2.0-0016520227&partnerID=40&md5=ffa221cfe06b71de5cc12ef22380f4ec	CIGARETTE INDUCED SMOLDERING OF UNCOVERED FLEXIBLE POLYURETHANE FOAMS.	0	0	0	0	0	0	0	0	3	3	0	0	0	0	0	0	0	0	0	11	0	0	0	0	0	0	0	0	0	0	0	0	0	0	0	0	0	0	0	0	0	0	0	0	0	0	3	0
https://www.scopus.com/inward/record.uri?eid=2-s2.0-0027128395&partnerID=40&md5=6cfa4c675c425b556061c18a71763f0f	Analysis of injury and death from burning upholstered furniture.	0	0	0	0	1	0	0	0	0	0	0	0	1	0	0	0	1	1	0	1	0	0	0	0	0	0	0	0	0	0	0	0	0	0	0	0	0	0	0	0	0	0	0	0	0	0	0	0
https://www.scopus.com/inward/record.uri?eid=2-s2.0-0026384178&partnerID=40&md5=3435d4df47c947a56cec3c010a9449c1	Ignition behaviour of conventional and HR foams, particularly in relation to small ignition sources	0	0	0	0	0	0	0	0	0	0	0	0	0	1	0	0	1	0	0	13	0	0	0	0	1	1	0	0	0	0	0	0	0	1	0	0	0	0	0	0	0	0	0	0	0	0	0	0
https://www.scopus.com/inward/record.uri?eid=2-s2.0-0017241221&partnerID=40&md5=ca74927acabb3f90706e920fb42c2428	STUDIES OF THE SMOLDERING COMBUSTION OF FLEXIBLE POLYURETHANE CUSHIONING MATERIALS.	0	0	0	0	0	0	0	0	2	2	0	0	1	2	0	0	0	0	0	2	0	0	0	0	0	0	0	0	0	0	0	0	0	0	0	0	0	0	0	0	0	0	0	0	0	0	10	0
https://www.scopus.com/inward/record.uri?eid=2-s2.0-79959265343&doi=10.1021%2fes2007462&partnerID=40&md5=7b68c314de71170a4b6719f2dd04bc71	Identification of flame retardants in polyurethane foam collected from baby products	1	1	0	0	0	0	0	1	0	0	0	0	0	0	0	0	0	0	0	7	0	0	0	0	0	0	8	0	0	0	0	0	0	0	0	0	0	0	0	0	0	0	0	0	0	0	0	0
https://www.scopus.com/inward/record.uri?eid=2-s2.0-0022686047&doi=10.1177%2f073490418600400207&partnerID=40&md5=2365ab30792325fa478834f3d1807d45	Cigarette Evaluation of 450 Pieces of Residential Upholstered Furniture	0	0	0	0	0	0	0	0	5	5	0	0	1	0	0	0	1	2	0	0	0	0	0	0	0	0	0	0	0	0	0	0	0	0	0	0	0	1	0	0	0	0	0	0	0	0	1	0
https://www.scopus.com/inward/record.uri?eid=2-s2.0-0017731734&partnerID=40&md5=96d7a301fe7d1aef731ce71b12f897d4	FLAMMABILITY CLASSIFICATION OF FABRICS USED AS UPHOLSTERED FURNITURE COVERINGS.	0	0	0	0	0	0	0	0	1	1	0	0	2	0	0	0	7	0	0	0	0	0	0	0	0	0	0	0	0	0	0	0	0	0	0	0	0	0	0	0	0	0	0	0	0	0	4	0
https://www.scopus.com/inward/record.uri?eid=2-s2.0-85103390020&doi=10.1177%2f15589250211005122&partnerID=40&md5=1f7a08d5652e93fce886833f44ee2af9	Surface treated cotton fabric with stain repellent property for the use in aircraft upholstery	0	0	0	0	0	0	0	0	0	0	0	0	1	0	0	0	12	0	0	0	0	0	0	0	0	0	0	0	0	0	0	0	0	0	0	0	0	0	0	0	0	0	0	0	0	0	0	0
https://www.scopus.com/inward/record.uri?eid=2-s2.0-0030974868&doi=10.1046%2fj.1365-2818.1997.d01-626.x&partnerID=40&md5=8055f6838e766f687583b434d334a7aa	Confocal imaging and second-order stereological analysis of a liquid foam	0	0	0	0	0	0	0	0	0	0	0	0	0	0	0	0	0	0	0	19	0	0	0	0	0	0	0	0	0	0	0	0	0	0	0	0	0	0	0	0	0	0	0	0	0	0	0	0
https://www.scopus.com/inward/record.uri?eid=2-s2.0-84892417911&partnerID=40&md5=4140a6e158ab666995337b7a2325a24f	2013 2nd International Conference on Applied Mechanics and Materials, ICAMM 2013	0	0	0	5	0	0	0	0	0	0	0	0	0	0	0	4	0	0	0	0	0	0	0	1	0	0	0	0	0	0	0	0	0	0	0	1	0	0	0	0	0	0	0	2	0	0	0	0
https://www.scopus.com/inward/record.uri?eid=2-s2.0-0019063495&partnerID=40&md5=a789b30cee11f56ebcbfd724871e745e	RESPONSE OF POLYURETHANE FOAMS TO CIGARETTE IGNITION TESTS.	0	0	0	0	0	0	0	0	3	3	0	0	1	0	0	0	0	0	0	5	0	0	0	0	0	0	0	0	0	0	0	0	0	0	0	0	0	1	0	0	0	0	0	0	0	0	3	0
https://www.scopus.com/inward/record.uri?eid=2-s2.0-0018020617&partnerID=40&md5=492eff15bc47fd0bec1f35b132d79267	IGNITION CHARACTERISTICS OF SOME AIRCRAFT INTERIOR FABRICS.	0	0	0	0	0	0	0	0	2	2	0	0	0	0	0	0	9	0	0	0	0	0	0	0	0	0	0	0	0	0	0	0	0	0	0	0	0	0	0	0	0	2	0	0	0	0	2	0
https://www.scopus.com/inward/record.uri?eid=2-s2.0-85087409202&doi=10.25016%2f2541-7487-2020-0-1-12-20&partnerID=40&md5=5d32df35416ad5c27d516fefe6637866	Burn injury due to smoking in bed: Clinical features and treatment [ÐžÐ–ÐžÐ“ÐžÐ’ÐÐ¯ Ð¢Ð ÐÐ’ÐœÐ Ð’ Ð Ð•Ð—Ð£Ð›Ð¬Ð¢ÐÐ¢Ð• ÐšÐ£Ð Ð•ÐÐ˜Ð¯ Ð’ ÐŸÐžÐ¡Ð¢Ð•Ð›Ð˜: ÐžÐ¡ÐžÐ‘Ð•ÐÐÐžÐ¡Ð¢Ð˜ ÐšÐ›Ð˜ÐÐ˜ÐšÐ˜ Ð˜ Ð›Ð•Ð§Ð•ÐÐ˜Ð¯]	1	0	0	0	0	0	0	0	1	1	0	0	0	0	0	1	0	0	0	0	0	0	0	0	0	0	0	0	0	2	0	0	0	0	0	0	0	0	0	0	0	0	0	0	0	0	0	0
https://www.scopus.com/inward/record.uri?eid=2-s2.0-84898547175&doi=10.1007%2fs10694-010-0152-2&partnerID=40&md5=a4102861d8fb9579760cc61cf5ce7aa4	Results from a Full-Scale Smoke Alarm Sensitivity Study	0	0	0	0	0	1	0	0	0	0	0	0	1	1	0	0	4	0	0	4	0	1	0	0	0	0	0	0	0	0	0	0	0	0	0	0	0	0	0	0	0	0	0	0	0	0	5	0
https://www.scopus.com/inward/record.uri?eid=2-s2.0-84880744018&partnerID=40&md5=18e1269f9cca410d33b0591549e5debf	Proposed fire screening tests on plastic foams with a cone calorimeter in Hong Kong	0	0	0	0	0	0	0	0	0	0	0	0	1	0	0	0	0	0	0	14	0	0	0	0	1	0	0	0	0	0	0	0	0	1	0	0	0	0	0	0	0	0	0	0	0	0	0	0
https://www.scopus.com/inward/record.uri?eid=2-s2.0-84907480959&doi=10.9783%2f9780812208047.1&partnerID=40&md5=78600cd553018180ed8a656b3ff01fb8	Introduction: The literatures of dreaming	5	3	0	1	1	0	0	0	0	0	5	0	0	0	0	0	0	0	0	0	0	0	0	0	0	0	0	0	0	0	0	0	0	0	0	0	0	0	0	0	0	0	0	2	0	0	0	1
https://www.scopus.com/inward/record.uri?eid=2-s2.0-84865207387&doi=10.1080%2f10400435.2012.659798&partnerID=40&md5=6650e4399dc14e4b23a77aa9f48cac0d	Validating a change of technique proposed in draft ISO7176-16 ignitability testing on wheelchair materials	0	0	0	3	0	0	0	0	0	0	0	0	1	0	0	1	0	0	0	0	0	0	0	0	1	3	0	0	0	0	0	0	0	1	0	0	0	0	0	0	0	0	0	0	0	0	0	0
https://www.scopus.com/inward/record.uri?eid=2-s2.0-77955464035&doi=10.1520%2fstp49068s&partnerID=40&md5=cabab5c628202ad264b5b97ccc1dbddf	Heat release testing of consumer products	0	0	0	0	0	0	0	2	0	0	0	0	2	0	0	0	0	0	0	0	0	0	11	0	0	0	0	0	0	0	0	0	0	0	0	0	0	0	0	0	0	0	0	0	0	0	0	0
https://www.scopus.com/inward/record.uri?eid=2-s2.0-76749123906&doi=10.1520%2fJAI102258&partnerID=40&md5=841880eea297a0ac0cc1a27bc72c8280	Heat release testing of consumer products	0	0	0	0	0	0	0	2	0	0	0	0	2	0	0	0	0	0	0	0	0	0	11	0	0	0	0	0	0	0	0	0	0	0	0	0	0	0	0	0	0	0	0	0	0	0	0	0
https://www.scopus.com/inward/record.uri?eid=2-s2.0-84949964710&doi=10.4135%2f9781483329437&partnerID=40&md5=6586a008d3329e995869124b97666bda	Developing caring relationships among parents, children, schools, and communities	3	3	0	1	0	0	0	10	0	0	0	0	0	0	0	0	0	0	0	0	0	0	0	0	0	0	0	0	0	0	0	0	0	0	0	0	0	0	0	0	0	0	0	0	0	0	0	0
https://www.scopus.com/inward/record.uri?eid=2-s2.0-73449098664&partnerID=40&md5=a6488a4c4ca070b0e5a183c128f4b2f5	Potential USA textile flammability regulations under consideration	0	0	0	0	0	0	1	1	4	4	0	0	0	0	0	0	2	0	0	0	0	0	0	0	0	1	0	0	0	0	0	0	1	0	0	0	0	3	0	0	0	0	0	0	0	0	0	0
https://www.scopus.com/inward/record.uri?eid=2-s2.0-0345005983&doi=10.1016%2f0379-7112%2879%2990014-6&partnerID=40&md5=27c39c6d0c30ac5f4cabdd6c3112987b	The ignition and burning characteristics of fabric covered foams	0	0	0	0	0	0	0	0	0	0	1	0	3	2	0	0	4	0	0	4	0	0	0	0	0	2	0	0	0	0	0	0	0	1	0	0	0	0	0	0	0	0	0	0	0	0	0	0
https://www.scopus.com/inward/record.uri?eid=2-s2.0-0019269072&partnerID=40&md5=d165a807a8242597f261ecb031d018d4	PERFORMANCE OF FLAME RETARDED FLEXIBLE POLYURETHANE FOAM CUSHIONING IN UPHOLSTERED FURNITURE UNDER SMOLDERING AND FLAMING CONDITIONS.	0	0	0	0	0	0	0	0	2	2	0	0	0	1	0	0	2	0	0	6	0	0	0	0	0	0	0	0	0	0	0	0	0	0	0	0	0	1	0	0	0	0	0	0	0	0	1	0
https://www.scopus.com/inward/record.uri?eid=2-s2.0-85091875474&doi=10.21608%2fejchem.2020.20618.2234&partnerID=40&md5=d1b162d9891fb8e4253fd8a1272ce427	Green synthesis approach for renewable textile coating and their mechanical and thermal properties	0	0	0	0	0	0	0	0	0	0	0	0	0	0	0	0	18	0	0	0	0	0	0	0	0	0	0	0	0	0	0	0	0	0	0	0	0	0	0	0	0	0	0	0	0	0	0	0
https://www.scopus.com/inward/record.uri?eid=2-s2.0-84880484079&partnerID=40&md5=3b346317918b3438116f7f3a905b758f	4th international Conference on Manufacturing Science and Engineering, ICMSE 2013	0	0	0	7	0	0	0	0	2	2	1	0	0	0	0	0	2	0	0	2	0	0	0	0	0	0	0	0	0	1	0	0	0	0	0	0	0	0	0	0	0	0	0	0	0	0	0	1
https://www.scopus.com/inward/record.uri?eid=2-s2.0-0027393114&doi=10.1177%2f073490419301100102&partnerID=40&md5=01e118fd6741879697aa9fc1be9edf12	The Effect of Cigarette Circumference on Ignition Propensity	0	0	0	0	0	0	0	0	8	8	0	0	0	0	0	0	0	0	0	0	0	0	0	0	1	0	0	0	0	0	0	0	0	0	0	0	0	0	0	0	0	0	0	0	0	0	0	0
https://www.scopus.com/inward/record.uri?eid=2-s2.0-0026790670&partnerID=40&md5=50ca882e2fad1d1e5bb31570cfff6045	A simple method of reducing upholstery fires caused by cigarettes	0	0	0	0	0	0	0	0	4	4	0	0	0	0	0	0	5	0	0	1	0	0	0	0	0	0	0	0	0	0	0	0	0	0	0	0	0	0	0	0	0	0	0	0	0	0	0	0
https://www.scopus.com/inward/record.uri?eid=2-s2.0-84976923336&doi=10.1177%2f073490419000800303&partnerID=40&md5=b33ded01b1c69382aa8a18168fc5e537	The Influence of Polymer Morphology on the Combustion of Melamine Filled Flexible Foams	0	0	0	0	0	0	0	0	0	0	0	0	0	0	0	0	0	0	0	15	0	0	2	0	0	0	0	0	0	0	0	0	0	0	0	0	0	0	0	0	0	0	0	0	0	0	0	0
https://www.scopus.com/inward/record.uri?eid=2-s2.0-84976923335&doi=10.1177%2f073490419000800402&partnerID=40&md5=60fabb1f1fd7f3d707aaa07222d63aba	A Comparative Ignition Propensity Study of Foreign and U.S. Cigarettes	0	0	0	0	0	0	0	0	8	8	0	0	0	0	0	0	0	0	0	0	0	0	0	0	2	0	0	0	0	0	0	0	0	0	0	0	0	0	0	0	0	0	0	0	0	0	0	0
https://www.scopus.com/inward/record.uri?eid=2-s2.0-0040097837&doi=10.1016%2f0379-7112%2890%2990013-5&partnerID=40&md5=cdfae9249b71af9a26e33dc8b7838b0f	Flammability of sets of fabric/foam combinations for use in upholstered furniture	0	0	0	0	0	0	0	0	0	0	0	0	2	0	0	0	4	0	0	8	0	0	1	0	0	1	0	0	0	0	0	0	0	0	0	0	0	0	0	0	0	0	0	0	0	0	0	0
https://www.scopus.com/inward/record.uri?eid=2-s2.0-84970207076&doi=10.1177%2f073490418800600204&partnerID=40&md5=c6c220aec8a6bb0e09a7cb572f8c63c7	Flammability Studies of 700 Articles of Upholstered Furniture	0	0	0	0	0	0	0	0	5	5	0	0	1	0	0	0	1	1	0	0	0	0	0	0	0	0	0	0	0	0	0	0	0	0	0	0	0	0	0	0	0	0	0	0	0	0	0	0
https://www.scopus.com/inward/record.uri?eid=2-s2.0-0022453013&partnerID=40&md5=ce90276b893d105230fed1cf9751eb95	Upholstered furniture flammability: effects of fabric multilayers at seam lines as on cigarette ignitability	0	0	0	0	0	0	0	0	2	2	0	0	1	0	0	0	7	0	0	0	0	0	0	0	2	0	0	0	0	0	0	0	0	0	0	0	0	0	0	0	0	0	0	0	0	0	0	0
https://www.scopus.com/inward/record.uri?eid=2-s2.0-0017472199&partnerID=40&md5=17e8936c5d2e63641a6ba37a9a207d8b	SMOLDERING CHARACTERISTICS OF FABRICS USED AS UPHOLSTERED FURNITURE COVERINGS.	0	0	0	0	0	0	0	0	1	1	0	0	1	0	0	0	7	2	0	0	0	0	0	0	0	0	0	0	0	0	0	0	0	0	0	0	0	0	0	0	0	0	0	0	0	0	4	0
https://www.scopus.com/inward/record.uri?eid=2-s2.0-58149140045&doi=10.1016%2fj.jflm.2008.08.008&partnerID=40&md5=c2cb52c91ce25889b0446f617bddbd4c	Two death cases originating from supplementary heater in the cabins of parked trucks	2	0	0	0	1	7	0	0	0	0	0	0	0	0	0	0	0	0	0	0	0	7	0	0	0	0	0	0	0	0	0	0	0	0	0	0	0	0	0	0	0	0	0	0	0	0	0	0
https://www.scopus.com/inward/record.uri?eid=2-s2.0-85105545867&doi=10.1111%2favsc.12575&partnerID=40&md5=f29f69001cf7fa8e8caafa5a15177ed1	Fire slightly decreases the competitive effects of a thorny cushion shrub in a semi-arid mountain steppe in the short term	0	0	0	0	0	0	0	0	0	0	0	0	5	12	0	0	0	0	0	0	0	0	0	0	0	0	0	0	0	0	0	0	0	0	0	0	0	0	0	0	0	0	0	0	0	0	0	0
https://www.scopus.com/inward/record.uri?eid=2-s2.0-85025615262&doi=10.1145%2f3058555.3058557&partnerID=40&md5=344483e93df992b9123e5c713711fa98	Technology, education and access: A 'fair go' for peoplewith disabilities	1	1	0	0	0	0	0	1	0	0	0	0	0	0	0	0	0	0	0	0	0	0	0	0	0	0	0	0	0	0	0	0	0	0	0	0	0	0	0	0	13	0	0	0	0	0	0	1
https://www.scopus.com/inward/record.uri?eid=2-s2.0-84872502803&partnerID=40&md5=f056e88b661ed624c2f12092570aca6b	Smoldering of a flexible polyurethane foam sofa	0	0	0	0	0	2	0	0	0	0	0	0	2	0	0	0	2	0	0	4	0	2	0	0	0	0	0	0	0	0	0	0	0	0	0	0	0	0	0	0	0	0	0	0	3	0	2	0
https://www.scopus.com/inward/record.uri?eid=2-s2.0-33845362841&partnerID=40&md5=e2b71b208261141df330cc137fe41a08	Prevention of unintentional childhood injuries	0	0	0	0	0	0	0	5	0	0	0	0	0	0	0	2	0	0	0	0	0	0	0	0	0	0	0	0	0	0	0	0	1	1	0	2	0	0	0	0	0	0	0	0	0	0	0	0
https://www.scopus.com/inward/record.uri?eid=2-s2.0-80455129846&doi=10.3801%2fIAFSS.FSS.8-37&partnerID=40&md5=be2b8f1e8a1bd6ba27a0f64c21978712	Sleep and Fire: Who is at risk and can the risk be reduced?	0	0	0	0	11	0	0	2	0	0	1	0	0	0	0	0	0	0	0	0	0	0	0	0	0	0	0	0	0	2	0	0	0	0	0	0	0	0	0	0	1	0	0	0	0	0	0	0
https://www.scopus.com/inward/record.uri?eid=2-s2.0-0030944521&doi=10.1542%2fpeds.99.5.704&partnerID=40&md5=72cbfc9e5e704a0997f6f1601fceade7	Pediatric injury prevention counseling priorities	0	0	0	0	0	1	0	3	0	0	0	0	0	0	0	1	0	0	0	0	0	1	0	0	0	0	0	0	0	0	0	0	0	0	0	1	0	0	0	0	0	0	0	0	0	0	0	0
https://www.scopus.com/inward/record.uri?eid=2-s2.0-0016073263&partnerID=40&md5=f532abc3cc6380d1950131a1a33552d8	FIRE HAZARDS OF PLASTICS IN FURNIURE AND FURNISHINGS: IGNITION STUDIES.	0	0	0	0	0	0	0	0	1	1	0	0	2	0	0	0	3	1	0	3	0	0	0	0	1	1	0	0	0	0	0	0	0	0	0	0	0	0	0	0	0	0	0	0	0	0	2	0
https://www.scopus.com/inward/record.uri?eid=2-s2.0-85040036321&doi=10.1002%2ffam.2464&partnerID=40&md5=c18b8c8f5d04586fe49bc625579afa11	An experimental setup for observation of smoldering-to-flaming transition on flexible foam/fabric assemblies	0	0	0	0	0	0	0	0	0	0	0	0	1	0	0	0	4	0	0	6	0	0	0	0	0	0	0	0	0	0	0	0	0	0	0	0	0	0	0	0	0	0	0	0	0	0	4	0
https://www.scopus.com/inward/record.uri?eid=2-s2.0-84890814568&partnerID=40&md5=bdc41cb766a7cf5ddf7f54126b780616	Vertical orientation cone calorimetter testing of polyurethane foams	0	0	0	0	0	0	0	0	0	0	0	0	0	0	0	0	0	0	0	7	0	0	3	2	0	0	0	0	0	0	0	0	0	0	0	0	0	1	0	0	0	0	0	0	0	0	0	0
https://www.scopus.com/inward/record.uri?eid=2-s2.0-84855644151&doi=10.1186%2f1476-069X-10-98&partnerID=40&md5=8c4b8e3cc32b2b19bca30c21a8dd9332	Injuries associated with housing conditions in Europe: A burden of disease study based on 2004 injury data	0	0	0	0	0	0	0	0	0	0	0	0	0	0	0	0	0	0	0	0	0	0	0	0	0	0	0	0	0	0	0	0	0	0	0	0	0	0	0	0	1	0	0	0	0	0	0	0
https://www.scopus.com/inward/record.uri?eid=2-s2.0-0035692194&doi=10.1016%2fS0010-2180%2801%2900326-1&partnerID=40&md5=2442fcc2d0bc6147b4660282ef2db660	Transition from smoldering to flaming combustion of horizontally oriented flexible polyurethane foam with natural convection	0	0	0	0	0	0	0	0	0	0	0	0	0	0	0	0	0	0	0	9	0	0	0	0	0	0	0	0	0	0	0	0	0	0	0	0	0	0	0	0	0	0	0	0	0	0	5	0
https://www.scopus.com/inward/record.uri?eid=2-s2.0-0033719958&doi=10.1106%2f4W3Q-EFMM-H85E-QKVD&partnerID=40&md5=a72d524e69ecb24daf395a9d532b1d15	Modification of the NIST test for measuring the ignition propensity of cigarettes	0	0	0	0	0	0	0	0	4	4	0	0	0	0	0	0	3	0	0	0	0	0	0	0	2	0	0	0	0	0	0	0	0	0	0	0	0	0	0	0	0	0	0	0	0	0	1	0
https://www.scopus.com/inward/record.uri?eid=2-s2.0-1842857845&doi=10.1177%2f073490419601400102&partnerID=40&md5=954dff9793ec599f9cb30147eed1e202	The flammability aspects of decorative trimmings: Part 1-flammability of trimmings used on upholstered furniture	0	0	0	0	0	0	0	0	2	2	0	0	1	0	0	0	2	0	0	3	0	0	0	0	1	0	0	0	0	0	0	0	0	2	0	0	0	0	0	0	0	0	0	0	0	0	0	0
https://www.scopus.com/inward/record.uri?eid=2-s2.0-18344408457&partnerID=40&md5=37a163e2e02ef02a0b68423fc6ceee7f	Imparting smoulder resistance to cotton upholstery fabrics of varying permeability levels through use of a borax/resin/phosphoric acid finish	0	0	0	0	0	0	0	0	1	1	0	0	0	0	0	0	11	0	0	1	0	0	0	0	0	0	0	0	0	0	0	0	0	0	0	0	0	0	0	0	0	0	0	0	0	0	0	0
https://www.scopus.com/inward/record.uri?eid=2-s2.0-0037850664&partnerID=40&md5=a7b51b68ae7e0abe4957b9d947d97a20	Jute for the manufacture of technical textiles	0	0	0	1	0	0	0	0	0	0	0	0	1	0	0	0	13	0	0	0	0	0	0	0	0	0	0	0	0	0	0	0	0	0	0	0	0	0	0	0	0	0	0	0	0	0	0	0
https://www.scopus.com/inward/record.uri?eid=2-s2.0-0033368865&partnerID=40&md5=0eb2dfe662c2f21fe14465f9f476a771	A fire-barrier fabric of predominantly-cotton content	0	0	0	0	0	0	0	0	0	0	0	0	3	0	0	0	13	0	0	0	0	0	0	0	0	0	0	0	0	0	0	0	0	0	0	0	0	0	0	0	0	0	0	0	0	0	0	0
https://www.scopus.com/inward/record.uri?eid=2-s2.0-85040990745&doi=10.1002%2ffam.2502&partnerID=40&md5=beb947d79cc41507e5a68e42f019eecd	Modelling of heat release rate in upholstered furniture fire	0	0	0	1	0	0	0	0	0	0	0	0	0	1	0	0	0	0	0	1	0	0	5	0	0	1	0	0	0	0	0	0	0	0	0	0	0	0	0	0	0	0	0	0	0	0	0	0
https://www.scopus.com/inward/record.uri?eid=2-s2.0-84867536111&partnerID=40&md5=48ace679832ee2eea6a42b08a20b7b99	Product developments and innovations in the home textiles market	0	0	0	0	2	0	0	0	0	0	0	0	0	0	0	0	11	0	0	2	0	0	0	0	0	0	0	0	0	0	0	0	0	0	0	0	0	0	0	0	0	0	0	0	0	0	0	0
https://www.scopus.com/inward/record.uri?eid=2-s2.0-24044506016&doi=10.1300%2fJ395v01n01_06&partnerID=40&md5=8e6dac52de70c6a6aafbba2b73eed4bc	Upholstery fire barriers based on natural fibers	0	0	0	1	0	0	0	0	0	0	0	0	0	0	0	0	2	3	0	0	0	0	0	0	0	0	0	0	0	0	0	0	0	0	0	0	0	0	0	0	0	0	0	0	0	0	0	0
https://www.scopus.com/inward/record.uri?eid=2-s2.0-0035480206&doi=10.1016%2fS0379-7112%2801%2900025-X&partnerID=40&md5=787e528a7b833de5d9a5a117c883630e	The who, what, where and why of waking to fire alarms: A review	1	1	0	0	11	0	0	1	0	0	0	0	0	0	0	0	0	0	0	0	0	0	0	0	0	0	0	0	0	1	0	0	0	0	0	0	1	0	0	0	0	0	0	0	0	0	0	0
https://www.scopus.com/inward/record.uri?eid=2-s2.0-0034316120&doi=10.1106%2f4EGW-LH1C-XFBJ-AFWL&partnerID=40&md5=748365df78043f2bdfab937cca003fca	Fire-retardant characteristics of water-blown molded flexible polyurethane foam materials	0	0	0	0	0	0	0	0	0	0	0	0	0	4	0	0	0	0	0	6	0	0	2	0	0	0	0	0	0	0	0	0	0	0	0	0	0	0	0	0	0	0	0	0	0	0	0	0
https://www.scopus.com/inward/record.uri?eid=2-s2.0-85103031687&doi=10.1016%2fj.envint.2021.106513&partnerID=40&md5=0b2300757fc81cf46f5882e72e388b2e	Do flame retardant concentrations change in dust after older upholstered furniture is replaced?	0	0	0	0	0	0	0	0	0	0	1	0	0	0	0	0	1	0	0	6	0	0	0	0	0	0	0	0	0	0	0	0	0	0	0	0	0	0	0	0	0	0	0	0	0	0	1	0
https://www.scopus.com/inward/record.uri?eid=2-s2.0-85089075373&doi=10.1016%2fj.envint.2020.106009&partnerID=40&md5=273d5785d4dcf175d0c36c6d43317eff	Young infantsâ€™ exposure to organophosphate esters: Breast milk as a potential source of exposure	0	0	0	0	0	0	0	4	0	0	0	0	0	0	0	0	0	0	0	0	0	0	0	0	0	0	9	0	0	0	0	0	0	0	0	0	0	0	0	0	0	0	0	0	0	0	0	0
https://www.scopus.com/inward/record.uri?eid=2-s2.0-85070629822&doi=10.2105%2fAJPH.2019.305157&partnerID=40&md5=43f082206c6eda440c93036986cadaa2	Health toll from open flame and cigarette-started fires on flame-retardant furniture in Massachusetts, 2003â€“2016	0	0	0	0	0	0	0	0	2	2	0	0	0	0	0	0	0	0	0	0	0	0	0	0	0	0	0	0	0	0	0	0	0	0	0	0	0	3	0	0	0	0	0	0	0	0	0	0
https://www.scopus.com/inward/record.uri?eid=2-s2.0-84895174968&partnerID=40&md5=25a6162aa9e5553cacf412acb86a0c87	Brothels depravity and abandoned women: Illegal sex in antebellum New Orleans	2	13	0	0	0	0	0	1	0	0	0	0	0	0	0	0	0	0	0	0	0	0	0	0	0	0	0	0	0	0	0	0	0	0	0	0	0	0	0	0	0	0	0	0	0	0	0	0
https://www.scopus.com/inward/record.uri?eid=2-s2.0-0033799505&partnerID=40&md5=2de671d99e81a925ab15ad8c1e1646d6	Evaluation of CPSC upholstered furniture flammability test	0	0	0	0	0	0	0	0	0	0	0	0	0	0	0	0	7	0	0	2	0	0	0	0	0	0	0	0	2	0	0	0	0	0	0	0	0	2	0	0	0	0	0	0	0	0	0	0
https://www.scopus.com/inward/record.uri?eid=2-s2.0-0031683250&doi=10.1002%2f%28SICI%291099-1018%28199801%2f02%2922%3a1%3c25%3a%3aAID-FAM632%3e3.0.CO%3b2-D&partnerID=40&md5=ff1350591938527768d4f90463c1b928	Repeatability and reproducibility of fire tests for cigarette ignition of upholstered furniture composites	0	0	0	0	0	0	0	0	6	6	0	0	0	0	0	0	0	0	0	0	0	0	0	0	0	0	0	0	0	0	0	0	0	0	0	0	0	0	0	0	0	0	0	0	0	0	0	0
https://www.scopus.com/inward/record.uri?eid=2-s2.0-0028739843&doi=10.1177%2f073168449401301202&partnerID=40&md5=5ac3fa3fe07a30919deb273edc8f7b2d	Is the Cone Calorimeter Useful in Assessing Furniture Composite Behavior by the California Technical Bulletin 133 Test?	0	0	0	0	0	0	0	0	0	0	0	0	0	0	0	1	8	0	0	4	0	0	1	0	0	0	0	0	1	0	0	0	0	0	0	0	0	0	0	0	0	0	0	0	0	0	0	0
https://www.scopus.com/inward/record.uri?eid=2-s2.0-0026879808&partnerID=40&md5=32b6a38ea9324e5e39290189639a2424	The economic woman in Africa.	5	11	0	0	0	0	0	0	0	0	0	0	0	0	0	0	0	0	0	0	0	0	0	0	0	0	0	0	0	0	0	0	0	0	0	0	0	0	0	0	0	0	0	0	0	0	0	0
https://www.scopus.com/inward/record.uri?eid=2-s2.0-84976918807&doi=10.1177%2f073490419000800203&partnerID=40&md5=30046174d4b0c44409d58ede19954a75	Characteristics and Attributes of Char Forming Combustion Modified Flexible Foams Based on PHD Polyol	0	0	0	0	0	0	0	0	0	0	0	0	0	0	0	0	0	0	0	15	0	0	0	0	0	0	0	0	0	0	0	0	0	0	0	0	0	0	0	0	0	0	0	0	0	0	0	0
https://www.scopus.com/inward/record.uri?eid=2-s2.0-84981470171&doi=10.1111%2fj.1939-1668.1984.tb00005.x&partnerID=40&md5=9381b9d951a7dc14d92f6056a3097c1c	Flammability Standards For Upholstered Furniture: Attitudes and Knowledge of Interior Designers, Retailers, Retail Sales Personnel, and Consumers	0	0	0	0	0	0	0	0	1	1	0	0	1	0	0	0	2	0	0	0	0	0	0	0	0	0	0	0	0	0	0	0	0	0	0	0	0	0	0	0	0	0	0	0	0	0	0	0
https://www.scopus.com/inward/record.uri?eid=2-s2.0-0020102234&partnerID=40&md5=4b90dcbde499b7abe29c4d90fe5eff23	CIGARETTE IGNITION BEHAVIOR OF COMMERCIAL UPHOLSTERY COVER FABRICS.	0	0	0	0	0	0	0	0	3	3	0	0	2	0	0	0	6	0	0	0	0	0	0	0	0	0	0	0	0	0	0	0	0	0	0	0	0	0	0	0	0	0	0	0	0	0	0	0
https://www.scopus.com/inward/record.uri?eid=2-s2.0-84970109552&doi=10.1177%2f073490419301100406&partnerID=40&md5=51e12384eeb1655e57f7d8ca61caea3f	Alkali Metal Ions and Their Effects on Smoldering and Ignition of Cotton Upholstery Fabrics â€” A Literature Review	0	0	0	0	0	0	0	0	1	1	0	0	0	0	0	0	5	0	0	0	0	0	0	0	0	0	0	0	0	0	0	0	0	0	0	0	0	0	0	0	0	0	0	0	0	0	5	0
https://www.scopus.com/inward/record.uri?eid=2-s2.0-85110253487&doi=10.1002%2ffam.3007&partnerID=40&md5=e8af2081c82342969b74a92372b364f6	Performance and failure mechanism of fire barriers in full-scale chair mock-ups	0	0	0	0	0	0	0	0	0	0	0	0	1	3	0	3	1	0	0	1	0	0	3	0	0	1	0	0	0	0	0	0	0	0	0	0	0	0	0	0	0	0	0	0	0	0	0	0
https://www.scopus.com/inward/record.uri?eid=2-s2.0-85081025885&doi=10.1016%2fj.clay.2020.105525&partnerID=40&md5=668b043d3f0f2046bd15748490ad8baf	Laponite-based inorganic-organic hybrid coating to reduce fire risk of flexible polyurethane foams	0	0	0	0	0	0	0	0	0	0	0	0	0	0	0	0	0	0	0	10	0	0	2	0	0	0	0	0	0	0	0	0	0	0	0	0	0	2	0	0	0	0	0	0	0	0	0	0
https://www.scopus.com/inward/record.uri?eid=2-s2.0-85033558306&doi=10.1016%2fj.buildenv.2017.08.050&partnerID=40&md5=0780aa200d39bac43cbe482843262609	Human exposure to indoor air pollutants in sleep microenvironments: A literature review	0	0	0	0	11	0	0	0	0	0	0	0	1	0	0	0	0	0	0	1	0	0	0	0	0	0	0	0	0	0	0	0	0	0	0	0	0	0	0	0	0	0	0	0	0	0	0	0
https://www.scopus.com/inward/record.uri?eid=2-s2.0-84915780327&doi=10.1089%2fzeb.2014.1027&partnerID=40&md5=c77a2d8c4c3b28f903831605050f0995	Targeted laser ablation of the zebrafish larval heart induces models of heart block, valvular regurgitation, and outflow tract obstruction	0	0	0	0	0	0	0	0	0	0	0	0	0	3	0	0	0	0	0	0	0	0	0	0	0	0	0	0	0	0	0	0	0	0	0	0	0	0	0	0	0	0	0	0	1	0	0	0
https://www.scopus.com/inward/record.uri?eid=2-s2.0-84906974077&partnerID=40&md5=6c16b26e58042e951c1a34c7939eceac	5th International Conference on Mechanical and Aerospace Engineering, ICMAE 2014	0	0	0	3	0	0	0	0	0	0	0	0	0	1	0	2	0	0	1	2	0	0	0	0	0	0	0	0	0	0	0	0	0	0	0	2	0	0	0	0	0	0	0	0	1	0	0	0
https://www.scopus.com/inward/record.uri?eid=2-s2.0-70450181112&doi=10.1002%2ffam.1002&partnerID=40&md5=09f965f9ce5aeb004c48ef715096d047	Experimental study on water spray suppression on burning upholstered chair in an enclosure with different application times	0	0	0	7	0	0	0	0	0	0	0	0	0	0	0	0	0	0	0	0	0	0	2	0	0	0	0	0	0	0	0	0	0	0	0	0	0	0	0	0	0	0	0	0	0	0	0	0
https://www.scopus.com/inward/record.uri?eid=2-s2.0-85023976974&doi=10.1080%2f00233609708604436&partnerID=40&md5=74be569e412a303e45977ee13523ab23	Edward hopper	3	4	0	0	1	0	0	0	1	2	0	0	1	0	0	0	0	0	0	0	0	0	0	0	0	0	0	0	0	0	0	0	0	0	0	0	3	0	0	0	0	0	0	0	0	0	0	0
https://www.scopus.com/inward/record.uri?eid=2-s2.0-33745125203&doi=10.1016%2f0379-7112%2894%2990063-9&partnerID=40&md5=84d7f402dac097a7f55e0cc8618e5df6	The influence of ignition source on the flaming fire hazard of upholstered furniture	0	0	0	0	0	1	0	0	1	1	0	0	0	0	0	0	1	0	0	1	0	1	3	0	0	2	0	0	0	0	0	0	0	1	0	0	0	0	0	0	0	0	0	0	0	0	0	0
https://www.scopus.com/inward/record.uri?eid=2-s2.0-0026364395&partnerID=40&md5=114a462b48ffee4193fd707fe3388fba	OSU heat release unit as a screening tool for California TB 133	0	0	0	0	0	0	0	0	0	0	0	0	0	1	0	1	4	0	0	4	0	0	3	0	0	0	0	0	0	0	0	0	0	0	0	0	0	0	0	0	0	1	0	0	0	0	0	0
https://www.scopus.com/inward/record.uri?eid=2-s2.0-0019736631&partnerID=40&md5=58ea7433556ea73980b9756241623164	REALISTIC AND FAIR FLAMMABILITY TEST METHODS FOR UPHOLSTERED SEATING.	0	0	0	0	0	0	0	0	0	0	0	0	2	0	0	0	3	2	0	3	0	0	0	0	0	1	0	0	0	0	0	0	0	0	0	0	0	0	0	0	0	0	0	0	0	0	0	0
https://www.scopus.com/inward/record.uri?eid=2-s2.0-0018051084&partnerID=40&md5=dc6f9bae38bd698455751a695e1af138	IGNITABILITY BY RADIANT HEAT OF FURNITURE UPHOLSTERY FABRICS.	0	0	0	0	0	0	0	0	0	0	0	0	0	1	0	0	6	0	0	1	0	0	0	0	2	0	0	0	0	0	0	0	0	0	0	0	0	0	0	0	0	1	0	0	0	0	0	0
https://www.scopus.com/inward/record.uri?eid=2-s2.0-85076131739&doi=10.1002%2ffam.2794&partnerID=40&md5=9d0333723968dffa98771c0267e568f2	Apparatus for investigating the burning and dripping of vertically oriented polyurethane foams	0	0	0	0	0	0	0	0	0	0	0	0	0	0	0	0	0	0	0	11	0	0	0	0	0	0	0	0	0	0	0	0	0	0	0	0	0	0	0	0	0	0	0	0	0	0	0	0
https://www.scopus.com/inward/record.uri?eid=2-s2.0-85060670504&doi=10.12034%2fj.issn.1009-606X.217415&partnerID=40&md5=3db786736a58a7670b17c057b52526f1	Flame spread characteristics of latex foam at different ignition positions [ä¸åŒç‚¹ç«ä½ç½®æ—¶ä¹³èƒ¶æ³¡æ²«ç«è”“å»¶ç‰¹æ€§]	0	0	0	0	0	0	0	0	0	0	0	0	0	0	0	0	0	0	8	4	0	0	0	0	0	0	0	0	0	0	0	0	0	0	0	0	0	0	0	0	0	0	0	2	0	0	0	0
https://www.scopus.com/inward/record.uri?eid=2-s2.0-84975167722&doi=10.3801%2fIAFSS.FSS.11-1144&partnerID=40&md5=33c14ce97f49cfac53580502bd10481c	An investigation into the circumstances surrounding elderly dwelling fire fatalities and the barriers to implementing fire safety strategies among this group	1	1	1	0	0	0	0	0	0	0	0	0	0	0	0	0	0	0	0	0	0	0	0	0	0	0	0	0	0	0	0	0	0	0	0	0	10	0	0	0	0	0	0	0	0	0	0	0
https://www.scopus.com/inward/record.uri?eid=2-s2.0-84903357323&doi=10.1533%2f9781845696870&partnerID=40&md5=1c6460129e99d3a0bcf8185b39c8fd7c	Interior textiles: Design and developments	0	0	0	0	0	0	0	0	0	0	0	0	1	0	0	0	14	0	0	0	0	0	0	0	0	0	0	0	0	0	0	0	0	0	0	0	0	0	0	0	0	0	0	0	0	0	0	0
https://www.scopus.com/inward/record.uri?eid=2-s2.0-0019923042&partnerID=40&md5=9118306e8d18e40408760ce528797de5	Burning behaviour of upholstery fabrics	0	0	0	0	0	0	0	0	1	1	0	0	0	0	0	0	3	1	0	1	0	0	0	0	0	1	0	0	2	0	0	0	0	1	0	0	0	0	0	0	0	0	0	0	0	0	0	0
https://www.scopus.com/inward/record.uri?eid=2-s2.0-0016963853&partnerID=40&md5=377199934c0bacc0899bdd3777b48d86	FLAMMABILITY ASPECTS OF FLEXIBLE POLYURETHANE FOAMS COMMONLY USED IN UPHOLSTERED FURNITURE.	0	0	0	0	0	0	0	0	2	2	0	0	0	0	0	0	2	1	0	2	0	0	0	1	0	0	0	0	0	0	0	0	0	0	0	0	0	0	0	0	0	0	0	0	0	0	2	0
https://www.scopus.com/inward/record.uri?eid=2-s2.0-85019183297&partnerID=40&md5=13240bcf52ad8b8b67491b64c2bfa8e3	A sustainable and potential alternative to commercial household upholstery: Hemp-cotton union fabric	0	0	0	0	0	0	0	0	0	0	0	0	0	0	0	0	11	0	0	0	0	0	0	0	0	0	0	0	0	0	0	0	0	0	0	0	0	0	0	0	0	0	0	0	0	0	0	0
https://www.scopus.com/inward/record.uri?eid=2-s2.0-85103720061&doi=10.1016%2fj.jflm.2021.102153&partnerID=40&md5=1f9711d102b2f9ada49cec3d31612bc4	Submerged corpses of an elderly couple retrieved from a canal with alcohol detected in their blood: A rare case of murder-suicide by drowning?	5	4	1	0	0	0	0	0	0	0	0	0	0	0	0	0	0	0	0	0	0	0	0	0	0	0	0	0	0	0	0	0	0	0	0	0	2	0	0	0	2	0	0	0	0	0	0	0
https://www.scopus.com/inward/record.uri?eid=2-s2.0-85057559886&doi=10.1088%2f1742-6596%2f1107%2f4%2f042010&partnerID=40&md5=177cb096ed36e1e9fbc9b217d7a7513d	An Experimental Study of on the Combustion Properties of Lobby Chairs in Open Space and in ISO Room Compartment	0	0	0	0	0	0	0	0	0	0	0	0	0	0	0	0	0	0	4	0	0	0	7	0	0	0	0	0	0	0	0	0	0	0	0	0	0	0	0	0	0	0	0	0	0	0	0	0
https://www.scopus.com/inward/record.uri?eid=2-s2.0-85032678917&doi=10.1016%2fj.chemosphere.2017.10.132&partnerID=40&md5=efcc9eda70a4bbebfadc273782020642	Concentrations of trace metals, phthalates, bisphenol A and flame-retardants in toys and other children's products in Israel	0	0	0	0	0	0	0	8	0	0	0	0	0	0	0	0	2	0	0	0	0	0	0	0	0	0	3	0	0	0	0	0	0	0	0	0	0	0	0	0	0	0	0	0	0	0	0	0
https://www.scopus.com/inward/record.uri?eid=2-s2.0-84905216906&doi=10.1289%2fehp.1307562&partnerID=40&md5=227e0bd2eb6bcb74dbd7a6009aad6499	Prenatal polybrominated diphenyl ether exposures and neurodevelopment in U.S. children through 5 years of age: The home study	1	2	2	0	0	0	0	6	0	0	0	0	0	0	0	1	0	0	0	0	0	0	0	0	0	0	1	0	0	0	0	0	0	0	0	1	0	0	0	0	0	0	0	0	0	0	0	0
https://www.scopus.com/inward/record.uri?eid=2-s2.0-84883194284&partnerID=40&md5=2aacb453644cae8df40992f8dbf83bae	2013 International Conference on Civil, Architecture and Building Materials, 3rd CEABM 2013	0	0	0	9	0	0	0	0	0	0	0	0	0	1	0	0	0	0	0	0	0	0	0	2	0	0	0	0	0	0	0	0	0	0	0	0	0	0	0	0	0	0	0	1	0	0	0	0
https://www.scopus.com/inward/record.uri?eid=2-s2.0-11244255507&partnerID=40&md5=2aea3989b820de05ea050d37f83b7339	CPSC moves forward with flammability standards	0	0	0	0	0	0	0	0	1	1	0	0	1	0	0	0	5	2	0	0	0	0	0	0	0	0	0	0	0	0	0	0	0	0	0	0	0	1	0	0	0	0	0	0	0	0	0	0
https://www.scopus.com/inward/record.uri?eid=2-s2.0-0036277172&partnerID=40&md5=c2c15da9e949469391f7938ff84db99e	Textiles in home furnishing	0	0	0	0	0	0	0	0	0	0	0	0	0	1	0	0	12	0	0	0	0	0	0	0	0	0	0	0	0	0	0	0	0	0	0	0	0	0	0	0	0	0	0	0	0	0	0	0
https://www.scopus.com/inward/record.uri?eid=2-s2.0-58049172600&doi=10.1117%2f12.265403&partnerID=40&md5=f009d209d5e17f259a0c29ea4ab553bd	Foams for barriers and nonlethal weapons	0	0	0	0	0	0	0	0	0	0	1	0	0	0	0	0	0	0	0	13	0	0	0	0	0	0	0	0	0	0	0	0	0	0	0	0	0	0	0	0	0	0	0	0	0	0	0	0
https://www.scopus.com/inward/record.uri?eid=2-s2.0-0031059290&doi=10.1001%2farchpedi.1997.02170390036007&partnerID=40&md5=46d0612b52b19875f6922618269898ba	Injury prevention counseling in an urban pediatric clinic: Analysis of audiotaped visits	0	0	0	0	0	0	0	1	0	0	0	0	1	0	0	0	0	0	0	0	0	0	0	0	0	0	0	0	0	0	0	0	0	0	0	0	1	0	0	0	0	0	0	0	0	0	0	0
https://www.scopus.com/inward/record.uri?eid=2-s2.0-0007682476&partnerID=40&md5=6c401639e82aae2de6347f2d5bb3e626	Measurements of heat release from upholstery materials using the cone calorimeter	0	0	0	0	0	0	0	0	0	0	0	0	1	0	0	0	2	1	0	2	0	0	4	0	1	0	0	0	0	0	0	0	0	0	0	0	0	0	0	0	0	0	0	0	0	0	0	0
https://www.scopus.com/inward/record.uri?eid=2-s2.0-0024590943&doi=10.1177%2f073490418900700602&partnerID=40&md5=26ae5eb36d45fb69654f07007b59fd43	Flaming Combustion Characteristics of Upholstered Furniture	0	0	0	0	0	0	0	0	0	0	0	0	1	0	0	0	2	0	0	4	0	0	1	0	1	0	0	0	2	0	0	0	0	0	0	0	0	0	0	0	0	0	0	0	0	0	0	0
https://www.scopus.com/inward/record.uri?eid=2-s2.0-0024281638&doi=10.1001%2fjama.1988.03410020092035&partnerID=40&md5=09461acb3cdc1d46d5bbcd06afc5bd4c	The Fire-Safe Cigarette	0	0	0	0	0	0	0	0	5	5	0	0	0	0	0	0	1	0	0	0	0	0	0	0	0	0	0	0	0	0	0	0	0	0	0	0	0	0	0	0	0	0	0	0	0	0	0	0
https://www.scopus.com/inward/record.uri?eid=2-s2.0-0021430338&doi=10.1177%2f073490418400200305&partnerID=40&md5=494ed251fb962892f659c4d1a603d60f	Burning behavior of upholstered furniture mockups	0	0	0	0	0	0	0	0	0	0	0	0	0	3	0	0	2	0	2	0	0	0	5	0	0	0	0	0	0	0	0	0	0	0	0	0	0	0	0	0	0	0	0	0	0	0	1	0
https://www.scopus.com/inward/record.uri?eid=2-s2.0-0018014949&partnerID=40&md5=f973d23308e3eeaaf8162c54bcda2016	SMOLDERING TESTS ON FURNITURE AND AIRCRAFT SEAT FABRICS.	0	0	0	1	0	0	0	0	2	2	0	0	0	1	0	0	3	0	0	1	0	0	0	0	0	0	0	0	0	0	0	0	0	0	0	0	0	0	0	0	0	0	0	0	0	0	3	0
https://www.scopus.com/inward/record.uri?eid=2-s2.0-85044205331&doi=10.1007%2fs10694-018-0715-1&partnerID=40&md5=2c4b0dce6bfb3d92282f0649003a9360	Pinched Cord and Overdriven Staple Failures: Research on the Causation of an Electrical Fire	0	0	0	0	0	0	0	0	0	0	0	0	0	0	0	7	0	0	0	0	0	0	0	0	0	0	0	0	0	0	0	0	0	0	0	0	0	0	0	0	0	0	0	0	3	0	0	0
https://www.scopus.com/inward/record.uri?eid=2-s2.0-84954048412&doi=10.1002%2ffam.2277&partnerID=40&md5=9e777c75ec96b20ab2ebb538dda8ecf8	Apparatus for the vertical orientation cone calorimeter testing of flexible polyurethane foams	0	0	0	0	0	0	0	0	0	0	0	0	0	0	0	0	0	0	0	7	0	0	2	1	0	0	0	0	0	0	0	0	0	0	0	0	0	0	0	0	0	0	0	1	0	0	0	0
https://www.scopus.com/inward/record.uri?eid=2-s2.0-84939415133&doi=10.1007%2fs10694-014-0391-8&partnerID=40&md5=91806d9ac595aca31d70c60862dec1eb	Estimating Fires When a Product is the Primary Fuel But Not the First Fuel, With an Application to Upholstered Furniture	0	0	0	3	0	0	0	0	1	1	0	0	0	0	0	0	0	0	1	0	0	0	0	0	0	0	0	0	0	0	0	0	0	0	0	0	0	0	0	0	0	0	0	0	0	0	0	0
https://www.scopus.com/inward/record.uri?eid=2-s2.0-84976608624&partnerID=40&md5=99a571d732be87bd4a10d79f0df996eb	Vertical cone calorimeter testing of polyurethane foams	0	0	0	0	0	0	0	0	0	0	0	0	0	0	0	0	0	0	0	7	0	0	2	1	0	0	0	0	0	0	0	0	0	0	0	0	0	0	0	0	0	0	0	1	0	0	0	0
https://www.scopus.com/inward/record.uri?eid=2-s2.0-84898473103&doi=10.1007%2fs10694-011-0239-4&partnerID=40&md5=19f4fb3af875b769ab9d9b278e9355a4	Evaluating Models for Predicting Full-Scale Fire Behaviour of Polyurethane Foam Using Cone Calorimeter Data	0	0	0	0	0	0	0	0	0	0	0	0	0	0	0	0	0	0	1	5	0	0	6	0	0	0	0	0	0	0	0	0	0	0	0	0	0	0	0	0	0	0	0	0	0	0	0	0
https://www.scopus.com/inward/record.uri?eid=2-s2.0-84896499895&doi=10.2105%2fAJPH.2013.301837&partnerID=40&md5=ab805e28d399649ac7c1108bdc2df98e	Effectiveness of the cigarette ignition propensity standard in preventing unintentional residential fires in Massachusetts	0	0	0	0	0	0	0	0	6	6	0	0	0	0	0	0	0	0	0	0	0	0	0	0	2	0	0	0	0	0	0	0	0	0	0	0	0	0	0	0	0	0	0	0	0	0	0	0
https://www.scopus.com/inward/record.uri?eid=2-s2.0-77953232908&doi=10.1016%2fj.polymdegradstab.2010.02.019&partnerID=40&md5=10a2cc8732aa6b8f695be701a784b94b	Heat release and structural collapse of flexible polyurethane foam	0	0	0	0	0	0	0	0	0	0	0	0	0	0	0	0	0	0	0	9	0	0	3	0	0	0	0	0	0	0	0	0	0	1	0	0	0	0	0	0	0	0	0	0	0	0	0	0
https://www.scopus.com/inward/record.uri?eid=2-s2.0-38149055521&partnerID=40&md5=ab26d9e4b8592ea8c33fe908b283c731	Technical textiles and their applications: Italian viewpoint	0	0	0	1	0	0	0	0	0	0	0	0	2	0	0	0	10	0	0	0	0	0	0	0	0	0	0	0	0	0	0	0	0	0	0	0	0	0	0	0	0	0	0	0	0	0	0	0
https://www.scopus.com/inward/record.uri?eid=2-s2.0-0142259671&partnerID=40&md5=baf7409433caa45de57b3a994f67596d	Knitwear goes poly high-tech	0	0	1	1	0	0	0	0	0	0	0	0	4	0	0	0	8	0	0	0	0	0	0	0	0	0	0	0	0	0	0	0	0	0	0	0	0	0	0	0	0	0	0	0	0	0	0	0
https://www.scopus.com/inward/record.uri?eid=2-s2.0-0032464489&doi=10.1023%2fa%3a1015397907280&partnerID=40&md5=a50145e5140050168cd37d2188004e2c	Fire patterns on upholstered furniture: Smoldering versus flaming combustion	0	0	0	0	0	0	0	0	0	0	0	0	0	0	0	0	0	0	1	0	0	0	0	0	0	1	0	0	0	0	0	0	0	0	0	0	0	0	0	0	0	0	0	0	0	0	7	0
https://www.scopus.com/inward/record.uri?eid=2-s2.0-0029674675&partnerID=40&md5=304493b3aaec2090143b0a1316751f09	Finishing and applications of warp knit spacer fabrics	0	0	0	0	0	0	0	0	0	0	0	0	1	0	0	1	8	0	0	0	0	0	0	0	0	0	1	0	0	0	0	0	0	0	0	1	0	0	0	0	0	0	0	0	0	0	0	0
https://www.scopus.com/inward/record.uri?eid=2-s2.0-0028120059&partnerID=40&md5=ff88a98ecefd5bf9d70e2ad02530d02e	Fire safety of upholstered furniture	0	0	0	0	0	0	0	0	1	1	0	0	0	0	0	0	0	0	0	0	0	0	0	0	3	2	0	0	0	0	0	0	0	1	0	0	0	0	0	0	0	0	0	0	0	0	0	0
https://www.scopus.com/inward/record.uri?eid=2-s2.0-0026398248&partnerID=40&md5=5e30f4ddf6dce4386d0941626fa7ff8c	Novel polyol system for flame retarded flexible foam	0	0	0	0	0	0	0	0	0	0	0	0	0	0	0	0	0	0	0	14	0	0	0	0	0	0	0	0	0	0	0	0	0	0	0	0	0	0	0	0	0	0	0	0	0	0	0	0
https://www.scopus.com/inward/record.uri?eid=2-s2.0-0023417816&doi=10.1177%2f073490418700500503&partnerID=40&md5=177fc235291034f3250f91a19ba46d10	Review of Progress Towards the Development of an Upholstered Furniture Flammability Standard	0	0	0	0	0	0	0	0	2	2	0	0	0	0	0	0	2	0	0	0	0	0	0	0	0	0	0	0	0	0	0	0	0	0	0	0	0	0	0	0	0	0	0	0	0	0	0	0
https://www.scopus.com/inward/record.uri?eid=2-s2.0-84984426517&doi=10.1002%2ffam.810070304&partnerID=40&md5=9bb803355c0d35525b68303ce0397857	Ignition resistant upholstery by coating PU flexible foam with vinylidene chloride copolymers	0	0	0	0	0	0	0	0	1	1	0	0	0	0	0	0	4	0	0	5	0	0	0	0	0	0	0	0	0	0	0	0	0	1	0	0	0	0	0	0	0	0	0	0	0	0	0	0
https://www.scopus.com/inward/record.uri?eid=2-s2.0-85097133879&doi=10.1177%2f1528083720974042&partnerID=40&md5=5343d11c018d3bc280813e4d321f560a	Thermo-physiological properties and burning behaviours of automotive upholstery fabrics woven with aramid and wool yarns	0	0	0	0	0	0	0	0	0	0	0	0	0	0	0	0	8	0	0	0	0	0	0	0	0	0	0	0	0	0	0	0	0	0	0	0	0	0	0	0	0	0	0	0	0	0	0	0
https://www.scopus.com/inward/record.uri?eid=2-s2.0-0026791501&partnerID=40&md5=9154bb5d197e8f7ec9cd125f3b06ad93	Lamination of car upholstery fabrics with nonwovens	0	0	0	0	0	0	0	0	0	0	0	0	0	0	0	0	8	0	0	2	0	0	0	0	0	0	0	0	0	0	0	0	0	0	0	0	0	0	0	0	0	0	0	0	0	0	0	0
https://www.scopus.com/inward/record.uri?eid=2-s2.0-0020202877&partnerID=40&md5=9e6263b3deff80195189b72e6c9d78d9	FIRE HAZARDS IN UPHOLSTERY.	0	0	0	0	0	0	0	0	0	0	0	0	2	0	0	0	3	1	0	1	0	0	0	0	1	0	0	0	0	0	0	0	0	0	0	0	0	0	0	0	0	0	0	0	0	0	0	0
https://www.scopus.com/inward/record.uri?eid=2-s2.0-85083388158&doi=10.1002%2ffam.2834&partnerID=40&md5=0363027953cad375d58586f9c83adc48	Bedding ignition, vertical flame spread and subsequent thermal impact on underlying mattress	0	0	0	0	0	0	0	0	0	0	0	0	0	0	0	0	0	0	4	0	0	0	0	0	0	1	0	0	0	0	0	0	0	1	0	0	0	0	0	0	0	0	0	0	0	0	0	0
https://www.scopus.com/inward/record.uri?eid=2-s2.0-85064480248&doi=10.1097%2fBCR.0000000000000598&partnerID=40&md5=9fa894b07b37aac7823c9e8372f16d14	The Impact of Legislation on Gas Can- and Mattress-Related Burn Injuries	0	0	0	0	0	0	0	2	0	0	0	0	0	0	0	0	0	0	0	0	0	0	0	0	0	0	0	0	0	0	0	0	0	0	0	0	0	0	0	0	0	0	0	0	0	0	0	0
https://www.scopus.com/inward/record.uri?eid=2-s2.0-84991818182&doi=10.1016%2fj.amepre.2016.04.020&partnerID=40&md5=2f3155964bab09005c65e9a64e48a363	Racial and Ethnic Differences in Injury Prevention Behaviors Among Caregivers of Infants	0	0	0	0	2	0	0	1	0	0	0	0	0	0	0	0	0	0	0	0	0	0	0	0	0	0	3	0	0	0	0	0	0	0	0	0	0	0	0	0	0	0	0	0	0	0	0	0
https://www.scopus.com/inward/record.uri?eid=2-s2.0-84952332815&doi=10.1002%2fmame.201500327&partnerID=40&md5=ef27d0cd99a5b417dc889a16b1d84206	Carbon Nanotube Multilayer Nanocoatings Prevent Flame Spread on Flexible Polyurethane Foam	0	0	0	0	0	0	0	0	0	0	0	0	0	1	0	0	0	0	1	6	0	0	1	1	0	0	0	0	0	0	0	0	0	0	0	0	0	0	0	0	0	0	0	0	0	0	0	0
https://www.scopus.com/inward/record.uri?eid=2-s2.0-84904997939&partnerID=40&md5=fd6a0fbe6f533a43f6a3d02c760b9cd7	4th International Conference on Civil Engineering, Architecture and Building Materials, CEABM 2014	0	0	1	6	0	0	0	0	0	0	0	0	0	0	0	2	0	0	0	0	0	0	0	1	0	0	0	0	0	0	0	0	0	0	0	0	0	0	0	0	0	0	0	0	0	0	0	0
https://www.scopus.com/inward/record.uri?eid=2-s2.0-84903154518&partnerID=40&md5=7cb051c1d25b478ceda84207f480fc3c	The ergonomically ideal computer lab for the enhancement of learner security [Die ergonomies ideale rekenaarlokaal vir die daarstel van leerdergeborgenheid]	0	0	0	1	0	0	0	0	0	0	0	0	0	0	0	0	0	0	0	0	0	0	0	0	0	0	0	0	0	0	0	0	0	0	0	0	0	0	0	0	0	0	0	0	2	0	0	0
https://www.scopus.com/inward/record.uri?eid=2-s2.0-84872523649&partnerID=40&md5=69fa6c2370da7c782d8413e7c60fcb8c	Preliminary cone and furniture-scale calorimeter tests of non-FR and FR laminated polyurethane foams	0	0	0	0	0	0	0	0	0	0	0	0	0	0	0	0	0	0	0	12	0	0	1	0	0	0	0	0	0	0	0	0	0	0	0	0	0	0	0	0	0	0	0	0	0	0	0	0
https://www.scopus.com/inward/record.uri?eid=2-s2.0-70350089621&doi=10.1021%2fes9014019&partnerID=40&md5=7d0e02fe3a56dbb49e02a410c55967cd	Detection of organophosphate flame retardants in furniture foam and U.S. house dust	0	0	0	0	0	0	0	1	0	0	1	0	0	0	0	0	0	0	0	10	0	0	0	0	0	0	0	0	0	0	0	0	0	0	0	0	0	0	0	0	0	0	0	0	0	0	0	0
https://www.scopus.com/inward/record.uri?eid=2-s2.0-65749090407&doi=10.1007%2fs10694-007-0017-5&partnerID=40&md5=f3e13d60a5bc5aade2cd5a9b985d73c2	Comparison of the effectiveness of different fire notification signals in sleeping older adults	1	1	1	0	5	0	0	1	0	0	3	0	0	0	0	0	0	0	0	0	0	0	0	0	0	0	0	0	0	0	0	0	0	0	0	0	1	0	0	0	0	0	0	0	0	0	0	0
https://www.scopus.com/inward/record.uri?eid=2-s2.0-7544221951&partnerID=40&md5=309cd87a128b34e005db36231b1be2f3	HighdistanceÂ® - Made-to-measure multi-purpose materials: A super-thick spacer fabric - Between vision and reality	0	0	0	1	0	0	0	0	0	0	0	0	0	1	0	0	10	0	0	0	0	0	0	0	0	0	0	0	0	0	0	0	0	0	0	0	0	0	0	0	0	0	0	0	0	0	0	0
https://www.scopus.com/inward/record.uri?eid=2-s2.0-0141451966&doi=10.1177%2f0734904103035369&partnerID=40&md5=bc095f14553091bfce727adf5db37140	Flexible polyurethane foams: Flammability	0	0	0	0	0	0	0	0	0	0	0	0	0	1	0	0	0	0	0	12	0	0	0	0	0	0	0	0	0	0	0	0	0	0	0	0	0	0	0	0	0	0	0	0	0	0	0	0
https://www.scopus.com/inward/record.uri?eid=2-s2.0-2342470910&doi=10.1136%2fip.8.4.289&partnerID=40&md5=ed0e6734f28cf515f9923f230f7333c6	Assessing community child passenger safety efforts in three Northwest Tribes	0	0	0	0	0	0	0	9	0	0	0	0	0	0	0	0	0	0	0	0	0	0	0	0	0	0	1	0	0	0	0	0	0	0	0	0	0	0	0	0	0	0	0	0	0	0	0	0
https://www.scopus.com/inward/record.uri?eid=2-s2.0-0026365393&partnerID=40&md5=6dfdd5fb935875dbdbeab96700143f3a	Combustion toxicology of polyurethane foams	0	0	0	0	0	0	0	0	0	0	0	0	1	1	0	0	0	0	0	8	0	0	1	0	1	0	0	0	0	0	0	0	0	0	0	0	0	0	0	0	0	0	0	0	0	0	0	0
https://www.scopus.com/inward/record.uri?eid=2-s2.0-0019920335&partnerID=40&md5=f33c3d46494b859ba5c2b250aa9275b0	Cigarette ignition of upholstered chairs	0	0	0	0	0	0	0	0	3	3	0	0	1	0	0	0	1	1	0	2	0	0	0	0	0	0	0	0	0	0	0	0	0	0	0	0	0	0	0	0	0	0	0	0	0	0	0	0
https://www.scopus.com/inward/record.uri?eid=2-s2.0-0019081828&partnerID=40&md5=a5830f9be9173d509d575bb12bf90134	Study on the Behavior of Polyurethane Foam Furnishing Cushions in Cases of Combustion with or Without Flames. [ETUDE DU COMPORTEMENT AU FEU DE COUSSINS D'AMEUBLEMENT EN MOUSSE POLYURETHANNE EN CAS DE COMBUSTION AVEC OU SANS FLAMME.]	0	0	0	0	0	0	0	0	1	1	0	0	1	2	0	0	1	0	0	6	0	0	0	0	0	0	0	0	0	0	0	0	0	0	0	0	0	1	0	0	0	0	0	0	0	0	0	0
https://www.scopus.com/inward/record.uri?eid=2-s2.0-0018444737&partnerID=40&md5=a8720c56e0aaee1ae0cb7b824ba1c783	EFFECT OF INTERLINER ON IGNITABILITY BY RADIANT HEAT OF ONE FABRIC/CUSHION COMBINATION.	0	0	0	0	0	0	0	0	0	0	0	0	0	2	0	0	2	0	0	1	0	0	0	0	2	0	0	0	3	0	0	0	0	0	0	0	0	0	0	0	0	1	0	0	0	0	0	0
https://www.scopus.com/inward/record.uri?eid=2-s2.0-84941236656&doi=10.1533%2f9780857099075.144&partnerID=40&md5=4892b005931a2c4d92cc1101dfafb45c	High performance textiles for heat and fire protection	0	0	0	0	0	0	0	0	0	0	0	0	0	0	0	0	13	0	0	0	0	0	0	0	0	0	0	0	0	0	0	0	0	0	0	0	0	0	0	0	0	0	0	0	0	0	0	0
https://www.scopus.com/inward/record.uri?eid=2-s2.0-84860808884&partnerID=40&md5=b85ffdce54a556e31c8573733fe78524	Assessment of quality and performance of some selected furnishing fabrics	0	0	0	0	0	0	0	0	0	0	0	0	0	0	0	0	12	0	0	0	0	0	0	0	0	0	0	0	0	0	0	0	0	1	0	0	0	0	0	0	0	0	0	0	0	0	0	0
https://www.scopus.com/inward/record.uri?eid=2-s2.0-79959511713&partnerID=40&md5=0c5707b47610c1508ee3bbc24292e89b	Inflammability of covering textile on base chemical fibre, used by production of the upholstery furniture [ZÃ¡palnosÅ¥ poÅ¥ahovÃ½ch textÃ­liÃ­ na bÃ¡ze chemickÃ½ch vlÃ¡kien, pouÅ¾Ã­vanÃ½ch pri vÃ½robeÄalÃºnenÃ©ho nÃ¡bytku]	0	0	0	0	0	0	0	0	0	0	0	0	4	0	0	0	8	0	0	0	0	0	0	0	0	0	0	0	0	0	0	0	0	0	0	0	0	0	0	0	0	0	0	0	0	0	0	0
https://www.scopus.com/inward/record.uri?eid=2-s2.0-84884713336&partnerID=40&md5=9a692182bead8a2d3af2ed8cf973967d	Flamere-tarded textiles. Their properties and use [Palosuojatut tekstiilit: Ominaisuudet ja kÃ¤yttÃ¶]	0	0	0	0	0	0	0	0	0	0	0	0	0	0	0	0	13	0	0	0	0	0	0	0	0	0	0	0	0	0	0	0	0	0	0	0	0	0	0	0	0	0	0	0	0	0	0	0
https://www.scopus.com/inward/record.uri?eid=2-s2.0-85008987504&partnerID=40&md5=88fb3f44d69fafc80a8228fd8a36e73c	Flame-retarded, textiles. Their properties and use [Palosuojatut tekstiilit. Ominaisuudet ja kÃ¤yttÃ¶]	0	0	0	0	0	0	0	0	0	0	0	0	0	0	0	0	13	0	0	0	0	0	0	0	0	0	0	0	0	0	0	0	0	0	0	0	0	0	0	0	0	0	0	0	0	0	0	0
https://www.scopus.com/inward/record.uri?eid=2-s2.0-84965432179&doi=10.1177%2f073490419401200305&partnerID=40&md5=bd6d3b748c3da48490df0cc795a1e109	A Survey of Upholstered Furniture Fabrics and Implications for Furniture Flammability	0	0	0	0	0	0	0	0	0	0	0	0	0	0	0	0	5	0	0	0	0	0	0	0	0	0	0	0	0	0	0	0	0	0	0	0	0	0	0	0	0	0	0	0	0	0	1	0
https://www.scopus.com/inward/record.uri?eid=2-s2.0-0025956810&doi=10.1177%2f073490419100900303&partnerID=40&md5=3a84852c113deb060b4bfd4d1937053b	Comparison of the Fire Performance of Various Upholstered Furniture Composite Combinations (Fabric/Foam) in Two Rate of Heat Release Calorimeters: Cone and Ohio State University Instruments	0	0	0	0	0	0	0	0	0	0	0	0	0	0	0	0	4	0	0	4	0	0	3	0	0	0	0	0	0	0	0	0	0	0	0	0	0	0	0	0	0	0	0	0	0	0	0	0
https://www.scopus.com/inward/record.uri?eid=2-s2.0-0021883626&partnerID=40&md5=b4d6b211c4e80f239edc803c89da555a	Smouldering combustion of upholstered furniture can be inhibited by aluminium cloth interliners	0	0	0	0	0	0	0	0	1	1	0	0	3	0	0	0	4	0	0	0	0	0	0	0	0	0	0	0	3	0	0	0	0	0	0	0	0	0	0	0	0	0	0	0	0	0	0	0
https://www.scopus.com/inward/record.uri?eid=2-s2.0-0020716062&doi=10.1177%2f073490418300100203&partnerID=40&md5=7162002986201131d1edda5231cff112	Evaluation of three methods of rendering upholstery fabrics smolder resistant	0	0	0	0	0	0	0	0	1	1	0	0	0	0	0	0	4	0	0	1	0	0	0	1	0	0	0	0	0	0	0	0	0	0	0	0	0	0	0	0	0	0	0	0	0	0	2	0
https://www.scopus.com/inward/record.uri?eid=2-s2.0-0020510818&partnerID=40&md5=f57d13741410375e0c3355e73c366366	Smoulder resistance of upholstered furniture components. I. The effects on smouldering combustion of multiple layers of cotton, cotton/polyester, and polyester cover fabrics over cotton, cotton/polyester, and polyester battings	0	0	0	0	0	0	0	0	0	0	0	0	4	0	0	0	7	0	0	0	0	0	0	0	0	0	0	0	0	0	0	0	0	0	0	0	0	0	0	0	0	0	0	0	0	0	0	0
https://www.scopus.com/inward/record.uri?eid=2-s2.0-0018739633&partnerID=40&md5=1d71766ebc5c377d99955486e2125d27	QUANTITATIVE ASSESSMENT OF UPHOLSTERY FABRIC FLAMMABILITY CLASSIFICATION.	0	0	0	0	0	0	0	0	2	2	0	0	0	0	0	0	5	0	0	0	0	0	0	1	0	0	0	0	0	0	0	0	0	0	0	0	0	0	0	0	0	0	0	0	0	0	1	0
https://www.scopus.com/inward/record.uri?eid=2-s2.0-85084627643&doi=10.3390%2fijerph17093341&partnerID=40&md5=9e4186ea2f90896aa16a362ebd1d45ec	Fire characteristics of upholstery materials in seats	0	0	0	0	0	0	0	0	1	1	0	0	1	0	0	0	0	0	0	0	0	0	0	0	0	0	0	0	0	0	0	0	0	1	0	0	0	0	0	0	0	0	0	0	0	0	3	0
https://www.scopus.com/inward/record.uri?eid=2-s2.0-35348827902&partnerID=40&md5=c1c162ddc353f069209240c7c9653784	Textile superhighways	0	0	0	1	0	0	0	0	0	0	0	0	0	0	0	0	8	0	0	0	0	0	0	0	0	0	0	0	0	0	0	0	0	0	0	0	0	0	0	0	0	0	0	0	0	0	0	0
https://www.scopus.com/inward/record.uri?eid=2-s2.0-26244453528&doi=10.1002%2ffam.884&partnerID=40&md5=6f5419c6ca54480a910455dd7688e849	Ignition performance of new and used motor vehicle upholstery fabrics	0	0	0	0	0	0	0	0	0	0	0	0	1	0	0	2	1	0	4	0	0	0	0	2	0	0	0	0	0	0	0	0	0	0	0	2	0	0	0	0	0	0	0	0	0	0	0	0
https://www.scopus.com/inward/record.uri?eid=2-s2.0-0034578782&partnerID=40&md5=735051839a924da19fa1da3decf97536	Technical textiles and challenges in India part 3: Weaving of technical textile	0	0	0	0	0	0	0	0	0	0	0	0	4	0	0	0	8	0	0	0	0	0	0	0	0	0	0	0	0	0	0	0	0	0	0	0	0	0	0	0	0	0	0	0	0	0	0	0
https://www.scopus.com/inward/record.uri?eid=2-s2.0-0030741793&doi=10.1177%2f0887302X9701500406&partnerID=40&md5=8e42c95b07599c0fccb9541a56dbaef7	Flame resistance and physical characteristics of upholstery-weight naturally colored cotton	0	0	0	2	0	0	0	0	0	0	0	0	0	0	0	1	6	0	0	0	0	0	0	0	0	0	0	0	0	0	0	0	0	0	0	1	0	0	0	0	0	0	0	0	0	0	0	0
https://www.scopus.com/inward/record.uri?eid=2-s2.0-0019374204&partnerID=40&md5=4dc26dd1fc485a74457fb087bd20a0b1	Rate of weight loss as an aid to evaluate the smouldering propensity of upholstery fabrics	0	0	0	0	0	0	0	0	0	0	0	0	0	0	0	0	10	0	0	2	0	0	0	0	0	0	0	0	0	0	0	0	0	0	0	0	0	0	0	0	0	0	0	0	0	0	0	0
https://www.scopus.com/inward/record.uri?eid=2-s2.0-85093855961&doi=10.1002%2ffam.2915&partnerID=40&md5=7bfb994bd23e7148f9724c493980625d	Effects of upholstery materials on the burning behavior of real-scale residential upholstered furniture mock-ups	0	0	0	0	0	0	0	0	0	0	0	0	0	1	0	0	4	0	0	2	0	0	1	0	0	0	0	0	0	0	0	0	0	0	0	0	0	0	0	0	0	0	0	0	0	0	0	0
https://www.scopus.com/inward/record.uri?eid=2-s2.0-85073596463&doi=10.1108%2fIJDRBE-05-2019-0023&partnerID=40&md5=b2747536ced8a9f4042ee4121d69ef51	Effectiveness of early warning and community cooperation for evacuation preparedness from mega-risk type coastal hazard in childcare centers	0	0	0	0	0	0	0	10	0	0	0	0	0	0	0	0	0	0	0	0	0	0	0	0	0	0	2	0	0	0	0	0	0	0	0	0	0	0	0	0	0	0	0	0	0	0	0	0
https://www.scopus.com/inward/record.uri?eid=2-s2.0-84922496763&partnerID=40&md5=e54878a10904fad7ce79203fa11b4b77	An overview of polyurethane foams in higher specification foam mattresses	0	0	0	0	0	0	0	0	0	0	0	0	1	0	0	0	0	0	0	11	0	0	0	0	0	0	0	0	0	0	0	0	0	0	0	0	0	0	0	0	0	0	0	0	0	0	0	0
https://www.scopus.com/inward/record.uri?eid=2-s2.0-84946560672&partnerID=40&md5=a3f4b824cb13033fc6bfb2bf68082d0f	Home textiles business update	0	0	0	0	1	0	0	0	0	0	1	0	1	1	0	0	7	0	0	0	0	0	0	0	0	0	0	0	0	0	0	0	0	0	0	0	0	0	0	0	0	0	0	0	0	0	0	0
https://www.scopus.com/inward/record.uri?eid=2-s2.0-85102512743&doi=10.2196%2fgames.2778&partnerID=40&md5=0134ad5b9ea7af08bc6a3c56d3934a3a	Ecological validity of virtual reality daily living activities screening for early dementia: Longitudinal study	0	0	7	0	0	0	0	0	0	0	0	0	0	0	0	0	0	0	0	0	0	0	0	0	0	0	0	0	0	0	0	0	0	0	0	0	2	0	0	0	3	0	0	0	0	0	0	0
https://www.scopus.com/inward/record.uri?eid=2-s2.0-85013689145&doi=10.1016%2fB978-0-12-370593-8.X5020-5&partnerID=40&md5=9ca1c12db997b948a03fbfe67fed4c7c	Architecture and Patterns for IT Service Management, Resource Planning, and Governance: Making Shoes for the Cobbler's Children	0	0	0	5	0	0	0	4	0	0	0	0	2	0	0	0	0	0	0	0	0	0	0	0	0	0	0	0	0	0	0	0	0	1	0	0	0	0	0	0	0	0	0	0	0	0	0	0
https://www.scopus.com/inward/record.uri?eid=2-s2.0-4043084786&partnerID=40&md5=d3206c969daae83618a564cc4ddf4d3c	What's hot - Barrier fabric legislation and standards update for the contract market	0	0	0	0	0	0	1	1	1	1	0	0	0	1	0	0	5	0	0	0	0	0	0	0	0	0	0	0	0	0	0	0	0	1	0	0	0	0	0	0	0	0	0	0	0	0	1	0
https://www.scopus.com/inward/record.uri?eid=2-s2.0-0032635033&doi=10.1016%2fS0141-3910%2898%2900144-X&partnerID=40&md5=d4e32573c22af35cc145e790e233fe95	Fire resistant composites for upholstery	0	0	0	0	0	0	0	0	0	0	0	0	1	0	1	0	0	2	0	0	0	0	0	0	0	0	0	0	0	0	0	0	0	0	0	0	0	0	0	0	0	0	0	0	0	0	0	0
https://www.scopus.com/inward/record.uri?eid=2-s2.0-0030226008&doi=10.1111%2fj.1746-1561.1996.tb06279.x&partnerID=40&md5=1fd25e154281c8a265ecde855c0908e9	Parents' Self-Reported Behaviors Related to Health and Safety of Very Young Children	0	0	0	0	0	0	0	5	0	0	0	0	0	0	0	0	0	0	0	0	0	0	0	0	0	0	0	0	0	0	0	0	0	0	0	0	0	0	0	0	0	0	0	0	1	0	0	0
https://www.scopus.com/inward/record.uri?eid=2-s2.0-0023100815&doi=10.1007%2fBF00216003&partnerID=40&md5=db916d2a24757e058eda3e6d332c7a60	Dose level effects of triazolam on sleep and response to a smoke detector alarm	1	1	0	0	8	0	0	0	0	0	0	0	0	0	0	1	0	0	0	0	0	0	0	0	0	0	0	0	0	1	0	0	0	0	0	0	0	0	0	0	0	0	0	0	0	0	0	0
https://www.scopus.com/inward/record.uri?eid=2-s2.0-0020571174&partnerID=40&md5=81c13da16a9cf5957582b25aa439ebcd	Fire tests of beds and bedding--Warlingham Park Hospital fire, October 1981	0	0	0	0	0	0	0	0	1	1	0	0	2	0	0	0	0	0	0	3	0	0	0	0	0	0	0	0	0	0	0	0	0	3	0	0	0	0	0	0	0	0	0	0	0	0	0	0
https://www.scopus.com/inward/record.uri?eid=2-s2.0-0016872968&partnerID=40&md5=62c5030ee0217d69d5d16ab0eaea3c80	HYDROPHILIC POLYURETHANE FOAM SYSTEM.	0	0	0	0	0	0	0	0	0	0	0	0	0	1	0	0	0	0	0	11	0	0	0	0	0	0	0	0	0	0	0	0	0	0	0	0	0	0	0	0	0	0	0	0	0	0	0	0
https://www.scopus.com/inward/record.uri?eid=2-s2.0-85098738412&doi=10.1016%2fj.ecoenv.2020.111783&partnerID=40&md5=4e074a7a71f76f55672a21991a3202bf	Decabromodiphenyl ether (BDE-209) exposure to lactating mice perturbs steroidogenesis and spermatogenesis in adult male offspring	5	5	0	0	0	0	0	0	0	0	0	0	0	0	0	0	1	0	0	0	0	0	0	0	0	0	0	0	0	0	0	0	0	0	0	0	0	0	0	0	0	0	0	0	0	0	0	0
https://www.scopus.com/inward/record.uri?eid=2-s2.0-85099710827&doi=10.14502%2fTekstilec2021.64.70-80&partnerID=40&md5=f6b12bff76b38e717217770fb74ddb99	Flame retardancy enhancement of jute fabric using chemical treatment [IzboljÅ¡anje ognjevarnosti jutne tkanine s kemiÄno obdelavo]	0	0	0	1	0	0	0	0	0	0	0	0	0	0	0	0	8	0	2	0	0	0	0	0	0	0	0	0	0	0	0	0	0	0	0	0	0	0	0	0	0	0	0	0	0	0	0	0
https://www.scopus.com/inward/record.uri?eid=2-s2.0-85096548923&doi=10.1155%2f2020%2f4097414&partnerID=40&md5=b24efc47a2d71c3bb44dc8df2ddad97e	GC-FID and Olfactometry-Assisted Assessment of Odors from Polymeric Foams under Normal and Repeated-Use Conditions	0	0	0	0	0	0	0	0	0	0	0	0	0	0	0	0	0	0	0	11	0	0	0	0	0	0	0	0	0	0	0	0	0	0	0	0	0	0	0	0	0	0	0	0	0	0	0	0
https://www.scopus.com/inward/record.uri?eid=2-s2.0-85075080354&doi=10.14502%2fTekstilec2019.62.269-277&partnerID=40&md5=8e8c1f8fad004894bc3f2b60423f94d4	Flame-retardant treatment of silk fabric with sodium phytate and chitosan using the layer-by-layer padding technique [Oplemenitenje svilene tkanine z ognjeodpornim natrijevim fitatom in hitosanom s pomoÄjo tehnike impregniranja plast za plastjo]	0	0	0	0	0	0	0	0	0	0	0	0	0	0	0	0	9	0	0	0	0	0	2	0	0	0	0	0	0	0	0	0	0	0	0	0	0	0	0	0	0	0	0	0	0	0	0	0
https://www.scopus.com/inward/record.uri?eid=2-s2.0-85042646583&partnerID=40&md5=496bc0c57037a350e8d0c2a2a2d08ece	Extinguish your agony with flame retardants	0	0	0	0	0	0	0	0	0	0	0	0	0	0	0	1	6	0	0	0	0	0	0	0	0	0	0	0	0	0	0	0	0	0	0	0	0	0	0	0	0	0	0	0	2	0	0	0
https://www.scopus.com/inward/record.uri?eid=2-s2.0-84990202907&doi=10.3390%2fpolym8090342&partnerID=40&md5=9c49e26ca936c68699bb31e2689d7a0e	Factors for consideration in an open-flame test for assessing fire blocking performance of barrier fabrics	0	0	0	0	0	0	0	0	0	0	0	0	0	0	0	1	7	0	0	1	0	0	0	0	0	0	0	0	0	0	0	0	0	0	0	0	0	3	0	0	0	0	0	0	0	0	0	0
https://www.scopus.com/inward/record.uri?eid=2-s2.0-85028263420&doi=10.1111%2fcch.12328&partnerID=40&md5=8d618fb2c87b50d327e5869f6962abfc	Assessment of home hazards for childhood injuries in an urban population in New Delhi	0	0	0	0	0	0	0	6	0	0	0	0	0	0	0	0	0	0	0	0	0	0	0	0	0	0	0	0	0	0	0	0	0	0	0	0	0	0	0	0	0	0	0	0	0	0	0	0
https://www.scopus.com/inward/record.uri?eid=2-s2.0-84976626075&partnerID=40&md5=8742624e4ac99d0b119e284cbcf1ea67	Upholstered furniture Fire safety recent findings and regulations	0	0	0	0	0	0	0	0	0	0	0	0	0	0	0	0	1	0	0	2	0	0	1	0	0	0	0	0	0	0	0	0	0	0	0	0	0	1	0	0	0	0	0	0	0	0	0	0
https://www.scopus.com/inward/record.uri?eid=2-s2.0-84975143321&doi=10.3801%2fIAFSS.FSS.11-248&partnerID=40&md5=a6dfae3420f803f0419d569c504c16a3	Effects of thickness and ignition location on flame spread rates in furniture calorimeter tests of polyurethane foam	0	0	0	0	0	0	0	0	0	0	0	0	0	0	0	0	0	0	5	5	0	0	2	0	0	0	0	0	0	0	0	0	0	0	0	0	0	0	0	0	0	0	0	0	0	0	0	0
https://www.scopus.com/inward/record.uri?eid=2-s2.0-84890828646&partnerID=40&md5=de9161fdbd0cf790bce6f6f83c493d4d	Upholstered furniture flammability: Full-scale furniture and flashover experiments	0	0	0	1	0	0	0	0	0	0	0	0	0	0	0	0	0	0	0	3	0	0	2	0	0	0	0	0	1	0	0	0	0	0	0	0	0	0	0	0	0	0	0	0	0	0	0	0
https://www.scopus.com/inward/record.uri?eid=2-s2.0-84903145820&partnerID=40&md5=c4d01da01cfd844bea74b777db8d1356	Effect of softener on flame retardant finish of cotton fabrics	0	0	0	0	1	0	0	1	0	0	0	0	0	0	0	0	9	0	0	0	0	0	0	0	0	0	0	0	0	0	0	0	0	0	0	0	0	0	0	0	0	0	0	0	0	0	0	0
https://www.scopus.com/inward/record.uri?eid=2-s2.0-84863533868&doi=10.1021%2fes3003487&partnerID=40&md5=7c22190c901c7ac9b2524b563dd354af	Factors associated with serum polybrominated diphenyl ether (PBDE) levels among school-age children in the CHAMACOS cohort	0	0	0	0	0	0	0	10	0	0	0	0	0	0	0	0	1	0	0	0	0	0	0	0	0	0	0	0	0	0	0	0	0	0	0	0	0	0	0	0	0	0	0	0	0	0	0	0
https://www.scopus.com/inward/record.uri?eid=2-s2.0-84872553244&partnerID=40&md5=0c06cd2c1ea3f6558957938510e5e89d	Effects of ignition location on flame spread and heat release rates in furniture calorimeter tests of polyurethane foams	0	0	0	0	0	0	0	0	0	0	0	0	0	0	0	0	0	0	4	3	0	0	5	0	0	0	0	0	0	0	0	0	0	0	0	0	0	0	0	0	0	0	0	0	0	0	0	0
https://www.scopus.com/inward/record.uri?eid=2-s2.0-3242749822&doi=10.1177%2f0021955X04045181&partnerID=40&md5=126be91e1898cd289ea02b137358bbc5	Performance of HS-HR flexible foams in small open-flame combustibility tests	0	0	0	0	0	0	0	0	0	0	0	0	0	0	0	1	1	0	0	6	0	0	0	0	0	0	0	0	0	0	0	0	0	0	0	0	0	1	0	0	0	0	0	0	0	3	0	0
https://www.scopus.com/inward/record.uri?eid=2-s2.0-0742319401&partnerID=40&md5=5bfab4d593b9a313a9bbb35fe6928dee	Design and performance drive contract fabrics market	0	0	0	0	0	0	0	0	0	0	0	0	1	0	0	0	6	0	0	0	0	0	0	1	0	0	0	0	0	0	0	0	0	0	0	0	0	0	0	0	0	0	0	0	0	0	0	0
https://www.scopus.com/inward/record.uri?eid=2-s2.0-0034306823&doi=10.1002%2f1097-0126%28200010%2949%3a10%3c1079%3a%3aAID-PI468%3e3.0.CO%3b2-Z&partnerID=40&md5=577a1987c0628932f6eb90250633048a	Flame retardant textile back-coatings. Part 2. Effectiveness of phosphorus-containing flame retardants in textile back-coating formulations	0	0	0	0	0	0	0	0	0	0	0	0	0	0	0	2	6	0	0	0	0	0	0	0	0	0	0	0	0	0	0	0	0	4	0	0	0	0	0	0	0	0	0	0	0	0	0	0
https://www.scopus.com/inward/record.uri?eid=2-s2.0-0030428496&partnerID=40&md5=f2269e61280bced5e28883aaea99cbcc	Flame-resistant textiles: the consumers' demands and the producers' obligations	0	0	0	0	0	0	0	0	0	0	0	0	2	0	0	0	8	0	0	0	0	0	0	0	0	0	0	0	0	0	0	0	0	0	0	0	0	0	0	0	0	0	0	0	0	0	0	0
https://www.scopus.com/inward/record.uri?eid=2-s2.0-0021121498&doi=10.1177%2f152808378401300307&partnerID=40&md5=c4ab7165ce794d7ee22db0153c27723b	STUDY IN SMOLDERING TEST BEHAVIOR VERSUS AIR FLOW VARIATIONS IN FABRIC.	0	0	0	0	0	0	0	0	1	1	0	0	0	0	0	0	1	1	0	1	0	0	0	0	0	0	0	0	0	0	0	0	0	0	0	0	0	1	0	0	0	0	0	0	0	0	4	0
https://www.scopus.com/inward/record.uri?eid=2-s2.0-0019905140&partnerID=40&md5=cae05420f61f1c35a915aa6b5df5eea3	Ignition of foam/fabric composites in residential upholstered furniture	0	0	0	0	0	0	0	0	1	1	0	0	1	0	0	0	4	0	0	3	0	0	0	0	0	0	0	0	0	0	0	0	0	0	0	0	0	0	0	0	0	0	0	0	0	0	0	0
https://www.scopus.com/inward/record.uri?eid=2-s2.0-0030154735&doi=10.1136%2fip.2.2.109&partnerID=40&md5=9415142344d49ef264062ff7bd45ece6	Can child fatalities in house fires be prevented?	1	1	0	0	0	0	0	9	0	0	0	0	0	0	0	0	0	0	0	0	0	0	0	0	0	0	0	0	0	0	0	0	0	0	0	0	0	0	0	0	0	0	0	0	0	0	0	0
https://www.scopus.com/inward/record.uri?eid=2-s2.0-0028156042&partnerID=40&md5=957c7f0d92f663e4c3e342f592f6551c	Wool-rich fabric for aircraft upholstery	0	0	0	0	0	0	0	0	0	0	0	0	0	0	0	0	8	0	0	0	0	0	0	0	0	0	0	0	0	0	0	0	0	0	0	0	0	0	0	0	0	0	0	0	0	0	0	0
https://www.scopus.com/inward/record.uri?eid=2-s2.0-0026788836&doi=10.1111%2fj.1478-4408.1992.tb01388.x&partnerID=40&md5=b6c4440b65bbe89a0ab8e15fe1007aae	An investigation of smoke generation from textile upholstery	0	0	0	2	0	0	0	0	0	0	0	0	0	0	0	0	5	0	0	3	0	0	0	0	0	0	0	0	0	0	0	0	0	0	0	0	0	0	0	0	0	0	0	0	0	0	0	0
https://www.scopus.com/inward/record.uri?eid=2-s2.0-0022013090&partnerID=40&md5=cf6ab31a58ad0764de7beaac0bda050b	CIGARETTE IGNITION OF COTTON UPHOLSTERY FABRICS.	0	0	0	0	0	0	0	0	1	1	0	0	1	0	0	0	4	0	0	0	0	0	0	0	0	0	0	0	0	0	0	0	0	0	0	0	0	0	0	0	0	0	0	0	0	0	4	0
https://www.scopus.com/inward/record.uri?eid=2-s2.0-0021805162&partnerID=40&md5=4d66e5fe6bf90088cc29ff572ae33e7e	Use of release rate tests to evaluate upholstery systems	0	0	0	0	0	0	0	0	0	0	0	0	0	0	0	0	4	0	0	4	0	0	1	0	0	0	0	0	0	0	0	0	0	0	0	0	0	0	0	0	0	0	0	0	0	0	0	0
https://www.scopus.com/inward/record.uri?eid=2-s2.0-0020592579&partnerID=40&md5=e6d58dbb87367389329a19c67eea86d9	Evaluation of three methods of rendering upholstery fabrics smoulder-resistant	0	0	0	0	0	0	0	0	1	1	0	0	0	0	0	0	5	0	0	2	0	0	0	1	0	0	0	0	0	0	0	0	0	0	0	0	0	0	0	0	0	0	0	0	0	0	0	0
https://www.scopus.com/inward/record.uri?eid=2-s2.0-85103758426&doi=10.1021%2facsomega.0c05354&partnerID=40&md5=1309e8a87b5fd6d1ed787d332fe9f892	Clay-Filled Polyelectrolyte Complex Nanocoating for Flame-Retardant Polyurethane Foam	0	0	0	0	0	0	0	0	0	0	0	0	0	1	0	0	0	0	0	9	0	0	1	0	0	0	0	0	0	0	0	0	0	0	0	0	0	0	0	0	0	0	0	0	0	0	0	0
https://www.scopus.com/inward/record.uri?eid=2-s2.0-85035750816&partnerID=40&md5=53107eafefa87a257ec4788eb92ee45a	Unregulated combustibles: Decorative materials	0	0	0	0	0	0	0	0	0	0	0	0	2	0	2	0	1	0	1	0	0	0	2	0	0	1	0	0	0	0	0	0	0	0	0	0	0	0	0	0	0	0	0	0	0	0	0	0
https://www.scopus.com/inward/record.uri?eid=2-s2.0-84955191979&doi=10.1111%2f1365-2745.12483&partnerID=40&md5=fe2853e90731a4803956f52d52094cd3	Ecological legacies of civil war: 35-year increase in savanna tree cover following wholesale large-mammal declines	0	0	0	0	0	0	0	0	0	0	0	0	11	0	0	0	0	0	0	0	0	0	0	0	0	0	0	0	0	0	0	0	0	0	0	0	0	0	0	0	0	0	0	0	0	0	0	0
https://www.scopus.com/inward/record.uri?eid=2-s2.0-84943525995&doi=10.1021%2facs.estlett.5b00039&partnerID=40&md5=cd5fc90d38ea011c9010e526089af26a	Identification of phthalate and alternative plasticizers, flame retardants, and unreacted isocyanates in infant crib mattress covers and foam	0	0	0	0	1	0	0	0	0	0	0	0	5	0	0	0	0	0	0	3	0	0	0	0	0	0	2	0	0	0	0	0	0	0	0	0	0	0	0	0	0	0	0	0	0	0	0	0
https://www.scopus.com/inward/record.uri?eid=2-s2.0-84890811037&partnerID=40&md5=188e3e349067d9322deeb2625a3a7618	Effect of ignition scenario and type of padding on the burning behavior of upholstered furniture	0	0	0	0	0	0	0	0	0	0	0	0	0	0	0	0	1	0	0	3	0	0	0	0	0	2	0	0	0	0	0	0	0	0	0	0	0	0	0	0	0	0	0	0	0	0	0	0
https://www.scopus.com/inward/record.uri?eid=2-s2.0-84862823605&doi=10.1016%2fj.eswa.2012.01.169&partnerID=40&md5=c37b04d567a00f425538d2f1d2864f12	Modeling emergency evacuation of individuals with disabilities (exitus): An agent-based public decision support system	0	0	0	0	0	0	0	0	0	0	0	0	0	0	0	0	0	0	0	0	0	0	0	0	0	0	0	0	0	0	0	0	0	0	0	0	1	0	0	0	8	0	0	0	0	0	0	0
https://www.scopus.com/inward/record.uri?eid=2-s2.0-84873829221&partnerID=40&md5=04394644f40bd366c84fe8c726fe95f0	Upholstered furniture flammability: Material-level and mock-up fire tests	0	0	0	0	0	0	0	0	0	0	0	0	1	1	0	0	0	0	0	2	0	0	0	0	1	0	0	0	1	0	0	0	0	1	0	0	0	0	0	0	0	0	0	0	0	0	0	0
https://www.scopus.com/inward/record.uri?eid=2-s2.0-69249155661&partnerID=40&md5=1efc4076f2e0757d8cd3f9031ccbaea9	Minimum standard guidelines of care on requirements for setting up a laser room	0	0	4	0	0	0	0	0	0	0	0	0	0	0	0	0	0	0	0	0	0	0	0	0	0	0	0	0	0	2	0	0	0	0	0	0	0	0	0	0	0	0	0	0	1	0	0	0
https://www.scopus.com/inward/record.uri?eid=2-s2.0-70349871564&partnerID=40&md5=ec8c671cff5ddbf7a8c942da19d3a385	Functional upholstery materials for protection against electrostatic risk	0	0	0	0	0	0	0	0	0	0	1	0	1	0	0	0	4	0	0	0	0	0	0	0	0	0	0	0	0	0	0	0	0	0	0	0	0	0	0	0	0	0	0	0	0	0	0	0
https://www.scopus.com/inward/record.uri?eid=2-s2.0-55449097251&doi=10.1177%2f0021955X08095502&partnerID=40&md5=1f07f66af616502852a98614613ede26	Flexible polyurethane foam with the flame-retardant melamine	0	0	0	2	0	0	0	0	0	0	0	0	0	0	0	0	0	0	0	8	0	0	0	0	0	0	0	0	0	0	0	0	0	0	0	0	0	0	0	0	0	0	0	0	0	0	0	0
https://www.scopus.com/inward/record.uri?eid=2-s2.0-47149097154&doi=10.1002%2fpat.1092&partnerID=40&md5=8912857f3c0030b6404585b5ce369a18	Polyurethane foam and fire safety	0	0	0	2	0	0	0	0	0	0	0	0	1	0	0	0	0	0	0	7	0	0	0	0	0	0	0	0	0	0	0	0	0	0	0	0	0	0	0	0	0	0	0	0	0	0	0	0
https://www.scopus.com/inward/record.uri?eid=2-s2.0-36949004091&doi=10.1016%2fj.jsr.2007.09.003&partnerID=40&md5=6af594ef3d3d3531ea3edb977b415af3	Assessing regulatory effectiveness with exogenously declining risk: A case study of the CPSC's 1973 mattress standard	0	0	0	0	0	0	0	0	4	4	0	0	0	0	0	0	0	0	0	0	0	0	0	0	0	0	0	0	0	0	0	0	0	0	0	0	0	1	0	0	0	0	0	0	0	0	0	0
https://www.scopus.com/inward/record.uri?eid=2-s2.0-33751044822&partnerID=40&md5=9f8bbfd08d2569dc3da370430a043e6a	Sage stuffing	0	0	0	0	0	0	0	0	0	0	0	0	0	1	0	0	0	0	0	9	0	0	0	0	0	0	0	0	0	0	0	0	0	0	0	0	0	0	0	0	0	0	0	0	0	0	0	0
https://www.scopus.com/inward/record.uri?eid=2-s2.0-0034465054&doi=10.1191%2f096032700670028460&partnerID=40&md5=9c64b9dc425082a4546302dc1a2d59dc	Evaluation of cot mattress inner foam as a potential site for microbial generation of toxic gases	0	0	0	0	0	0	0	0	0	0	0	0	2	0	0	0	0	0	0	8	0	0	0	0	0	0	1	0	0	0	0	0	0	0	0	0	0	0	0	0	0	0	0	0	0	0	0	0
https://www.scopus.com/inward/record.uri?eid=2-s2.0-0024597649&doi=10.1177%2f073490418900700604&partnerID=40&md5=2636526b1936680759e07a99dddb532a	Evaluating the Flammability of Upholstered Furniture Intended for Public Occupancies	0	0	0	0	0	0	0	0	0	0	0	0	2	1	0	0	3	0	0	2	0	0	0	0	0	0	0	0	0	0	0	0	0	0	0	0	0	0	0	0	0	0	0	0	0	0	0	0
https://www.scopus.com/inward/record.uri?eid=2-s2.0-0023109212&partnerID=40&md5=8e400781337994d0ed4a69d2727947fe	Influence of flexible polyurethane foams on upholstery fabric/foam mock-ups ignitions by cigarettes	0	0	0	0	0	0	0	0	2	2	0	0	0	1	0	0	2	0	0	3	0	0	0	0	0	0	0	0	0	0	0	0	0	0	0	0	0	0	0	0	0	0	0	0	0	0	0	0
https://www.scopus.com/inward/record.uri?eid=2-s2.0-0022150255&partnerID=40&md5=2d73864406cfb3c3c6b13dbc2b8424a6	FIRE BEHAVIOR OF UPHOLSTERED FURNITURE.	0	0	0	0	0	0	0	0	1	1	0	0	0	0	0	0	0	0	1	0	0	0	1	0	0	0	0	0	0	0	0	0	0	0	0	0	0	1	0	0	0	2	0	0	0	0	1	0
https://www.scopus.com/inward/record.uri?eid=2-s2.0-0018517236&doi=10.5254%2f1.3535247&partnerID=40&md5=c1450fe10faed87f51d1d699284e7088	FLAMMABILITY PROPERTIES OF CARPETS WITH POLYCHLOROPRENE LATEX FOAM UNDERLAYMENTS.	0	0	0	0	0	0	0	0	0	0	0	0	0	1	0	0	0	0	0	8	0	0	0	0	0	0	0	0	0	0	0	0	0	0	0	0	0	0	0	0	0	2	0	0	0	0	0	0
https://www.scopus.com/inward/record.uri?eid=2-s2.0-0018031592&partnerID=40&md5=664f4efddcc21ea627cb5282a69ec4b3	LIFE HAZARD EVALUATION OF FLEXIBLE POLYURETHANE FOAM/FABRIC COMPOSITES TYPICAL OF CUSHIONED UPHOLSTERED FURNITURE.	0	0	0	0	0	0	0	0	0	0	0	0	0	2	0	0	2	0	0	4	0	0	0	0	0	0	0	0	0	0	0	0	0	0	0	0	0	0	0	0	0	0	0	0	0	0	1	0
https://www.scopus.com/inward/record.uri?eid=2-s2.0-0017501370&partnerID=40&md5=93738190105ee60cb34af39ae662c50a	RESISTANCE OF MATTRESSES CONTAINING BORIC ACID TREATED COTTON BATTING TO OPEN FLAME IGNITION.	0	0	0	0	0	0	0	0	1	1	0	0	0	0	0	0	1	0	0	3	0	0	0	0	0	0	0	0	0	0	0	0	0	2	0	0	0	2	0	0	0	0	0	0	0	0	1	0
https://www.scopus.com/inward/record.uri?eid=2-s2.0-85092278233&doi=10.3390%2fPOLYM12092160&partnerID=40&md5=5018f97899c523ddbf9e47f28267011e	The potential for bio-sustainable organobromine-containing flame retardant formulations for textile applications-a review	0	0	0	0	0	0	0	0	0	0	0	0	1	0	0	0	8	1	0	1	0	0	0	0	0	0	0	0	0	0	0	0	0	0	0	0	0	0	0	0	0	0	0	0	0	0	0	0
https://www.scopus.com/inward/record.uri?eid=2-s2.0-85048949460&partnerID=40&md5=dfadcca072e6ad25163c01e0aac2df6c	Experimental study of vertical upward flame spread and dripping behavior over polystyrene foams at different altitudes	0	0	0	0	0	0	0	0	0	0	0	0	0	0	0	0	0	0	5	4	0	0	0	0	0	0	0	0	0	0	0	0	0	0	0	0	0	0	0	0	0	0	0	0	0	0	0	0
https://www.scopus.com/inward/record.uri?eid=2-s2.0-84997637148&doi=10.1016%2fj.envint.2016.10.007&partnerID=40&md5=ea18e50712b0133187aeba7972a28604	Predictors of urinary flame retardant concentration among pregnant women	0	8	0	0	0	0	0	2	0	0	0	0	0	0	0	0	0	0	0	0	0	0	0	0	0	0	1	0	0	0	0	0	0	0	0	0	0	0	0	0	0	0	0	0	0	0	0	0
https://www.scopus.com/inward/record.uri?eid=2-s2.0-84946489947&doi=10.1007%2fs10853-015-9258-8&partnerID=40&md5=3b5becaa3df9678230a7de7f1f0ff2ce	Aluminum hydroxide multilayer assembly capable of extinguishing flame on polyurethane foam	0	0	0	0	0	0	0	0	0	0	0	0	0	0	0	0	0	0	0	7	0	0	1	0	0	0	0	0	0	0	0	0	0	0	0	0	0	0	0	0	0	0	0	1	0	0	0	0
https://www.scopus.com/inward/record.uri?eid=2-s2.0-84976627978&partnerID=40&md5=3cc49046175876152da1d90574c0cfc6	Observing smoldering-to-flaming transition on foam/fabric assemblies	0	0	0	0	0	0	0	0	0	0	0	0	0	0	0	0	4	0	0	4	0	0	0	0	0	0	0	0	0	0	0	0	0	0	0	0	0	0	0	0	0	0	0	0	0	0	3	0
https://www.scopus.com/inward/record.uri?eid=2-s2.0-84944592339&doi=10.1007%2f978-3-319-10308-2_24&partnerID=40&md5=a75ad4a11c8f3eab46990fbf964c09c2	Effect of porosity on flame spread along a thin combustible solid with randomly distributed pores	0	0	0	0	0	0	0	0	0	0	0	0	0	0	0	0	0	0	8	0	0	0	0	0	0	0	0	0	0	0	0	0	0	0	0	0	0	0	0	0	0	0	0	0	0	0	0	0
https://www.scopus.com/inward/record.uri?eid=2-s2.0-80052860694&partnerID=40&md5=2522e4b69d98b1fd51bed703bce97692	Apartment fire fighting using alternative extinguishing methods [Huoneistopalon sammutus vaihtoehtoisilla sammutus menetelmillÃ¤]	0	0	0	0	0	0	0	0	0	0	0	0	0	0	0	0	0	0	0	0	0	0	0	0	0	0	0	0	0	0	0	0	0	0	0	0	0	0	0	0	0	0	0	0	0	0	0	0
https://www.scopus.com/inward/record.uri?eid=2-s2.0-47549088847&partnerID=40&md5=90fea426daba38dc68ce335617e6aaa5	Where there's smoke there doesn't have to be fire	0	0	0	0	0	0	0	0	5	5	0	0	0	0	0	0	0	0	0	0	0	0	0	0	0	0	0	0	0	0	0	0	0	0	0	0	0	0	0	0	0	0	0	0	0	0	0	0
https://www.scopus.com/inward/record.uri?eid=2-s2.0-5144234248&partnerID=40&md5=a3d1d0771b6f1bed5729cb5b6ce7ac46	Australia in vanguard of non-woven wool fabric manufacture	0	0	0	1	0	0	0	0	0	0	0	0	0	0	0	0	10	0	0	0	0	0	0	0	0	0	0	0	0	0	0	0	0	0	0	0	0	0	0	0	0	0	0	0	0	0	0	0
https://www.scopus.com/inward/record.uri?eid=2-s2.0-2342540965&partnerID=40&md5=d7bae482366c2b4648d50d12a66438f5	Glen Raven's history proves the power of metamorphosis	0	0	0	0	0	0	0	0	0	0	0	0	1	0	0	0	10	0	0	0	0	0	0	0	0	0	0	0	0	0	0	0	0	0	0	0	0	0	0	0	0	0	0	0	0	0	0	0
https://www.scopus.com/inward/record.uri?eid=2-s2.0-85009032940&partnerID=40&md5=91a8a6fe0826ad0522f736edcecd0aa6	Bruck textiles - Supplying fabrics for Australian heroes	0	0	0	0	0	0	0	0	0	0	0	0	1	0	0	0	10	0	0	0	0	0	0	0	0	0	0	0	0	0	0	0	0	0	0	0	0	0	0	0	0	0	0	0	0	0	0	0
https://www.scopus.com/inward/record.uri?eid=2-s2.0-0027391201&partnerID=40&md5=9a88706d90f8df77ed352e3e17f00066	1988 furniture regulations applied to rented accommodation and holiday homes	0	0	0	0	0	0	0	0	1	1	0	0	2	0	0	0	2	2	0	0	0	0	0	0	0	0	0	0	1	0	0	0	0	1	0	0	0	0	0	0	0	0	0	0	0	0	0	0
https://www.scopus.com/inward/record.uri?eid=2-s2.0-0026808174&partnerID=40&md5=10eae4c8fdae7a655c166a53c5d76fa2	Ignition propensity testing at different O "SUB 2" concentrations	0	0	0	0	0	0	0	0	4	4	0	0	0	0	0	0	1	0	0	0	0	0	0	0	2	0	0	0	0	0	0	0	0	0	0	0	0	0	0	0	0	0	0	0	0	0	0	0
https://www.scopus.com/inward/record.uri?eid=2-s2.0-0021842099&partnerID=40&md5=b3bb30a14fc41acf9b00f59ffccc6aa1	Cigarette ignition of cotton upholstery fabrics	0	0	0	0	0	0	0	0	1	1	0	0	1	0	0	0	3	0	0	2	0	0	0	1	0	0	0	0	0	0	0	0	0	0	0	0	0	0	0	0	0	0	0	0	0	0	0	0
https://www.scopus.com/inward/record.uri?eid=2-s2.0-84984471047&doi=10.1002%2ffam.810040208&partnerID=40&md5=8b5c4741e16aabc775679a71ab3ff04e	Fire testing of upholstered furniture and bedding	0	0	0	1	0	0	0	0	1	1	0	0	0	0	0	0	0	0	0	0	0	0	0	0	2	0	0	0	0	0	0	0	0	0	0	0	0	0	0	0	0	0	0	0	0	0	0	0
https://www.scopus.com/inward/record.uri?eid=2-s2.0-0017917791&partnerID=40&md5=b3463d7f747f6377b2ed5a62aa9f4d67	STUDY OF THE BURNING BEHAVIOUR OF UPHOLSTERED FURNITURE.	0	0	0	0	0	0	0	0	0	0	0	0	1	0	0	0	0	1	1	0	0	0	1	0	1	0	0	0	1	0	0	0	0	0	0	0	0	0	0	0	0	0	0	0	0	0	0	0
https://www.scopus.com/inward/record.uri?eid=2-s2.0-84884795729&doi=10.1039%2fc3em00359k&partnerID=40&md5=f619eecfa259b68eda57a1c57fa7f515	Emission behavior of hexabromocyclododecanes and polybrominated diphenyl ethers from flame-retardant-treated textiles	0	0	0	0	0	0	0	0	0	0	0	0	0	0	0	0	9	0	0	0	0	0	0	0	0	0	0	0	0	0	0	0	0	0	0	0	0	0	0	0	0	0	0	0	0	0	0	0
https://www.scopus.com/inward/record.uri?eid=2-s2.0-14844339966&partnerID=40&md5=e193f9b00abbf7e49f857bbae839d04e	Flame-retardant healthcare upholstery fabrics with stretch	0	0	0	0	0	0	0	0	0	0	0	0	0	0	0	0	6	0	0	2	0	0	0	0	0	0	0	0	0	0	0	0	0	0	0	0	0	0	0	0	0	0	0	0	0	0	0	0
https://www.scopus.com/inward/record.uri?eid=2-s2.0-17944389694&partnerID=40&md5=1c49a291c513e9097d99357b0690188e	Methods of test for assessing upholstery barrier fabrics for resistance to accidental ignition	0	0	0	0	0	0	0	0	1	1	0	0	0	0	0	0	3	0	0	0	0	0	0	0	1	0	0	0	0	0	0	0	0	1	0	0	0	0	0	0	0	0	0	0	0	0	0	0
https://www.scopus.com/inward/record.uri?eid=2-s2.0-0017940946&partnerID=40&md5=7c607be25e26fb0de5c44ae7a06902eb	NATURAL FIBERS TEXTILE CONFERENCE, 1ST, 1978.	0	0	0	0	0	0	0	0	0	0	0	0	1	0	0	0	6	0	0	1	0	0	0	0	0	0	0	0	0	0	0	0	0	0	0	0	0	0	0	0	0	0	0	0	0	0	1	0
https://www.scopus.com/inward/record.uri?eid=2-s2.0-85105699784&doi=10.1016%2fj.polymdegradstab.2021.109602&partnerID=40&md5=8b975f1fd402337bf3b8635ec01e558b	Fabrication of flexible polyurethane/phosphorus interpenetrating polymer network (IPN) foam for enhanced thermal stability, flame retardancy and mechanical properties	0	0	0	0	0	0	0	0	0	0	0	0	0	1	0	0	1	0	0	5	0	0	2	0	0	0	0	0	0	0	0	0	0	0	0	0	0	0	0	0	0	0	0	0	0	0	0	0
https://www.scopus.com/inward/record.uri?eid=2-s2.0-85092085731&doi=10.1002%2ffam.2921&partnerID=40&md5=effde6774a6569f22b2ba2ba7e2db6a9	Experimental investigation into the influence of ignition location on flame spread and heat release rates of polyurethane foam slabs	0	0	0	0	0	0	0	0	0	0	0	0	0	0	0	0	0	0	4	4	0	0	2	0	0	0	0	0	0	0	0	0	0	0	0	0	0	0	0	0	0	0	0	0	0	0	0	0
https://www.scopus.com/inward/record.uri?eid=2-s2.0-85091683424&doi=10.1002%2ffam.2907&partnerID=40&md5=c42c4bd6a870e0bf8a3bc95f5330070f	Chemical exposure and flammability risks of upholstered furniture	0	0	0	0	0	0	0	0	0	0	0	0	0	0	0	0	0	0	0	0	0	0	0	0	0	0	0	0	0	0	0	0	0	0	0	0	0	2	0	0	0	0	0	0	0	0	2	0
https://www.scopus.com/inward/record.uri?eid=2-s2.0-85057336346&doi=10.1016%2fj.maturitas.2018.11.015&partnerID=40&md5=9a075dad01d885b244e1aea3f69bcf10	Association of sedentary time and physical fitness with ideal cardiovascular health in perimenopausal women: The FLAMENCO project	0	7	0	0	0	0	0	0	0	0	0	0	0	0	0	0	0	0	0	0	0	0	0	0	0	0	0	0	0	0	0	0	0	0	0	0	0	0	0	0	0	0	0	0	0	0	0	0
https://www.scopus.com/inward/record.uri?eid=2-s2.0-85015226222&doi=10.1080%2f00405000.2017.1301019&partnerID=40&md5=f238138dc93aefcf39619ca885b88849	Recent advances in three-dimensional pressure relieving cushions for the prevention of pressure ulcers	0	0	0	0	0	0	0	0	0	0	0	0	0	5	0	0	2	0	0	2	0	0	0	0	0	0	0	0	0	0	0	0	0	0	0	0	0	0	0	0	0	0	0	0	0	0	0	0
https://www.scopus.com/inward/record.uri?eid=2-s2.0-85080812269&doi=10.1016%2fB978-0-08-100453-1.00009-X&partnerID=40&md5=569bed79ffdca50d60b5d63ca6640756	Testing fabrics for flammability and fire safety	0	0	0	1	0	0	0	0	0	0	0	0	0	0	0	0	6	0	0	0	0	0	1	0	0	0	0	0	0	0	0	0	0	0	0	0	0	0	0	0	0	1	0	0	0	0	0	0
https://www.scopus.com/inward/record.uri?eid=2-s2.0-84988423238&doi=10.1007%2fs10661-016-5566-y&partnerID=40&md5=f843a62d3a6fcef2abb0ad744406be60	Determination of the volatile fraction of phosphorus flame retardants in cushioning foam of upholstered furniture: towards respiratory exposure assessment	0	0	0	0	0	0	0	0	0	0	0	0	0	3	0	0	0	0	0	5	0	0	0	0	0	0	0	0	0	0	0	0	0	0	0	0	0	0	0	0	0	0	0	0	0	0	0	0
https://www.scopus.com/inward/record.uri?eid=2-s2.0-85021071278&partnerID=40&md5=a7534f6b069987ef8bb32a728646408b	Product developments and innovations in the home textiles market	0	0	0	0	0	0	0	0	0	0	0	0	0	0	0	0	7	2	0	1	0	0	0	0	0	0	0	0	0	0	0	0	0	0	0	0	0	0	0	0	0	0	0	0	0	0	0	0
https://www.scopus.com/inward/record.uri?eid=2-s2.0-84946569673&partnerID=40&md5=995673a1f380f0dda8672d15ddab7162	Product developments and innovations in the home textiles market	0	0	0	0	0	0	0	0	0	0	0	0	0	0	0	0	7	2	0	1	0	0	0	0	0	0	0	0	0	0	0	0	0	0	0	0	0	0	0	0	0	0	0	0	0	0	0	0
https://www.scopus.com/inward/record.uri?eid=2-s2.0-85091514267&doi=10.1007%2f978-1-4471-6500-2_3&partnerID=40&md5=9986117b2979a109befc33f64cf58b91	Brominated Flame Retardants and Their Replacements in Food Packaging and Household Products: Uses, Human Exposure, and Health Effects	0	0	0	0	0	0	0	2	0	0	0	0	0	0	0	0	1	0	0	1	0	0	0	0	0	0	3	0	0	0	0	0	0	0	0	0	0	0	0	0	0	0	0	0	0	0	0	0
https://www.scopus.com/inward/record.uri?eid=2-s2.0-84940358290&doi=10.1088%2f1757-899X%2f64%2f1%2f012020&partnerID=40&md5=bd3adf4d337330534f4bd4ccd162966b	Effect of silica nanoparticles on polyurethane foaming process and foam properties	0	0	0	0	0	0	0	0	0	0	0	0	0	1	0	0	0	0	0	8	0	0	0	0	0	0	0	0	0	0	0	0	0	0	0	0	0	0	0	0	0	0	0	0	0	0	0	0
https://www.scopus.com/inward/record.uri?eid=2-s2.0-84887302835&partnerID=40&md5=9e0c80cd306fb6f1d9b6d9a25278abfe	An assisted living system for the elderly - Fearless concept	0	0	2	0	0	0	0	0	0	0	0	0	0	0	0	0	0	0	0	0	0	0	0	0	0	0	0	0	0	0	0	0	0	0	0	0	8	0	0	0	0	0	0	0	0	0	0	0
https://www.scopus.com/inward/record.uri?eid=2-s2.0-84924541193&partnerID=40&md5=a02e4d6bdf11d27ddc13e4301faca388	Worms politic: Parasitism, textual decay and conjure truth in Gloria Naylor's mama day	0	4	0	0	0	0	0	1	0	0	1	0	0	0	0	0	0	0	0	0	0	0	0	0	0	0	1	0	0	1	0	0	0	0	0	0	0	0	0	0	0	0	0	0	0	0	0	0
https://www.scopus.com/inward/record.uri?eid=2-s2.0-42549159472&doi=10.1177%2f0734904108089485&partnerID=40&md5=f6f7cbd0c1ef4365844be9951d167852	Flame retardants in commercial use or development for textiles	0	0	0	0	0	0	0	0	0	0	0	0	0	0	0	0	7	0	0	0	0	0	0	0	0	0	0	0	0	0	0	0	0	0	0	0	0	2	0	0	0	0	0	0	0	0	0	0
https://www.scopus.com/inward/record.uri?eid=2-s2.0-34247175785&partnerID=40&md5=549f5ec3aa271e31a07d78fb74bf247b	Textile chemicals and technical textiles [Textilchemikalien und Technische Textilien in Historischer Sicht]	0	0	0	1	0	0	0	0	0	0	0	0	0	1	0	0	8	0	0	0	0	0	0	0	0	0	0	0	0	0	0	0	0	0	0	0	0	0	0	0	0	0	0	0	0	0	0	0
https://www.scopus.com/inward/record.uri?eid=2-s2.0-1642344534&doi=10.1016%2fj.polymertesting.2003.08.003&partnerID=40&md5=13ac7564cc59c84f08844b6ee3b40ed7	Flame spread of flexible polyurethane foam: Comprehensive study	0	0	0	1	0	0	0	0	0	0	0	0	0	0	0	0	0	0	1	7	0	0	0	0	0	0	0	0	0	0	0	0	0	0	0	0	0	0	0	0	0	0	0	0	0	0	0	0
https://www.scopus.com/inward/record.uri?eid=2-s2.0-0042924327&doi=10.1016%2fS0950-4230%2803%2900066-4&partnerID=40&md5=910e14bc200f4961552443260b987f73	Vented gaseous deflagrations: Modelling of translating inertial vent covers	0	0	0	0	0	0	0	0	0	0	0	0	9	1	0	0	0	0	0	0	0	0	0	0	0	0	0	0	0	0	0	0	0	0	0	0	0	0	0	0	0	0	0	0	0	0	0	0
https://www.scopus.com/inward/record.uri?eid=2-s2.0-0037310872&partnerID=40&md5=96658f71860c9fd7dfd33762c91f7ee5	Textile flammability - A European perspective	0	0	0	0	0	0	0	0	0	0	0	0	1	0	0	0	3	0	0	0	0	0	0	0	1	0	0	0	0	0	0	0	0	0	0	0	0	0	0	0	0	0	0	0	0	0	0	0
https://www.scopus.com/inward/record.uri?eid=2-s2.0-0036033248&doi=10.1177%2f026248930202100403&partnerID=40&md5=a99beb7675312098e810b59d85998972	Development of a new large flaming ignition source for upholstered seating and mattress tests. Part 2: Ignition behaviour of different large flaming sources on mattresses and upholstered composites	0	0	0	0	0	0	0	0	0	0	0	0	0	0	0	0	0	0	0	0	0	0	0	0	1	3	0	0	0	0	0	0	0	0	0	0	0	0	0	0	0	0	0	0	0	0	0	0
https://www.scopus.com/inward/record.uri?eid=2-s2.0-0028437072&doi=10.2134%2fjeq1994.00472425002300030007x&partnerID=40&md5=11ea41135c4cdf9499a0bf2b6c356851	The role of turfgrasses in environmental protection and their benefits to humans	0	0	0	0	0	0	0	0	0	0	0	0	0	2	0	0	0	0	0	0	0	0	0	0	0	0	0	0	0	0	0	0	0	0	0	0	0	0	0	0	0	0	0	0	0	0	0	0
https://www.scopus.com/inward/record.uri?eid=2-s2.0-0026193748&doi=10.1177%2f104239159100300302&partnerID=40&md5=817cf1a17982d7f252f281ee287a0b9c	Predicting the suppression capability of quick response sprinklers in a light hazard scenario Part 1. Fire growth and required delivered density (RDD) measurements	0	0	0	2	0	0	0	0	0	0	0	0	0	0	0	0	0	0	0	0	0	0	6	0	0	0	0	0	0	0	0	0	0	0	0	0	0	0	0	0	0	0	0	0	0	0	0	0
https://www.scopus.com/inward/record.uri?eid=2-s2.0-0021794844&partnerID=40&md5=73d5bc6ea96b3accd02815fbada04599	Fire behaviour of upholstered furniture	0	0	0	0	0	0	0	0	1	1	0	0	0	0	0	0	0	0	1	0	0	0	1	0	0	0	0	0	0	0	0	0	0	0	0	0	0	0	0	0	0	2	0	0	0	1	0	0
https://www.scopus.com/inward/record.uri?eid=2-s2.0-0021616021&partnerID=40&md5=2ada62bca4baac4ff36893cb61ad7140	FIRE PERFORMANCE OF ATH/HR FOAM.	0	0	0	0	0	0	0	0	0	0	0	0	0	0	0	0	1	0	0	5	0	0	0	0	0	0	0	0	0	0	0	0	0	0	0	0	0	1	0	0	0	1	0	0	0	0	0	0
https://www.scopus.com/inward/record.uri?eid=2-s2.0-17044458314&partnerID=40&md5=4601099cac4247db1199fd9716fffe0a	Ignitability of beds and bedding	0	0	0	0	0	0	0	0	2	2	0	0	0	0	0	0	1	0	0	0	0	0	0	0	2	1	0	0	0	0	0	0	0	0	0	0	0	0	0	0	0	0	0	0	0	0	0	0
https://www.scopus.com/inward/record.uri?eid=2-s2.0-0020496556&doi=10.1177%2f073490418300100103&partnerID=40&md5=20f4465abe3df11637a0c2ea2bcdb4e7	Upholstered furniture heat release rates: Measurements and estimation	0	0	0	0	0	0	0	0	1	1	0	0	0	0	0	0	1	0	0	2	0	0	3	0	0	0	0	0	0	0	0	0	0	0	0	0	0	0	0	0	0	0	0	0	0	0	0	0
https://www.scopus.com/inward/record.uri?eid=2-s2.0-3943083064&doi=10.1002%2ffam.810040206&partnerID=40&md5=da0059b17b790887c85429f143eb9518	Demonstration of the effect of softening and fire resistance of materials on burning characteristics	0	0	0	0	0	0	0	0	0	0	0	0	0	0	0	0	0	0	1	0	0	0	0	0	2	0	0	0	0	0	0	0	0	0	0	0	0	0	0	0	0	1	0	0	0	0	0	0
https://www.scopus.com/inward/record.uri?eid=2-s2.0-0017947974&partnerID=40&md5=5338e296d60737c05219fb66c5830611	BORIC ACID TREATED COTTON MATTRESSES RESIST BOTH OPEN FLAME AND CIGARETTE IGNITION.	0	0	0	0	0	0	0	0	2	2	0	0	0	0	0	0	0	0	0	2	0	0	0	0	0	0	0	0	0	0	0	0	0	2	0	0	0	2	0	0	0	0	0	0	0	0	0	0
https://www.scopus.com/inward/record.uri?eid=2-s2.0-85097066684&doi=10.1016%2fj.envres.2020.110462&partnerID=40&md5=5986ca63721ea5cc5606b735b3504438	Chemical changes in thirdhand smoke associated with remediation using an ozone generator	0	0	1	0	0	0	0	0	1	1	0	0	0	0	0	0	3	0	0	0	0	0	0	0	0	0	0	0	0	0	0	0	0	0	0	0	1	0	0	0	0	0	0	0	0	0	0	0
https://www.scopus.com/inward/record.uri?eid=2-s2.0-85107806334&doi=10.3390%2fijerph18126421&partnerID=40&md5=63303ac3c8b970d6f7045a2d648a2146	Brominated flame retardants in childrenâ€™s room: Concentration, composition, and health risk assessment	0	0	0	1	0	0	0	7	0	0	0	0	0	0	0	0	1	0	0	0	0	0	0	0	0	0	0	0	0	0	0	0	0	0	0	0	0	0	0	0	0	0	0	0	0	0	0	0
https://www.scopus.com/inward/record.uri?eid=2-s2.0-85071964527&doi=10.1016%2fj.envpol.2019.113097&partnerID=40&md5=057e4a7472470d3b7ad814d80f7d52af	BDE-209 induces male reproductive toxicity via cell cycle arrest and apoptosis mediated by DNA damage response signaling pathways	0	0	0	0	0	0	0	0	0	0	0	0	0	0	0	2	1	0	0	0	0	0	0	0	0	0	0	0	0	0	0	0	0	0	0	0	0	0	0	0	0	0	0	0	0	0	0	0
https://www.scopus.com/inward/record.uri?eid=2-s2.0-85047058227&doi=10.1016%2fj.envint.2018.05.027&partnerID=40&md5=75043cc38da9a48f8f9c5094d125c205	Dermal contact with furniture fabrics is a significant pathway of human exposure to brominated flame retardants	1	1	0	1	0	0	0	0	0	0	0	0	0	0	0	0	4	0	0	0	0	0	0	0	0	0	0	0	0	0	0	0	0	0	0	0	0	0	0	0	0	0	0	0	0	0	0	0
https://www.scopus.com/inward/record.uri?eid=2-s2.0-85040084369&doi=10.1021%2facsami.7b16808&partnerID=40&md5=52974c6d564f1a4fbceec3af1da9d704	Fire-Retardant, Self-Extinguishing Inorganic/Polymer Composite Memory Foams	0	0	0	0	0	0	0	0	0	0	0	0	0	0	0	0	0	0	0	9	0	0	1	0	0	0	0	0	0	0	0	0	0	0	0	0	0	0	0	0	0	0	0	0	0	0	0	0
https://www.scopus.com/inward/record.uri?eid=2-s2.0-84954054471&doi=10.1002%2ffam.2271&partnerID=40&md5=596fe2371becdd1097061bd3e6e6c63a	Effects of variations in incident heat flux when using cone calorimeter test data for prediction of full-scale heat release rates of polyurethane foam	0	0	0	0	0	0	0	0	0	0	0	0	0	0	0	0	0	0	0	5	0	0	4	0	0	0	0	0	0	0	0	0	0	0	0	0	0	0	0	0	0	0	0	0	0	0	0	0
https://www.scopus.com/inward/record.uri?eid=2-s2.0-84890825088&partnerID=40&md5=7a877e6b8200bc955203d050b2ecdc9f	Fire protection of residents in care facilities	0	0	1	0	0	0	0	0	0	0	0	0	0	0	0	0	2	0	2	0	0	0	1	0	0	0	0	0	0	0	0	0	0	0	0	0	1	0	0	0	0	0	0	0	0	0	0	0
https://www.scopus.com/inward/record.uri?eid=2-s2.0-84883278060&partnerID=40&md5=789db2a2fc5c23512a2df26f3b60d3e6	2013 International Conference on Civil, Architecture and Building Materials, 3rd CEABM 2013	0	0	1	8	0	0	0	0	0	0	0	0	0	0	0	0	0	0	0	0	0	0	0	0	0	0	0	0	0	0	0	0	0	0	0	0	0	0	0	0	0	0	0	0	1	0	0	0
https://www.scopus.com/inward/record.uri?eid=2-s2.0-84877620297&doi=10.1021%2fes400032v&partnerID=40&md5=543f54e56c2682686223bdfde125587a	Investigating a novel flame retardant known as V6: Measurements in baby products, house dust, and car dust	0	0	0	0	0	0	0	0	0	0	0	0	0	0	0	0	0	0	0	7	0	0	0	0	0	0	3	0	0	0	0	0	0	0	0	0	0	0	0	0	0	0	0	0	0	0	0	0
https://www.scopus.com/inward/record.uri?eid=2-s2.0-84872555382&partnerID=40&md5=97c9cd133dcca401918c4d943f701b24	Case study: Fire evolution in infant bedding materials, smoke detector response time, and tenability	0	0	0	0	0	0	1	1	0	0	0	0	1	0	0	0	0	0	0	0	0	0	1	0	0	0	3	0	0	0	0	0	0	0	0	0	0	0	0	0	0	0	0	0	0	0	0	0
https://www.scopus.com/inward/record.uri?eid=2-s2.0-67349096290&doi=10.1016%2fj.firesaf.2009.03.009&partnerID=40&md5=69be1caeb94749f1af7252f7bcb457d6	Assessment of risks and benefits in the use of flame retardants in upholstered furniture in continental Europe	0	0	0	0	0	0	0	0	1	1	0	0	0	0	0	0	0	0	0	0	0	0	0	0	0	0	0	0	0	0	0	0	0	1	0	0	0	0	0	0	0	0	0	0	0	0	0	0
https://www.scopus.com/inward/record.uri?eid=2-s2.0-12344263065&partnerID=40&md5=c45ea71a78a785afaaead2fa66ebc340	ADO - Functional fabrics with the gold edge	0	0	0	0	0	0	0	0	0	0	0	0	0	0	0	0	7	0	0	0	0	0	0	0	0	0	0	0	0	0	0	0	0	0	0	0	0	0	0	0	0	0	0	0	0	0	0	0
https://www.scopus.com/inward/record.uri?eid=2-s2.0-0038480687&doi=10.1016%2fS0896-8446%2802%2900187-0&partnerID=40&md5=184384124eeb9b4db5989af78b3eb79a	Reducing problems of cyclic trimer deposits in supercritical carbon dioxide polyester dyeing machinery	0	0	0	1	0	0	0	0	0	0	3	0	0	0	0	0	6	0	0	0	0	0	0	0	0	0	0	0	0	0	0	0	0	0	0	0	0	0	0	0	0	0	0	0	0	0	0	0
https://www.scopus.com/inward/record.uri?eid=2-s2.0-0035328203&doi=10.1106%2fH9W9-K3PJ-UTEK-FYUK&partnerID=40&md5=addf81cc774e66b70edccfe5e3fdab1f	On the heat release of burning karaoke music compartments	0	0	0	0	0	0	0	0	0	0	0	0	0	0	0	0	0	0	0	4	0	0	6	0	0	0	0	0	0	0	0	0	0	0	0	0	0	0	0	0	0	0	0	0	0	0	0	0
https://www.scopus.com/inward/record.uri?eid=2-s2.0-0035031629&partnerID=40&md5=7aaa3aef820814550071f7a4fb3c416e	Influence of weft yarn raw material and kind of finishing on the fabric strength properties	2	0	0	1	0	0	0	0	0	0	0	0	1	0	0	0	6	0	0	0	0	0	0	0	0	0	0	0	0	0	0	0	0	0	0	0	0	0	0	0	0	0	0	0	0	0	0	0
https://www.scopus.com/inward/record.uri?eid=2-s2.0-0033452854&partnerID=40&md5=bb119b95780be35a65308d71b14b54ad	Textiles in the millennium	0	0	0	0	0	0	0	0	0	0	0	0	1	0	0	0	9	0	0	0	0	0	0	0	0	0	0	0	0	0	0	0	0	0	0	0	0	0	0	0	0	0	0	0	0	0	0	0
https://www.scopus.com/inward/record.uri?eid=2-s2.0-0032108270&doi=10.1177%2f073490419801600402&partnerID=40&md5=c63f450e316963994092141d0b308411	The Flammability Aspects of Decorative Trimmings, Part 3: Decorative Trimmings Used on Soft Furnishings - A New Test Method	0	0	0	0	0	0	0	0	0	0	0	0	0	0	0	0	5	0	0	0	0	0	0	1	0	0	0	0	0	0	1	0	0	0	0	0	0	0	0	0	0	0	0	0	0	0	0	0
https://www.scopus.com/inward/record.uri?eid=2-s2.0-0028199441&doi=10.1016%2f0379-7112%2894%2990049-3&partnerID=40&md5=e4246fd2e896d4435f0e9bfc1b8c03d7	A response surface approximation for the bench-scale peak heat release rate from upholstered furniture exposed to a radiant heat source	0	0	0	0	0	0	0	0	0	0	0	0	0	0	0	0	1	0	0	0	0	0	5	0	0	0	0	0	0	0	0	0	0	0	0	0	0	0	0	0	0	3	0	0	0	0	0	0
https://www.scopus.com/inward/record.uri?eid=2-s2.0-0028052509&partnerID=40&md5=8f190b30254324facf940c4a5cff910d	CPSC votes to begin rulemaking on upholstered furniture flammability	0	0	0	0	0	0	0	0	2	2	0	0	0	0	0	0	0	0	0	0	0	0	0	0	0	0	0	0	0	0	0	0	1	1	0	0	0	0	0	0	0	0	0	0	0	0	0	0
https://www.scopus.com/inward/record.uri?eid=2-s2.0-0025227522&partnerID=40&md5=6c7b45653295eb89b86f7fe268039857	Furniture fire hazards coming under control	0	0	0	0	0	0	0	0	0	0	0	0	1	0	0	0	0	2	0	2	0	0	0	0	1	0	0	0	0	0	0	0	0	1	0	0	0	0	0	0	0	0	0	0	0	0	0	0
https://www.scopus.com/inward/record.uri?eid=2-s2.0-0025133849&doi=10.1111%2fj.1478-4408.1990.tb00074.x&partnerID=40&md5=363c29e398ce42964eec3ea9ca85695d	Flameâ€retarded polyurethane foam: furniture testing and specification	0	0	0	0	0	0	0	0	1	1	0	0	0	0	0	0	0	0	0	2	0	0	0	0	1	0	0	0	0	0	0	0	0	1	0	0	0	0	0	0	0	0	0	0	0	0	0	0
https://www.scopus.com/inward/record.uri?eid=2-s2.0-84970196636&doi=10.1177%2f073490418900700603&partnerID=40&md5=99460659142fba3aae7f36c4de551095	Flame Retardancy in Flexible Molded Foams for the Furniture Industry	0	0	0	1	0	0	0	0	0	0	0	0	0	0	0	0	0	0	1	8	0	0	0	0	0	0	0	0	0	0	0	0	0	0	0	0	0	0	0	0	0	0	0	0	0	0	0	0
https://www.scopus.com/inward/record.uri?eid=2-s2.0-0023311244&partnerID=40&md5=a369804b9b59052359bc3b54876858ae	FLAME-RETARDANT HOME FURNISHINGS.	0	0	0	0	0	1	1	0	1	1	0	0	1	0	0	0	0	0	0	0	0	1	0	0	0	0	0	0	0	0	0	0	1	1	0	0	0	0	0	0	0	0	0	0	1	0	0	0
https://www.scopus.com/inward/record.uri?eid=2-s2.0-0022520873&partnerID=40&md5=ff5435e98f00f5da1c5a11e3ce67e79c	Factors involved in the ignition of cellulosic upholstery fabrics by cigarettes	0	0	0	0	0	0	0	0	2	2	0	0	0	0	0	0	2	0	0	1	0	0	0	0	1	0	0	0	0	0	0	0	0	0	0	0	0	0	0	0	0	0	0	0	0	0	0	0
https://www.scopus.com/inward/record.uri?eid=2-s2.0-0022060940&doi=10.1177%2f004051758505500503&partnerID=40&md5=0b93c512936ca990e4d40a9fc08aa3a1	Stability of a Borax-Based Smolder Retardant Finish for Cotton Upholstery Fabrics	0	0	0	0	0	0	0	0	0	0	0	0	1	0	0	0	2	0	0	1	0	0	0	0	0	0	0	0	0	0	0	0	0	0	0	0	0	0	0	0	0	0	0	0	0	0	5	0
https://www.scopus.com/inward/record.uri?eid=2-s2.0-0021309203&partnerID=40&md5=7c309c0b2e4014245322313192e769b8	CONTRIBUTION OF UPHOLSTERED FURNITURE TO RESIDENTIAL FIRE RISKS.	0	0	0	0	0	0	0	0	0	0	0	0	2	0	0	0	0	1	1	1	0	0	0	0	0	0	0	0	0	0	0	0	0	0	0	0	0	0	0	0	0	0	0	0	0	0	1	0
https://www.scopus.com/inward/record.uri?eid=2-s2.0-0020562036&partnerID=40&md5=1c11a0b97218036c11a40405fc715771	Burning behaviour of upholstery fabrics	0	0	0	0	0	0	0	0	0	0	0	0	0	0	0	0	4	0	0	1	0	0	0	0	0	0	0	0	0	0	0	0	0	0	0	0	0	0	0	0	0	0	0	0	0	0	0	0
https://www.scopus.com/inward/record.uri?eid=2-s2.0-85084331977&doi=10.7216%2f1300759920202711703&partnerID=40&md5=225e64493ee52c258dbb31ffea6f540a	Flammability and thermal degradation behaviour of wool/polyamide 6.6 blends	0	0	0	0	0	0	0	0	0	0	0	0	0	0	0	0	7	0	0	0	0	0	2	0	0	0	0	0	0	0	0	0	0	0	0	0	0	0	0	0	0	0	0	0	0	0	0	0
https://www.scopus.com/inward/record.uri?eid=2-s2.0-85049181367&partnerID=40&md5=f7ca92b18fbf33db83f1ceea9d7bb0c1	A novel atmospheric plasma/uv technology for developing durable flame retardant textiles	0	0	0	1	0	0	0	0	0	0	0	0	0	0	0	0	7	0	0	0	0	0	0	0	0	0	0	0	0	0	0	0	0	0	0	0	0	0	0	0	0	0	0	0	1	0	0	0
https://www.scopus.com/inward/record.uri?eid=2-s2.0-84962091043&doi=10.1039%2fc6ra02094a&partnerID=40&md5=ab7578174059ac418d781bdd9303ce6d	Fire retardant sol-gel coatings for flexible polyurethane foams	0	0	0	1	0	0	0	0	0	0	0	0	0	0	0	0	0	0	0	7	0	0	1	0	0	0	0	0	0	0	0	0	0	0	0	0	0	0	0	0	0	0	0	0	0	0	0	0
https://www.scopus.com/inward/record.uri?eid=2-s2.0-33746901125&partnerID=40&md5=033c73c63ee5b3f750a391e8f27c96fd	Hearing fabric	0	0	0	0	0	0	0	0	0	0	0	0	0	0	0	0	9	0	0	0	0	0	0	0	0	0	0	0	0	0	0	0	0	0	0	0	0	0	0	0	0	0	0	0	0	0	0	0
https://www.scopus.com/inward/record.uri?eid=2-s2.0-3142572576&partnerID=40&md5=867c29654bf189f41686311492750466	Concept of ecological halogen- and antimony-free flame-retardant for textiles articles [Concepto de retardante de llama ecologico, sin halogenos y sin antimonio para articulos textiles]	0	0	0	0	0	0	0	0	0	0	0	0	0	0	0	0	5	0	0	4	0	0	0	0	0	0	0	0	0	0	0	0	0	0	0	0	0	0	0	0	0	0	0	0	0	0	0	0
https://www.scopus.com/inward/record.uri?eid=2-s2.0-0242317774&partnerID=40&md5=cb5edb44864e325ad8a633ac960f44df	Jute and pineapple leaf fibres for the manufacture of technical textiles	0	0	0	1	0	0	0	0	0	0	0	0	0	0	0	0	8	0	0	0	0	0	0	0	0	0	0	0	0	0	0	0	0	0	0	0	0	0	0	0	0	0	0	0	0	0	0	0
https://www.scopus.com/inward/record.uri?eid=2-s2.0-0032007801&partnerID=40&md5=d556cad5bff3b629dd0039cd9a3dee47	Cotton and flammability - overview of new developments	0	0	0	0	2	0	0	2	0	0	0	0	0	0	0	0	4	0	0	0	0	0	0	0	0	0	0	0	0	0	0	0	0	0	0	0	0	0	0	0	0	0	0	0	0	0	0	0
https://www.scopus.com/inward/record.uri?eid=2-s2.0-0031681689&doi=10.1177%2f073490419801600104&partnerID=40&md5=b17de8f7f456f7413523ebdb1103b3c8	Results of a preliminary study of ignitions in flat vs. crevice configurations	0	0	0	0	0	0	0	0	3	3	0	0	0	0	0	0	3	0	0	0	0	0	0	0	0	0	0	0	0	0	0	0	0	0	0	0	0	0	0	0	0	0	0	0	0	0	0	0
https://www.scopus.com/inward/record.uri?eid=2-s2.0-85069382337&partnerID=40&md5=4962634c325067f135f92a6c3643ada0	BURNING RATE AND HEAT TRANSFER FROM VERTICALLY BURNING COTTON CLOTH PANELS	0	0	0	0	0	0	0	0	0	0	0	0	0	0	0	0	5	0	0	0	0	0	0	0	0	0	0	0	0	0	0	0	0	0	0	0	0	0	0	0	0	2	0	0	0	0	0	0
https://www.scopus.com/inward/record.uri?eid=2-s2.0-85101590023&doi=10.1111%2fina.12805&partnerID=40&md5=d7c1c4b2428a8d234765177a67356bdc	Chemical exposures from upholstered furniture with various flame retardant technologies	0	0	0	0	0	0	0	2	0	0	0	0	0	0	0	0	0	0	0	1	0	0	0	0	0	0	0	0	0	0	0	0	0	0	0	0	0	0	0	0	0	0	0	0	0	0	0	0
https://www.scopus.com/inward/record.uri?eid=2-s2.0-85094932164&doi=10.1021%2facsami.0c15329&partnerID=40&md5=a4100720b2fc0c5d5fe2fc2237fa0550	Environmentally Benign and Self-Extinguishing Multilayer Nanocoating for Protection of Flammable Foam	0	0	0	0	0	0	0	0	0	0	0	0	0	1	0	0	0	0	1	5	0	0	1	0	0	0	0	0	0	0	0	0	0	0	0	0	0	0	0	0	0	0	0	0	0	0	0	0
https://www.scopus.com/inward/record.uri?eid=2-s2.0-85096121332&doi=10.1080%2f02568543.2020.1838673&partnerID=40&md5=73a1e3acecbd1abdfd090aa355b1b6d9	â€œThis Is a Pit of Fireâ€: Associations of Play Materials With Childrenâ€™s Creativity During Play and Internal State Language	0	0	2	0	0	0	0	7	0	0	0	0	0	0	0	0	0	0	0	0	0	0	0	0	0	0	0	0	0	0	0	0	0	0	0	0	0	0	0	0	0	0	0	0	0	0	0	0
https://www.scopus.com/inward/record.uri?eid=2-s2.0-85085974157&partnerID=40&md5=f8ed2a7bafeb82f6807bedd317901c3e	Formation status of committee for technical protection and health at work in manufacturing companies	0	0	0	0	0	0	0	0	0	0	0	0	0	0	0	0	0	0	0	0	0	0	0	0	0	0	0	0	0	0	0	0	0	0	0	0	0	0	0	0	0	0	0	0	0	0	0	0
https://www.scopus.com/inward/record.uri?eid=2-s2.0-85050799731&doi=10.1016%2fj.rse.2018.07.029&partnerID=40&md5=d2917f0d19fe044a4ddd73de78c10543	Daily estimates of Landsat fractional snow cover driven by MODIS and dynamic time-warping	0	0	0	0	0	0	0	0	0	0	0	0	9	0	0	0	0	0	0	0	0	0	0	0	0	0	0	0	0	0	0	0	0	0	0	0	0	0	0	0	0	0	0	0	0	0	0	0
https://www.scopus.com/inward/record.uri?eid=2-s2.0-85027263492&doi=10.1136%2finjuryprev-2016-042178&partnerID=40&md5=07e90578101b0d9a7e33c02ba7a58aba	A randomised safety promotion intervention trial among low-income families with toddlers	0	0	1	0	0	0	0	1	0	0	0	0	0	0	0	0	0	0	0	0	0	0	0	0	0	0	0	0	0	0	0	0	0	0	0	0	0	0	0	0	0	0	0	0	0	0	0	0
https://www.scopus.com/inward/record.uri?eid=2-s2.0-85054318771&doi=10.3176%2fesa63.11&partnerID=40&md5=d80476f79e3f3a1fde45517ed4939d45	Alternatiivseid etÃ¼moloogiaid IV. Kori : Korja, melek(as), rahe(-) ja rikkuma [Alternative etymologies IV]	2	0	0	0	0	0	0	1	0	0	0	0	0	0	0	0	0	0	0	0	0	0	0	0	0	0	0	0	0	0	0	0	0	0	3	0	0	0	0	0	0	0	0	0	0	0	0	0
https://www.scopus.com/inward/record.uri?eid=2-s2.0-85029886425&doi=10.1115%2fPOWER-ICOPE2017-3118&partnerID=40&md5=7e4ef2d63e449d637e23272fc0ff8875	Study of gas temperature characteristics at the bottom of the platen heaters of boiler employing shenhua bituminous coal based on two-level air staging combustion system	0	0	0	0	0	4	0	0	0	0	1	0	0	0	0	0	0	0	0	0	0	4	0	0	0	0	0	0	0	0	0	0	0	0	0	0	0	0	0	0	0	0	0	0	0	0	0	0
https://www.scopus.com/inward/record.uri?eid=2-s2.0-85025429360&doi=10.1016%2fj.envint.2017.07.015&partnerID=40&md5=45db363728184eca5ea553015822e59b	Associations between flame retardant applications in furniture foam, house dust levels, and residents' serum levels	0	0	0	0	0	0	0	0	0	0	0	0	0	0	0	0	0	0	0	8	0	0	0	0	0	0	0	0	0	0	0	0	0	0	0	0	0	0	0	0	0	0	0	0	0	0	0	0
https://www.scopus.com/inward/record.uri?eid=2-s2.0-84988380606&doi=10.1109%2fTEMU.2016.7551934&partnerID=40&md5=13cbda67d004f799a228b04a6f1fe9d9	Context awareness location-based Android application for tracking purposes in assisted living	0	0	1	3	0	0	0	0	0	0	0	0	0	0	0	0	0	0	0	0	0	0	0	0	0	0	0	0	0	0	0	0	0	0	5	0	0	0	0	0	0	0	0	0	0	0	0	0
https://www.scopus.com/inward/record.uri?eid=2-s2.0-84929783434&doi=10.1111%2fina.12221&partnerID=40&md5=37b40a6c5b9674b8d2091f45bed2027e	Exposure to organophosphate and polybrominated diphenyl ether flame retardants via indoor dust and childhood asthma	0	0	0	0	0	0	0	7	0	0	0	0	0	0	0	0	0	0	0	0	0	0	0	0	0	0	0	0	0	0	0	0	0	1	0	0	0	0	0	0	0	0	0	0	0	0	0	0
https://www.scopus.com/inward/record.uri?eid=2-s2.0-84994509430&doi=10.3130%2faije.81.845&partnerID=40&md5=ad392f96d2c2cf5a73cc211ac26bbd44	Evacuation safety strategy for nursery school children based on the survey of the evacuation behavior drill fire safety planning for nursery school Part.l	0	1	0	0	0	0	0	5	0	0	0	0	0	0	0	0	0	0	0	0	0	0	0	0	0	0	2	0	0	0	0	0	0	0	0	0	1	0	0	0	0	0	0	0	0	0	0	0
https://www.scopus.com/inward/record.uri?eid=2-s2.0-84974794860&partnerID=40&md5=801623ac68b8f5928e52a14ae764f4e7	Product developments and innovations in the home textiles market	0	0	0	0	1	0	0	0	0	0	0	0	0	0	0	0	6	0	0	0	0	0	0	0	0	0	1	0	0	0	0	0	0	0	0	0	0	0	0	0	0	0	0	0	0	0	0	0
https://www.scopus.com/inward/record.uri?eid=2-s2.0-84964911049&partnerID=40&md5=ecc993d91b4cc707cfe5cea55396bb39	Product developments and innovations	0	0	0	0	0	0	0	0	0	0	0	0	0	0	0	0	9	0	0	0	0	0	0	0	0	0	0	0	0	0	0	0	0	0	0	0	0	0	0	0	0	0	0	0	0	0	0	0
https://www.scopus.com/inward/record.uri?eid=2-s2.0-84983158446&partnerID=40&md5=88e248be07ccc200cf4689f624a8413d	Fire behavior of bed mattress on the viewpoint of flame-spread:-Experiments on conditions with different heights of mattress's installation	0	0	0	0	0	0	0	0	0	0	0	0	0	0	0	0	0	0	5	0	0	0	1	0	0	0	0	0	0	0	0	0	0	0	0	0	0	0	0	0	0	1	0	0	0	0	0	0
https://www.scopus.com/inward/record.uri?eid=2-s2.0-84924690849&partnerID=40&md5=d5144a84d68b2f84756370175e8347d3	New and used crib mattresses as a source of volatile organic compounds, phthalate and alternative plasticizers, and other chemical species in the infant sleep microenvironment	0	0	0	0	2	0	0	0	0	0	0	0	1	0	0	0	0	0	0	1	0	0	0	0	0	0	5	0	0	0	0	0	0	0	0	0	0	0	0	0	0	0	0	0	0	0	0	0
https://www.scopus.com/inward/record.uri?eid=2-s2.0-84874456065&doi=10.1093%2fepirev%2fmxs004&partnerID=40&md5=d2d8677dbaa123ccf4728fb7effbfd47	The dynamic relationship between physical function and cognition in longitudinal aging cohorts	0	0	9	0	0	0	0	0	0	0	0	0	0	0	0	0	0	0	0	0	0	0	0	0	0	0	0	0	0	0	0	0	0	0	0	0	0	0	0	0	0	0	0	0	0	0	0	0
https://www.scopus.com/inward/record.uri?eid=2-s2.0-84920036207&doi=10.7330%2f9780874219043.c01&partnerID=40&md5=cb27f65317fa2d11dccf0b20c021315f	The things they bring to war	1	0	0	0	5	0	0	1	0	0	0	0	2	0	0	0	0	0	0	0	0	0	0	0	0	0	0	0	0	0	0	0	0	0	0	0	0	0	0	0	0	0	0	0	0	0	0	0
https://www.scopus.com/inward/record.uri?eid=2-s2.0-80054843309&partnerID=40&md5=8eb80c08283b4227a9af879798b0b5fa	Temperature distribution in smoldering polyurethane foam as a function of heat exchange rate	0	0	0	0	0	0	0	0	0	0	0	0	0	0	0	0	0	0	0	4	0	0	0	0	0	0	0	0	0	0	0	0	0	0	0	0	0	0	0	0	0	0	0	0	0	0	5	0
https://www.scopus.com/inward/record.uri?eid=2-s2.0-84865452986&doi=10.3233%2f978-1-60750-814-4-448&partnerID=40&md5=0eb61720a572d60229a2a237d399a065	Web-enabled home assistive tools	0	0	0	0	0	0	0	0	0	0	0	0	0	0	0	1	0	0	0	0	0	0	0	0	0	0	0	0	0	0	0	0	0	0	0	1	2	0	0	0	1	0	0	0	0	0	0	0
https://www.scopus.com/inward/record.uri?eid=2-s2.0-84865148348&doi=10.2495%2fRISK100161&partnerID=40&md5=26d64ae1a9f50d05c2e899140c1fd0c0	Survey on total fire safety in residential care homes for elderly persons in Hong Kong	0	0	2	0	0	0	0	0	0	0	0	0	0	0	0	0	0	0	0	0	0	0	0	0	0	0	0	0	0	0	0	0	0	0	0	0	5	0	0	0	2	0	0	0	0	0	0	0
https://www.scopus.com/inward/record.uri?eid=2-s2.0-77249089825&partnerID=40&md5=b4e7ba85affacd283d98bccd59260762	Aerospace and automotive textiles	0	0	0	0	0	0	0	0	0	0	0	0	1	1	0	0	6	0	0	0	0	0	0	0	0	0	0	0	0	0	0	0	0	0	0	0	0	0	0	0	0	0	0	0	0	0	0	0
https://www.scopus.com/inward/record.uri?eid=2-s2.0-75349108286&doi=10.1289%2fehp.0900839&partnerID=40&md5=322e0eef297fce3897802c7d1a295ecc	Household exposures to polybrominated diphenyl ethers (PBDEs) in a Wisconsin Cohort	1	1	0	0	1	0	0	0	0	0	0	0	0	2	0	0	1	0	0	1	0	0	0	0	0	0	0	0	0	0	0	0	0	0	0	0	0	0	0	0	0	0	0	0	0	0	0	0
https://www.scopus.com/inward/record.uri?eid=2-s2.0-84893251431&partnerID=40&md5=3f4c107748961bdd82a6b348f9834108	Textile flame retardancy - state of the art and recent progress	0	0	0	0	0	0	0	0	0	0	0	0	0	0	0	0	7	0	0	0	0	0	1	0	0	0	0	0	0	0	0	0	0	0	0	0	0	1	0	0	0	0	0	0	0	0	0	0
https://www.scopus.com/inward/record.uri?eid=2-s2.0-65249181553&doi=10.1088%2f1742-6596%2f142%2f1%2f012004&partnerID=40&md5=2c8aea7832e8d4f2cc28318e9d2a8ef2	Charging of a person exiting a car seat	0	0	0	0	0	0	0	0	0	0	0	1	0	0	0	0	1	0	0	0	0	0	0	0	0	0	0	0	0	0	0	0	0	0	0	0	0	0	0	0	0	0	0	1	1	0	0	2
https://www.scopus.com/inward/record.uri?eid=2-s2.0-84873584285&partnerID=40&md5=a403c2b2c56ff8b278e9e413fde3e612	Development of a fuel package for use in the fire performance of houses project	0	0	0	0	0	0	0	0	0	0	0	0	0	0	0	0	0	0	0	3	0	0	3	0	0	0	0	0	0	0	0	0	0	0	0	0	0	0	0	0	0	0	0	0	0	0	0	0
https://www.scopus.com/inward/record.uri?eid=2-s2.0-84873582392&partnerID=40&md5=34ceb240f2d04d4488490e4939a63ef5	Why do we need a standard furniture calorimeter fire test?	0	0	0	0	0	0	0	0	0	0	0	0	1	0	3	0	0	0	0	2	0	0	0	0	0	1	0	0	0	0	0	0	0	0	0	0	0	0	0	0	0	0	0	0	0	0	0	0
https://www.scopus.com/inward/record.uri?eid=2-s2.0-33745207846&partnerID=40&md5=4ddbac7f34bf9756ce0e81f3f258ed04	Risk assessment of potential chronic hazards associated with the use of flame retardant chemicals in mattresses and upholstered furniture	0	0	0	0	0	0	0	0	0	0	0	0	0	0	0	0	0	0	0	0	0	0	0	0	0	0	0	0	0	0	0	0	0	0	0	0	0	0	0	0	0	0	0	0	0	0	0	0
https://www.scopus.com/inward/record.uri?eid=2-s2.0-2442439038&partnerID=40&md5=728f9c905d7b509a35c8f1db9f4e1699	A study of developing multi-layer spacer woven fabrics	0	0	0	0	0	0	0	0	0	0	0	0	0	1	0	0	7	0	0	0	0	0	0	0	0	0	1	0	0	0	0	0	0	0	0	0	0	0	0	0	0	0	0	0	0	0	0	0
https://www.scopus.com/inward/record.uri?eid=2-s2.0-0036256916&partnerID=40&md5=549e57d7c73b28dcaf9255bced7e95be	Recent developments in medical textiles	0	0	0	0	0	0	0	0	0	0	0	0	0	1	0	0	7	0	0	1	0	0	0	0	0	0	0	0	0	0	0	0	0	0	0	0	0	0	0	0	0	0	0	0	0	0	0	0
https://www.scopus.com/inward/record.uri?eid=2-s2.0-0036036632&doi=10.1177%2f026248930202100303&partnerID=40&md5=d4811d0c46ac87d45d928d9f5dd4c2a5	Development of a new large flaming ignition source for upholstered seating and mattress tests. Part 1: Characterisation of ignition sources	0	0	0	0	0	0	0	0	0	0	0	0	0	0	0	0	0	0	0	0	0	0	1	0	1	3	0	0	0	0	0	0	0	0	0	0	0	0	0	0	0	0	0	0	0	0	0	0
https://www.scopus.com/inward/record.uri?eid=2-s2.0-0033149369&doi=10.1016%2fS0379-7112%2898%2900035-6&partnerID=40&md5=f101eeba9cbe8b93ecc30d49f7a27d7d	Non-awakening in children in response to a smoke detector alarm	0	0	0	0	3	0	0	4	0	0	0	0	0	0	0	0	0	0	0	0	0	0	0	0	0	0	0	0	0	0	0	0	0	0	0	0	2	0	0	0	0	0	0	0	0	0	0	0
https://www.scopus.com/inward/record.uri?eid=2-s2.0-0021166703&partnerID=40&md5=966eb072964a45c1d7546351b8bfabe1	Burning behaviour of upholstered furniture mock-ups	0	0	0	0	0	0	0	0	0	0	0	0	0	3	0	0	1	0	2	0	0	0	1	0	0	0	0	0	0	0	0	0	0	0	0	0	0	0	0	0	0	0	0	0	0	0	0	0
https://www.scopus.com/inward/record.uri?eid=2-s2.0-85072505884&doi=10.4271%2f820244&partnerID=40&md5=0f3ef302f7888bce460a68f2f90b8a15	Light vehicle occupant protection - Top and rear structures and interiors	0	0	0	0	0	0	0	0	0	0	0	0	0	0	0	1	0	0	0	0	0	0	0	0	0	0	0	0	0	0	0	0	0	0	0	1	0	0	0	0	0	0	0	0	0	0	0	0
https://www.scopus.com/inward/record.uri?eid=2-s2.0-0019927131&partnerID=40&md5=91052ea098df0b2a2e80ed3dc71cb2f4	Thermal performance of aircraft polyurethane seat cushions	0	0	0	0	0	0	0	0	0	0	0	0	1	2	0	0	6	0	0	0	0	0	0	0	0	0	0	0	0	0	0	0	0	0	0	0	0	0	0	0	0	0	0	0	0	0	0	0
https://www.scopus.com/inward/record.uri?eid=2-s2.0-85069361329&partnerID=40&md5=9e899a713a9edd0d7080664ace42ef01	POLYURETHANES - LOOKING AHEAD TO THE EIGHTIES, PROCEEDINGS OF THE SPI ANNUAL URETHANE DIVISION TECHNICAL CONFERENCE, 25TH, 1979.	0	0	0	0	0	0	0	0	0	0	1	0	1	0	0	0	0	0	0	7	0	0	0	0	0	0	0	0	0	0	0	0	0	0	0	0	0	0	0	0	0	0	0	0	0	0	0	0
https://www.scopus.com/inward/record.uri?eid=2-s2.0-0017907812&partnerID=40&md5=ed4e628a5efe509dce2ab9b11405afdb	STUDIES OF THE SMOLDERING COMBUSTION OF FLEXIBLE POLYURETHANE CUSHIONING MATERIALS.	0	0	0	0	0	0	0	0	0	0	0	0	0	1	0	0	1	0	0	1	0	0	0	0	0	0	0	0	0	0	0	0	0	0	0	0	0	0	0	0	0	0	0	0	0	0	6	0
https://www.scopus.com/inward/record.uri?eid=2-s2.0-0017675520&partnerID=40&md5=747df2a6fa2e36c4ae32ca8f012c9e94	IMPROVEMENT OF HUMIDITY RESISTANCE IN HIGH RESILIENT POLYURETHANE FOAM.	0	0	0	0	0	0	0	0	0	0	0	0	0	1	0	0	0	0	0	6	0	0	0	0	0	0	0	0	0	0	0	0	0	0	0	0	2	0	0	0	0	0	0	0	0	0	0	0
https://www.scopus.com/inward/record.uri?eid=2-s2.0-0015108580&partnerID=40&md5=857a6f01f4aa47bbf507dbc626e42702	Cellular plastics	0	0	0	0	0	0	0	0	0	0	0	0	0	0	0	0	0	0	0	9	0	0	0	0	0	0	0	0	0	0	0	0	0	0	0	0	0	0	0	0	0	0	0	0	0	0	0	0
https://www.scopus.com/inward/record.uri?eid=2-s2.0-85102414492&doi=10.1016%2fj.mser.2021.100608&partnerID=40&md5=809ec42be09af051808b8a4e68216be5	Structure-properties relationships of cellular materials from biobased polyurethane foams	0	0	0	0	0	0	0	0	0	0	0	0	0	0	0	0	2	0	0	7	0	0	0	0	0	0	0	0	0	0	0	0	0	0	0	0	0	0	0	0	0	0	0	0	0	0	0	0
https://www.scopus.com/inward/record.uri?eid=2-s2.0-85105692397&doi=10.1016%2fj.polymer.2021.123761&partnerID=40&md5=3dd846834aa21d52a34e27e3063fb0ee	Highly efficient flame retardation of polyester fabrics via novel DOPO-modified sol-gel coatings	0	0	0	0	0	0	0	0	0	0	0	0	0	0	0	0	8	0	0	0	0	0	1	0	0	0	0	0	0	0	0	0	0	0	0	0	0	0	0	0	0	0	0	0	0	0	0	0
https://www.scopus.com/inward/record.uri?eid=2-s2.0-85064322159&doi=10.1016%2fj.envint.2019.03.055&partnerID=40&md5=c67fc8af4bec3314777d931eaa84f820	Associations between urinary organophosphate ester metabolites and measures of adiposity among U.S. children and adults: NHANES 2013â€“2014	0	0	0	0	0	0	0	8	0	0	0	0	0	0	0	0	0	0	0	0	0	0	0	0	0	0	0	0	0	0	0	0	0	0	0	0	0	0	0	0	0	0	0	0	0	0	0	0
https://www.scopus.com/inward/record.uri?eid=2-s2.0-85061983787&doi=10.1016%2fj.jhazmat.2019.02.065&partnerID=40&md5=4d4cac618f3d5e5cc64fa08bdf5eb4ee	Influences of surface material on the fire behaviors of two-layer combustibles under autoignition conditions	0	0	0	0	0	0	0	0	0	0	0	0	1	0	0	0	3	0	0	1	0	0	2	0	0	0	0	0	0	0	0	0	0	0	0	0	0	0	0	0	0	0	0	0	0	0	0	0
https://www.scopus.com/inward/record.uri?eid=2-s2.0-85027934010&doi=10.1016%2fj.scitotenv.2017.01.149&partnerID=40&md5=8cb5bec29818b4a2dc6f6851c97723aa	Field-portable-XRF reveals the ubiquity of antimony in plastic consumer products	0	0	1	0	0	0	0	0	0	0	0	0	0	0	1	1	1	0	0	1	0	0	0	0	0	0	0	0	0	0	0	0	0	0	0	1	1	0	0	0	0	0	0	0	0	0	0	0
https://www.scopus.com/inward/record.uri?eid=2-s2.0-84989316795&doi=10.1016%2fj.envint.2016.06.029&partnerID=40&md5=f601b53ce3fcb7e52c48c591505ccefb	Regional comparison of organophosphate flame retardant (PFR) urinary metabolites and tetrabromobenzoic acid (TBBA) in mother-toddler pairs from California and New Jersey	0	0	0	0	0	0	0	7	0	0	0	0	0	0	0	0	0	0	0	0	0	0	0	0	0	0	0	0	0	0	0	0	0	0	0	0	0	0	0	0	0	0	0	0	0	0	0	0
https://www.scopus.com/inward/record.uri?eid=2-s2.0-84966769779&doi=10.1016%2fB978-1-78242-458-1.00015-7&partnerID=40&md5=556b0cbc1563566f6873bec9553e1987	Three-dimensional Fabric Structures. Part 3 - Three-Dimensional Nonwoven Fabrics and their Applications	0	0	0	1	0	0	0	0	0	0	0	0	1	0	0	0	6	0	0	1	0	0	0	0	0	0	0	0	0	0	0	0	0	0	0	0	0	0	0	0	0	0	0	0	0	0	0	0
https://www.scopus.com/inward/record.uri?eid=2-s2.0-84983123432&partnerID=40&md5=d165984811ecb11424d3a2f5359b19eb	Effect of flame retardants on polymer heat release rate	0	0	0	1	0	0	0	0	0	0	0	0	0	0	0	0	2	0	0	1	0	0	4	0	0	0	0	0	0	0	0	0	0	0	0	0	0	0	0	0	0	0	0	0	1	0	0	0
https://www.scopus.com/inward/record.uri?eid=2-s2.0-84976636109&partnerID=40&md5=5546831810d8d15753c216f367457b4a	Environmental friendly flame resistant coatings for soft furnishing	0	0	0	0	0	0	0	0	0	0	0	0	0	0	0	0	2	0	1	2	0	0	2	0	1	0	0	0	0	0	0	0	0	0	0	0	0	0	0	0	0	0	0	0	0	0	0	0
https://www.scopus.com/inward/record.uri?eid=2-s2.0-84943198387&doi=10.1002%2ffam.2263&partnerID=40&md5=87c91e061648ccaa5fb840c56bff0e39	Experimental studies on the effect of fire accelerants during living room fires and detection of ignitable liquids in fire debris	0	0	0	0	0	0	0	0	0	0	0	0	0	0	0	0	0	0	0	0	0	0	1	0	4	0	0	0	0	0	0	0	0	0	0	0	0	0	0	0	0	0	0	0	0	0	0	0
https://www.scopus.com/inward/record.uri?eid=2-s2.0-84904573012&doi=10.1016%2fj.ntt.2014.06.009&partnerID=40&md5=8ffbad07477503ec9ba9059218bbbfc5	Prenatal exposure to the brominated flame retardant hexabromocyclododecane (HBCD) impairs measures of sustained attention and increases age-related morbidity in the Long-Evans rat	1	1	1	0	0	0	0	0	0	0	0	0	0	0	0	0	0	0	0	1	0	0	0	0	0	0	0	0	0	0	0	0	0	0	0	0	4	0	0	0	0	0	0	0	0	0	0	0
https://www.scopus.com/inward/record.uri?eid=2-s2.0-79951666330&doi=10.1039%2fc0jm03752d&partnerID=40&md5=b5bfe106fbb60313d6ee9a67bc1d62b1	Growth and fire protection behavior of POSS-based multilayer thin films	0	0	0	0	0	0	0	0	0	0	0	0	0	0	0	0	6	0	0	1	0	0	0	0	0	0	0	0	0	0	0	0	0	0	0	0	0	0	0	0	0	0	0	1	0	0	0	0
https://www.scopus.com/inward/record.uri?eid=2-s2.0-60749120302&partnerID=40&md5=2034c248270edb1722eb9cbae5af7a53	Fire safety requirements and burning behaviour of textiles in renewed historical buildings	0	0	0	1	0	0	0	0	0	0	0	0	0	0	0	0	8	0	0	0	0	0	0	0	0	0	0	0	0	0	0	0	0	0	0	0	0	0	0	0	0	0	0	0	0	0	0	0
https://www.scopus.com/inward/record.uri?eid=2-s2.0-33749625242&partnerID=40&md5=715b88f501586b27ceb57930e53c97b8	General trends in textile flame retardants	0	0	0	2	0	0	0	0	0	0	0	0	1	0	0	0	6	0	0	0	0	0	0	0	0	0	0	0	0	0	0	0	0	0	0	0	0	0	0	0	0	0	0	0	0	0	0	0
https://www.scopus.com/inward/record.uri?eid=2-s2.0-25144517675&partnerID=40&md5=0c905949964a50286c3042e54c5946b9	Textiles in the transport industry [Le textile dans l'industrie du transport]	0	0	2	0	0	0	0	0	0	0	0	0	0	0	0	0	7	0	0	0	0	0	0	0	0	0	0	0	0	0	0	0	0	0	0	0	0	0	0	0	0	0	0	0	0	0	0	0
https://www.scopus.com/inward/record.uri?eid=2-s2.0-17244375797&partnerID=40&md5=a8f9cf328486ac09c6ef87cffb2b38f3	Drapilux Bioactive offers antimicrobial properties	0	0	0	0	0	0	0	0	0	0	0	0	0	0	0	0	7	0	0	0	0	0	0	0	0	0	0	0	0	0	0	0	0	0	0	0	0	0	0	0	0	0	0	0	0	0	0	0
https://www.scopus.com/inward/record.uri?eid=2-s2.0-24144473934&partnerID=40&md5=c20762116f306bd858ad4e59f7ece59e	How do crib tests produce contrary results?	0	0	0	0	0	0	0	0	0	0	0	0	0	0	0	1	5	0	0	2	0	0	0	0	0	0	0	0	1	0	0	0	0	0	0	0	0	0	0	0	0	0	0	0	0	0	0	0
https://www.scopus.com/inward/record.uri?eid=2-s2.0-11144294034&partnerID=40&md5=355494f1c611b5a75a88dc937ebcb6f9	Fine furniture: Fabric matters in the upholstered furniture industry	0	0	0	0	0	0	0	0	0	0	0	0	0	0	0	0	4	0	0	0	0	0	0	0	0	0	0	0	0	0	0	0	0	0	0	0	0	0	0	0	0	0	0	0	0	0	0	0
https://www.scopus.com/inward/record.uri?eid=2-s2.0-0242497934&partnerID=40&md5=5aa329b8344e37f639aa10c7674008bc	Fireproof textiles [I Tessili alla Prova del Fuoco]	0	0	0	0	0	0	0	0	0	0	0	0	0	0	0	0	9	0	0	0	0	0	0	0	0	0	0	0	0	0	0	0	0	0	0	0	0	0	0	0	0	0	0	0	0	0	0	0
https://www.scopus.com/inward/record.uri?eid=2-s2.0-33645710171&partnerID=40&md5=fda7014a02e8619c14f4dbc45956ecae	Health, safety and environmental concerns of brominated flame retardants	0	0	0	0	0	0	0	0	0	0	0	0	2	0	0	0	4	0	0	0	0	0	0	0	0	0	0	0	0	0	0	0	0	0	0	0	0	0	0	0	0	0	0	0	0	0	0	0
https://www.scopus.com/inward/record.uri?eid=2-s2.0-0032916154&doi=10.1016%2fS1355-0306%2899%2972027-7&partnerID=40&md5=3b14cc7b0560f12cd77a4aad73717c95	Ignition of solid materials and furniture by lighted cigarettes. A review	0	0	0	0	0	0	0	0	4	4	0	0	0	0	0	0	0	0	0	1	0	0	0	0	0	0	0	0	0	0	0	0	0	0	0	0	0	0	0	0	0	0	0	0	0	0	0	0
https://www.scopus.com/inward/record.uri?eid=2-s2.0-0032090998&partnerID=40&md5=bf38aa88fc9f548c59c6c1849341c27e	Death due to housefire accidents in Denmark [DÃ¸dsulykker ved bygningsbrande: Rygning og alkoholmisbrug er vÅ“sentlige Ã¥rsager til en fordobling over 40 Ã¥r]	2	2	0	0	0	0	1	0	1	1	0	0	0	0	0	0	0	0	0	0	0	0	0	0	0	0	0	0	0	1	0	0	0	0	0	0	1	0	0	0	0	0	0	0	0	0	0	0
https://www.scopus.com/inward/record.uri?eid=2-s2.0-0027434598&partnerID=40&md5=5905dd41cc8a46d9f9ea9d0ce957106b	Combustion behaviour of fabric and polyurethane (PU) flexible foam mock-up combinations under cone calorimetry test conditions	0	0	0	0	0	0	0	0	0	0	0	0	1	0	0	0	4	0	0	4	0	0	0	0	0	0	0	0	0	0	0	0	0	0	0	0	0	0	0	0	0	0	0	0	0	0	0	0
https://www.scopus.com/inward/record.uri?eid=2-s2.0-84970145319&doi=10.1177%2f073490418900700503&partnerID=40&md5=e0e8d2b2b90fbb37afc1d40944eca475	The Mechanism and Performance of Combustion Modified Flexible Foams in Small Scale Fire Tests	0	0	0	0	0	0	0	0	0	0	0	0	0	0	0	0	0	1	0	8	0	0	0	0	0	0	0	0	0	0	0	0	0	0	0	0	0	0	0	0	0	0	0	0	0	0	0	0
https://www.scopus.com/inward/record.uri?eid=2-s2.0-0023110951&partnerID=40&md5=2fc4698ec489192d7c2dd77bf9d44ce5	Full-scale fire testing of upholstered furniture and the use of test data	0	0	0	0	0	0	0	0	0	0	0	0	0	0	0	0	1	0	0	3	0	0	1	0	0	0	0	0	0	0	0	0	0	0	0	0	0	0	0	0	0	0	0	0	0	0	0	0
https://www.scopus.com/inward/record.uri?eid=2-s2.0-0021147299&partnerID=40&md5=104edf2e409bfed6e8a699387ddfaa61	Flammability tests for textiles	0	0	0	0	0	0	0	0	0	0	0	0	2	0	0	0	5	0	0	1	0	0	0	0	0	0	0	0	0	0	0	0	0	0	0	0	0	0	0	0	0	0	0	0	0	0	0	0
https://www.scopus.com/inward/record.uri?eid=2-s2.0-0020103207&doi=10.1002%2ffam.810060110&partnerID=40&md5=9d8d961cdff43da04d8c96d72ae80abf	Textile flammability testing: Appropriate levels for moisture content of specimens	0	0	0	0	0	2	0	0	0	0	0	0	0	0	0	0	5	0	0	0	0	2	0	0	0	0	0	0	0	0	0	0	0	0	0	0	0	0	0	0	0	0	0	0	0	0	0	0
https://www.scopus.com/inward/record.uri?eid=2-s2.0-0018995510&doi=10.1177%2f004051758005000309&partnerID=40&md5=7b330426536188df9bfef2fdf41b0ebd	Furniture Flammability: Fabric Opportunities	0	0	0	0	0	0	0	0	1	1	0	0	0	0	0	0	3	0	0	0	0	0	0	0	0	0	0	0	0	0	0	0	0	0	0	0	0	0	0	0	0	0	0	0	0	0	2	0
https://www.scopus.com/inward/record.uri?eid=2-s2.0-0017943822&partnerID=40&md5=0933c3d0de68a86b2211c19b01ad158b	STUDY OF THE BURNING BEHAVIOUR OF UPHOLSTERED FURNITURE.	0	0	0	0	0	0	0	0	0	0	0	0	1	0	0	0	0	0	1	0	0	0	1	0	1	0	0	0	1	0	0	0	0	0	0	0	0	0	0	0	0	0	0	0	0	0	0	0
https://www.scopus.com/inward/record.uri?eid=2-s2.0-0015728331&partnerID=40&md5=5d1666f0d8c3e23d3dc4645b3faf195d	DEVELOPMENTS IN PHOSPHORUS BASED FIRE RETARDANT TREATMENTS FOR CELLULOSIC FABRICS.	0	0	0	2	1	0	0	1	0	0	0	0	0	0	0	0	5	0	0	0	0	0	0	0	0	0	0	0	0	0	0	0	0	0	0	0	0	0	0	0	0	0	0	0	0	0	0	0
https://www.scopus.com/inward/record.uri?eid=2-s2.0-33645945273&partnerID=40&md5=8212fd4e7072e6f139fab1d17b6a3fd8	Making it stick	0	0	0	0	0	0	0	0	0	0	0	0	0	0	0	0	4	0	0	2	0	0	0	0	0	0	0	0	0	0	0	0	0	0	0	0	0	0	0	0	0	0	0	0	0	0	0	0
https://www.scopus.com/inward/record.uri?eid=2-s2.0-14944383471&partnerID=40&md5=fe9dd3c1e211d1317a47485550289d5a	Testing of automotive textiles	0	0	0	0	0	0	0	0	0	0	0	0	0	0	0	0	8	0	0	0	0	0	0	0	0	0	0	0	0	0	0	0	0	0	0	0	0	0	0	0	0	0	0	0	0	0	0	0
https://www.scopus.com/inward/record.uri?eid=2-s2.0-0033341942&partnerID=40&md5=7378ea8158724cdb9432d1877b692697	Low-cost fire retardant composites for bus seat upholstery	0	0	0	1	0	0	0	0	0	0	0	0	2	0	0	0	4	0	0	0	0	0	0	0	0	0	0	0	0	0	0	0	0	0	0	0	0	0	0	0	0	0	0	0	0	0	0	0
https://www.scopus.com/inward/record.uri?eid=2-s2.0-0023152969&partnerID=40&md5=453ddc47ef98ee44a42b2e491c4e224f	Book of Papers. 1987 International Conference and Exhibition, October 14-16, Charlotte, NC, USA	0	0	0	1	0	0	0	0	0	0	0	0	0	0	0	0	7	0	0	0	0	0	0	0	0	0	0	0	0	0	0	0	0	0	0	0	0	0	0	0	0	0	0	0	0	0	0	0
https://www.scopus.com/inward/record.uri?eid=2-s2.0-18844479731&partnerID=40&md5=739d261e4368a39916ade9d75f7fa3e6	Wool fights aircraft fires	0	0	0	0	0	0	0	0	0	0	0	0	0	0	0	0	1	2	0	3	0	0	0	0	0	0	0	0	0	0	0	0	0	0	0	0	0	0	0	0	0	0	0	0	0	0	0	0
https://www.scopus.com/inward/record.uri?eid=2-s2.0-0019924768&doi=10.1177%2f004051758205200113&partnerID=40&md5=4117f9ed48744a56a950cb6dff924f53	Fire Retardance Treatment of Fabrics for the 80s: Smolder Resistant Cotton Treated with Boric Acid	0	0	0	0	0	0	0	0	1	1	0	0	0	0	0	0	4	0	0	0	0	0	0	0	0	0	0	0	0	0	0	0	0	0	0	0	0	0	0	0	0	0	0	0	0	0	2	0
https://www.scopus.com/inward/record.uri?eid=2-s2.0-0016891408&doi=10.1177%2f152808377600500304&partnerID=40&md5=5968d5bc7e27672ed7f7e0460d04a12e	FLAMMABILITY AND HEAT RESISTANCE OF NATURAL AND SYNTHETIC LEATHERS.	0	0	0	0	0	0	0	0	1	1	0	0	0	0	0	0	1	0	0	0	0	0	0	0	2	0	0	0	0	0	0	0	0	1	0	0	0	0	0	0	0	0	0	0	0	0	0	0
https://www.scopus.com/inward/record.uri?eid=2-s2.0-85082779776&doi=10.1097%2fDBP.0000000000000792&partnerID=40&md5=7ed4f3db34262812140c3917ced9849b	The Complexity of Making a Diagnosis	0	0	3	0	0	0	0	1	0	0	0	0	1	0	0	0	0	0	0	0	0	0	0	0	0	0	0	0	0	0	0	0	0	0	0	0	0	0	0	0	3	0	0	0	0	0	0	0
https://www.scopus.com/inward/record.uri?eid=2-s2.0-85074483936&doi=10.1088%2f1757-899X%2f612%2f3%2f032009&partnerID=40&md5=08ef1dbcec5b1d58e2fa4e1fba250394	Application of A New Firefighter Protective Clothing Material in Fire Rescue	0	0	0	2	0	0	0	0	0	0	0	0	0	1	0	0	4	0	0	0	0	0	0	0	0	0	0	0	0	0	0	0	0	0	0	0	0	0	0	0	0	0	0	0	0	0	0	0
https://www.scopus.com/inward/record.uri?eid=2-s2.0-85058176866&doi=10.1021%2facs.estlett.8b00568&partnerID=40&md5=2abebb9b6f300c8c2c138414b130ddcb	Children's Car Seats Contain Legacy and Novel Flame Retardants	0	0	0	0	0	0	0	4	0	0	0	0	0	0	0	0	1	0	0	1	0	0	0	0	0	0	1	0	0	0	0	0	0	0	0	0	0	0	0	0	0	0	0	0	0	0	0	0
https://www.scopus.com/inward/record.uri?eid=2-s2.0-85021067706&doi=10.1007%2fs10973-017-6509-8&partnerID=40&md5=328b0623a048451dcd204a6883861dff	Pyrolysis characteristic study on seat cushion materials of Chinaâ€™s high-speed train	0	0	0	0	0	0	0	0	0	0	0	0	0	5	0	0	2	0	0	1	0	0	0	0	0	0	0	0	0	0	0	0	0	0	0	0	0	0	0	0	0	0	0	0	0	0	0	0
https://www.scopus.com/inward/record.uri?eid=2-s2.0-85007477379&doi=10.1016%2fj.toxac.2016.10.002&partnerID=40&md5=0421776d2e7bb1efcff3612899963058	Testing for drugs using a disposable diaper: About a paediatric case involving methanol [Investigations toxicologiques sur une couche]	0	0	0	0	0	0	0	3	0	0	0	0	0	0	0	0	0	0	0	0	0	0	0	0	0	0	0	0	0	4	0	0	0	0	0	0	0	0	0	0	0	0	0	0	0	0	0	0
https://www.scopus.com/inward/record.uri?eid=2-s2.0-84941739760&doi=10.1080%2f17452007.2015.1056720&partnerID=40&md5=c61812219689736c6cdd17b1b36f4e66	Accessibility of emergency evacuation of persons with disabilities in public swimming pools in Barcelona, Spain: a review of literature and regulations	0	0	0	0	0	0	0	0	0	0	0	0	0	0	0	0	0	0	0	0	0	0	0	0	0	0	0	0	0	0	0	0	0	0	0	0	0	0	0	0	8	0	0	0	0	0	0	0
https://www.scopus.com/inward/record.uri?eid=2-s2.0-84921700529&doi=10.1007%2fs10694-013-0354-5&partnerID=40&md5=e0c616ee2452f66be88434dd40233aa3	Flexible Polyurethane Foams: A Comparative Measurement of Toxic Vapors and Other Toxic Emissions in Controlled Combustion Environments of Foams With and Without Fire Retardants	0	0	0	0	0	0	0	0	0	0	0	0	1	1	0	0	1	0	0	3	0	0	0	0	0	1	0	0	0	0	0	0	0	0	0	0	0	1	0	0	0	0	0	0	0	0	0	0
https://www.scopus.com/inward/record.uri?eid=2-s2.0-84921047179&doi=10.1109%2fNGMAST.2014.39&partnerID=40&md5=080c29d68e5a63e2a001abca86b4dc31	A mobile/cloud emergency response application for indoor assisted living	0	0	3	4	0	0	0	0	0	0	0	0	0	0	0	0	0	0	0	0	0	0	0	0	0	0	0	0	0	0	0	0	0	0	0	0	0	0	0	0	0	0	0	0	0	0	0	0
https://www.scopus.com/inward/record.uri?eid=2-s2.0-84881543886&doi=10.1016%2fj.regg.2012.11.003&partnerID=40&md5=de28a4dd9e094ddc3ca3585b96b062bf	Strength, flexibility, balance, resistance and flexibility assessment according to body mass index in active older women	0	7	0	0	0	0	0	0	0	0	0	0	0	0	0	0	0	0	0	0	0	0	0	0	0	0	0	0	0	0	0	0	0	0	0	0	1	0	0	0	0	0	0	0	0	0	0	0
https://www.scopus.com/inward/record.uri?eid=2-s2.0-80455125790&doi=10.3801%2fIAFSS.FSS.9-415&partnerID=40&md5=fed7fe46108c5d1d67aeefa01ec12e08	Strobe lights, pillow shakers and bed shakers as smoke alarm signals	0	0	0	0	3	0	0	0	0	0	1	0	0	0	0	0	0	0	0	0	0	0	0	0	0	0	0	0	0	0	0	0	0	0	0	0	4	0	0	0	0	0	0	0	0	0	0	0
https://www.scopus.com/inward/record.uri?eid=2-s2.0-50849131637&doi=10.1186%2f1472-6831-8-24&partnerID=40&md5=34f8a6cf794faa8df6deb222d36470c1	Oral health investigations of indigenous participants in remote settings: A methods paper describing the dental component of wave III of an Australian Aboriginal birth cohort study	1	1	0	0	0	0	0	0	0	0	0	0	0	0	0	0	0	0	0	0	0	0	0	0	0	0	0	0	0	0	0	0	0	0	0	0	0	0	0	0	0	0	0	0	0	0	0	0
https://www.scopus.com/inward/record.uri?eid=2-s2.0-50349083435&doi=10.1016%2fS0079-6123%2808%2900929-1&partnerID=40&md5=067d8284df93c59ff18f103e3e9753a6	The roles of dopamine and serotonin, and of their receptors, in regulating sleep and waking	0	0	0	0	8	0	0	0	0	0	0	0	0	0	0	0	0	0	0	0	0	0	0	0	0	0	0	0	0	0	0	0	0	0	0	0	0	0	0	0	0	0	0	0	0	0	0	0
https://www.scopus.com/inward/record.uri?eid=2-s2.0-40249113108&doi=10.3141%2f2030-04&partnerID=40&md5=fd51319ba6dce523e37b0b24cb35d753	Developing design standards for speed cushions	0	0	0	0	0	0	0	0	0	0	1	0	0	6	0	0	0	0	0	0	0	0	0	0	0	0	0	0	0	0	0	0	0	0	0	0	0	0	0	0	0	0	0	1	0	0	0	0
https://www.scopus.com/inward/record.uri?eid=2-s2.0-33846136920&partnerID=40&md5=10d8f0c484597b415e0e498d4a6c5cdc	IFAI Expo 2006 points way to textiles' future	0	0	0	0	0	0	0	0	0	0	0	0	0	0	0	0	8	0	0	0	0	0	0	0	0	0	0	0	0	0	0	0	0	0	0	0	0	0	0	0	0	0	0	0	0	0	0	0
https://www.scopus.com/inward/record.uri?eid=2-s2.0-84893306809&partnerID=40&md5=a7dd33e2ddb8e8d970dc3f1ca82af695	New and potential textile flammability regulations	0	0	0	0	1	0	0	1	1	1	0	0	0	0	0	0	2	0	0	0	0	0	0	0	0	0	0	0	0	0	0	0	0	0	0	0	0	1	0	0	0	0	0	0	0	0	0	0
https://www.scopus.com/inward/record.uri?eid=2-s2.0-13844256835&doi=10.1016%2fj.polymdegradstab.2004.01.025&partnerID=40&md5=f8b514848a73a571321085926536cd03	Thermal stability and fire properties of conventional flexible polyurethane foam formulations	0	0	0	1	0	0	0	0	0	0	0	0	0	0	0	0	0	0	0	6	0	0	0	0	0	0	0	0	0	0	0	0	0	0	0	0	0	0	0	0	0	0	0	0	0	0	0	0
https://www.scopus.com/inward/record.uri?eid=2-s2.0-1842608708&partnerID=40&md5=68ed67160480eac34034ecfdba1a487d	The burning bed	0	0	0	0	0	0	1	0	2	2	0	0	0	0	0	0	0	0	0	0	0	0	0	0	0	0	0	0	0	0	0	0	1	1	0	0	0	1	0	0	0	0	0	0	0	0	0	0
https://www.scopus.com/inward/record.uri?eid=2-s2.0-0038545551&partnerID=40&md5=d401308e5598e41578f340f502023f83	A master's hand	0	0	0	0	0	0	0	0	0	0	0	0	0	0	0	0	8	0	0	0	0	0	0	0	0	0	0	0	0	0	0	0	0	0	0	0	0	0	0	0	0	0	0	0	0	0	0	0
https://www.scopus.com/inward/record.uri?eid=2-s2.0-0038188446&partnerID=40&md5=53ceca28234264db91580b4c497bfe91	New fabric showcase	0	0	0	0	0	0	0	0	0	0	0	0	0	0	0	0	8	0	0	0	0	0	0	0	0	0	0	0	0	0	0	0	0	0	0	0	0	0	0	0	0	0	0	0	0	0	0	0
https://www.scopus.com/inward/record.uri?eid=2-s2.0-0007686473&partnerID=40&md5=67f5b1d723fca0e924a2f1d9b5103e7b	EUROPUR Studies on Methods of Test for the Burning Behaviour of Upholstered Furniture	0	0	0	0	0	0	0	0	0	0	0	0	0	0	0	0	2	0	0	2	0	0	2	0	0	0	0	0	0	0	0	0	0	0	0	0	0	0	0	0	0	0	0	0	0	0	0	0
https://www.scopus.com/inward/record.uri?eid=2-s2.0-0026791920&partnerID=40&md5=29a42127003120a77bd8d2549737c244	Reduction of hydrogen cyanide concentrations and acute inhalation toxicity from flexible polyurethane foam combustion products by the addition of copper compounds. IV. Effects of combustion conditions and scaling on the generation of hydrogen cyanide and toxicity from flexible polyurethane foam with and without copper compounds	0	0	0	0	0	0	0	0	0	0	0	0	1	2	0	0	1	0	0	4	0	0	0	0	0	0	0	0	0	0	0	0	0	0	0	0	0	0	0	0	0	0	0	0	0	0	0	0
https://www.scopus.com/inward/record.uri?eid=2-s2.0-0021842101&partnerID=40&md5=caf605027956dacf9a90e3504208faeb	Air Canada leads on fire prevention	0	0	0	0	0	0	0	0	0	0	0	0	3	2	0	0	2	0	0	0	0	0	0	0	0	0	0	0	0	0	0	0	0	0	0	0	0	0	0	0	0	0	0	0	0	0	0	0
https://www.scopus.com/inward/record.uri?eid=2-s2.0-0021289877&partnerID=40&md5=e54791414e01059eab91f3ac9ac394f1	[No title available]	0	0	0	0	0	0	0	0	2	2	0	0	0	0	0	0	2	0	0	0	0	0	0	0	0	2	0	0	0	0	0	0	0	0	0	0	0	0	0	0	0	0	0	0	0	0	0	0
https://www.scopus.com/inward/record.uri?eid=2-s2.0-0021189463&partnerID=40&md5=a83b2c0b006b3496d013b03df63bac54	British fabric could prove a life-saver	0	0	0	0	0	0	0	0	0	0	0	0	1	2	0	0	4	0	0	1	0	0	0	0	0	0	0	0	0	0	0	0	0	0	0	0	0	0	0	0	0	0	0	0	0	0	0	0
https://www.scopus.com/inward/record.uri?eid=2-s2.0-77957187760&doi=10.1093%2ftoxsci%2f3.6.619&partnerID=40&md5=0f46bd803b411bb3bfe06dc4f6cb0771	Toxicity of smoke during chair smoldering tests and small scale tests using the same materials	0	0	0	0	0	0	0	0	0	0	0	0	0	1	0	0	0	0	0	3	0	0	0	0	0	0	0	0	0	0	0	0	0	0	0	0	0	0	0	0	0	0	0	0	0	0	4	0
https://www.scopus.com/inward/record.uri?eid=2-s2.0-0020915930&doi=10.1016%2f0379-7112%2883%2990054-1&partnerID=40&md5=146c4759d12c359ac5754a2db934d6cd	Fire tests of beds and bedding - Warlingham Park Hospital fire, October 1981	0	0	0	0	0	0	0	0	1	1	0	0	0	0	0	0	0	0	0	1	0	0	0	0	0	0	0	0	0	0	0	0	0	3	0	0	0	0	0	0	0	0	0	0	0	0	0	0
https://www.scopus.com/inward/record.uri?eid=2-s2.0-0020637584&partnerID=40&md5=d069e09bcfe85e46de55e4949fbb8a2d	Upholstered furniture heat release rates: measurements and estimation	0	0	0	0	0	0	0	0	1	1	0	0	0	0	0	0	1	0	0	1	0	0	2	0	0	0	0	0	0	0	0	0	0	0	0	0	0	0	0	0	0	0	0	0	0	0	0	0
https://www.scopus.com/inward/record.uri?eid=2-s2.0-0020550123&partnerID=40&md5=442e7b23a14b833c3416913f85de4556	FLEXIBLE POLYURETHANE FOAMS UNDER FIRE CONDITIONS.	0	0	0	0	0	0	0	0	0	0	0	0	1	1	0	0	0	0	0	5	0	0	0	0	0	0	0	0	0	0	0	0	0	0	0	0	0	0	0	0	0	1	0	0	0	0	0	0
https://www.scopus.com/inward/record.uri?eid=2-s2.0-17444435706&partnerID=40&md5=376a2d14787668a06699caa7fc375832	Method of tests for assessing the ignitability of mattresses and bedcovers by smouldering and flaming ignition sources	0	0	0	0	0	0	0	0	1	1	0	0	0	0	0	0	0	0	0	0	0	0	0	0	2	2	0	0	0	0	0	0	0	0	0	0	0	0	0	0	0	0	0	0	0	0	0	0
https://www.scopus.com/inward/record.uri?eid=2-s2.0-0019613155&partnerID=40&md5=ffa5324ce8449c197cf856acffed644e	REACTIVE ORGANOPHOSPHORUS ADDITIVES AS SMOLDER RETARDANT AGENTS IN FURNITURE FABRIC BACKCOATINGS.	0	0	0	0	0	0	0	0	0	0	0	0	0	0	0	0	4	0	0	0	0	0	0	0	0	0	0	0	0	0	0	0	0	0	0	0	0	0	0	0	0	0	0	0	0	0	3	0
https://www.scopus.com/inward/record.uri?eid=2-s2.0-0019266562&partnerID=40&md5=032ce06f20983e58aa849ba553d0c3c1	FIRE BEHAVIOR OF POLYURETHANE FOAM MATERIALS FOR MATTRESSES.	0	0	0	0	0	0	0	0	0	0	0	0	0	0	0	0	0	0	0	7	0	0	0	0	0	0	0	0	0	0	0	0	0	0	0	0	0	1	0	0	0	0	0	0	0	0	0	0
https://www.scopus.com/inward/record.uri?eid=2-s2.0-0017721558&partnerID=40&md5=45314c75797cce1ec2fe3eaae1458b56	FLASH TIRE TESTS ON CUSHIONING MATERIALS.	0	0	0	0	0	0	0	0	0	0	0	0	0	2	0	0	0	0	0	3	0	0	1	0	1	0	0	0	0	0	0	0	0	0	0	0	0	0	0	0	0	0	0	0	0	0	0	0
https://www.scopus.com/inward/record.uri?eid=2-s2.0-84965587815&doi=10.1177%2f152808377600600209&partnerID=40&md5=7ba8ef292fac7ab17276e0e8e6dd3a17	Vapor phase boric acid treatments for cotton batting to meet U.S. mattress flammability standard FF 4-72	0	0	0	0	0	0	0	0	2	2	0	0	0	0	0	0	0	0	0	0	0	0	0	0	0	0	0	0	0	0	0	0	0	0	0	0	0	1	0	0	0	0	0	0	0	0	3	0
https://www.scopus.com/inward/record.uri?eid=2-s2.0-0015485376&partnerID=40&md5=88a405c6d070e161502e77d53d642014	ADVANCES IN HIGH RESILIENCE URETHANE FOAM MOLDING.	0	0	0	0	0	0	0	0	0	0	0	0	0	1	0	0	0	0	0	7	0	0	0	0	0	0	0	0	0	0	0	0	0	0	0	0	0	0	0	0	0	0	0	0	0	0	0	0
https://www.scopus.com/inward/record.uri?eid=2-s2.0-85101656286&doi=10.1016%2fj.chemosphere.2021.130034&partnerID=40&md5=1d25fe153379af2d7446621e0570770d	Polybrominated diphenyl ethers quinone-induced intracellular protein oxidative damage triggers ubiquitin-proteasome and autophagy-lysosomal system activation in LO2 cells	0	0	0	0	0	0	0	0	0	0	0	0	0	0	0	0	1	0	0	0	0	0	0	0	0	0	0	0	0	0	0	0	0	0	0	0	0	0	0	0	0	0	0	0	0	0	0	0
https://www.scopus.com/inward/record.uri?eid=2-s2.0-85092605283&doi=10.1002%2ffam.2920&partnerID=40&md5=fc42d7aa590c32014ce4cd5a956cea8f	Combustion behavior of upholstered furniture. Important findings, practical use, and implications	0	0	0	0	0	0	0	0	0	0	0	0	0	0	0	0	0	0	0	0	0	0	1	0	0	0	0	0	0	0	0	0	0	0	0	0	0	0	0	0	0	0	0	0	0	0	0	0
https://www.scopus.com/inward/record.uri?eid=2-s2.0-85090225968&doi=10.1002%2ffam.2910&partnerID=40&md5=6a82192a087a3bf8472b07815884537b	Reduced-scale test to assess the effect of fire barriers on the flaming combustion of cored composites: An upholstery-material case study	0	0	0	0	0	0	0	0	0	0	0	0	1	0	0	1	1	0	0	1	0	0	2	0	0	0	0	0	0	0	0	0	0	0	0	0	0	0	0	0	0	0	0	0	0	0	0	0
https://www.scopus.com/inward/record.uri?eid=2-s2.0-85085084259&doi=10.1002%2ffam.2848&partnerID=40&md5=285890d298a4353a70f6cdb08c02fb50	Revisiting flexible polyurethane foam flammability in furniture and bedding in the United States	0	0	0	0	0	0	0	0	0	0	0	0	0	0	0	0	0	0	0	6	0	0	0	0	0	0	0	0	0	0	0	0	0	0	0	0	0	0	0	0	0	0	0	0	0	0	1	0
https://www.scopus.com/inward/record.uri?eid=2-s2.0-85096748259&doi=10.1177%2f1558925020975759&partnerID=40&md5=eed994bcc1f1412ad1180f62fdaba0e3	Application and research status of concrete canvas and its application prospect in emergency engineering	0	0	0	4	0	0	0	0	0	0	0	0	0	0	0	0	3	1	0	0	0	0	0	0	0	0	0	0	0	0	0	0	0	0	0	0	0	0	0	0	0	0	0	0	0	0	0	0
https://www.scopus.com/inward/record.uri?eid=2-s2.0-85074658719&doi=10.3389%2ffchem.2019.00685&partnerID=40&md5=e2c56be346f26e478c55748fa82844b3	Increased Flame Retardancy of Enzymatic Functionalized PET and Nylon Fabrics via DNA Immobilization	0	0	0	0	0	0	0	0	0	0	0	0	0	0	1	0	5	0	0	0	0	0	0	0	0	0	0	0	0	0	0	0	0	0	0	0	0	0	0	0	0	0	0	0	0	0	0	0
https://www.scopus.com/inward/record.uri?eid=2-s2.0-85059510545&doi=10.1016%2fj.envint.2018.12.033&partnerID=40&md5=339f95bdb1888fa04fad175e6bdf6aaf	Health risks of chemicals in consumer products: A review	0	0	0	1	0	0	0	0	0	0	1	0	1	0	0	0	0	0	0	0	0	0	0	0	0	0	0	0	0	0	0	0	0	0	0	0	0	0	0	0	0	0	0	0	0	0	0	0
https://www.scopus.com/inward/record.uri?eid=2-s2.0-85053216464&doi=10.1021%2facsami.8b10227&partnerID=40&md5=51709b268b8ed508b7b5e83673d4e7e5	Extreme Heat Shielding of Clay/Chitosan Nanobrick Wall on Flexible Foam	0	0	0	0	0	0	0	0	0	0	0	0	0	0	0	0	0	0	0	7	0	0	1	0	0	0	0	0	0	0	0	0	0	0	0	0	0	0	0	0	0	0	0	0	0	0	0	0
https://www.scopus.com/inward/record.uri?eid=2-s2.0-85050228177&doi=10.3390%2ffib6020031&partnerID=40&md5=b3f75581305831af08feabdac80c5c87	Environmentally sustainable flame retardant surface treatments for textiles: The potential of a novel atmospheric Plasma/UV laser technology	0	0	0	1	0	0	0	0	0	0	0	0	0	0	0	0	7	0	0	0	0	0	0	0	0	0	0	0	0	0	0	0	0	0	0	0	0	0	0	0	0	0	0	0	0	0	0	0
https://www.scopus.com/inward/record.uri?eid=2-s2.0-85030451758&doi=10.1016%2fj.neuro.2017.09.007&partnerID=40&md5=e2ae82031c575634dfba828423b79d8d	Developmental exposure to low concentrations of two brominated flame retardants, BDE-47 and BDE-99, causes life-long behavioral alterations in zebrafish	3	3	0	0	0	0	0	1	0	0	0	0	0	0	0	0	0	0	0	0	0	0	0	0	0	0	1	0	0	0	0	0	0	0	0	0	0	0	0	0	0	0	0	0	0	0	0	0
https://www.scopus.com/inward/record.uri?eid=2-s2.0-85044481282&doi=10.1520%2fstp158920150044&partnerID=40&md5=b38acc4f0e02b6d0ac59be11e4f90cdb	Flame retardant emissions from spray polyurethane foam insulation	0	0	0	1	0	0	0	0	0	0	0	0	0	0	0	0	0	0	0	7	0	0	0	0	0	0	0	0	0	0	0	0	0	0	0	0	0	0	0	0	0	0	0	0	0	0	0	0
https://www.scopus.com/inward/record.uri?eid=2-s2.0-84941281768&doi=10.1016%2fj.jlp.2015.04.014&partnerID=40&md5=ed6e1a88fd67ec76529a43d1312249d6	The effect of vent size and congestion in large-scale vented natural gas/air explosions	0	0	0	0	0	0	0	0	0	0	3	0	0	0	0	3	0	0	0	0	0	0	0	0	0	0	0	0	0	0	0	0	0	0	0	0	0	0	0	0	0	0	0	0	0	0	0	0
https://www.scopus.com/inward/record.uri?eid=2-s2.0-85018683326&doi=10.1002%2f9781118834015.ch83&partnerID=40&md5=806d8d239e5e49b9a9e0bed32079efdf	Tris[2-Chloro-1-(Chloromethyl)Ethyl] Phosphate (TDCPP)	0	0	0	0	0	0	0	1	0	0	0	0	1	0	0	0	3	0	0	2	0	0	0	0	0	0	0	0	0	0	0	0	0	0	0	0	0	0	0	0	0	0	0	0	0	0	0	0
https://www.scopus.com/inward/record.uri?eid=2-s2.0-84969256732&doi=10.1021%2fez400185y&partnerID=40&md5=ca63fc1f86d5946ad3ac0bb5197047a0	Flame Retardant Applications in Camping Tents and Potential Exposure	0	0	0	0	0	0	0	0	0	0	0	0	0	0	0	0	7	0	0	0	0	0	0	0	0	0	0	0	0	0	0	0	0	0	0	0	0	0	0	0	0	0	0	0	0	0	0	0
https://www.scopus.com/inward/record.uri?eid=2-s2.0-84890435157&doi=10.1016%2fj.polymdegradstab.2013.10.004&partnerID=40&md5=402b612c759d8a111628d556fab4db23	Textile flammability research since 1980 - Personal challenges and partial solutions	0	0	0	0	0	0	0	0	0	0	0	0	0	0	0	0	8	0	0	0	0	0	0	0	0	0	0	0	0	0	0	0	0	0	0	0	0	0	0	0	0	0	0	0	0	0	0	0
https://www.scopus.com/inward/record.uri?eid=2-s2.0-84890427865&doi=10.1016%2fj.polymdegradstab.2013.09.028&partnerID=40&md5=7d9f9f4067b1cdbedfa63a71c47e9d76	Phosphorous-filled nanobrick wall multilayer thin film eliminates polyurethane melt dripping and reduces heat release associated with fire	0	0	0	0	0	0	0	0	0	0	0	0	0	0	0	0	0	0	0	4	0	0	3	0	0	0	0	0	0	0	0	0	0	0	0	0	0	0	0	0	0	0	0	1	0	0	0	0
https://www.scopus.com/inward/record.uri?eid=2-s2.0-84873880064&partnerID=40&md5=9c793798c3462072685d7c9f694de7be	2nd International Conference on Materials Engineering for Advanced Technologies, ICMEAT 2012	0	0	0	1	0	0	0	0	0	0	0	0	0	0	0	1	2	0	0	1	0	0	0	0	0	0	0	0	0	0	0	0	0	0	0	1	0	0	0	0	0	0	0	0	0	0	0	0
https://www.scopus.com/inward/record.uri?eid=2-s2.0-77954813377&partnerID=40&md5=c9c9fbbedd209c54b5a69c15d8a09e19	Flame retardant textiles in China	0	0	0	0	0	0	0	0	0	0	0	0	0	0	0	0	7	0	0	0	0	0	0	0	0	0	0	0	0	0	0	0	0	0	0	0	0	0	0	0	0	0	0	0	0	0	0	1
https://www.scopus.com/inward/record.uri?eid=2-s2.0-77955712088&doi=10.1016%2fj.firesaf.2010.03.005&partnerID=40&md5=c15ccdb6e6f2b3687f02b934f80eb3dd	Low-cost wool-based fire blocking inter-liners for upholstered furniture	0	0	0	1	0	0	0	0	0	0	0	0	0	0	0	0	1	0	0	1	0	0	2	0	0	0	0	0	0	0	0	0	0	0	0	0	0	0	0	0	0	0	0	0	0	0	0	0
https://www.scopus.com/inward/record.uri?eid=2-s2.0-79951578390&doi=10.1533%2f9781845694701.1.159&partnerID=40&md5=dd53f4e5996044a1463c088150db5262	Flame retardant/resistant textile coatings and laminates	0	0	0	1	0	0	0	0	0	0	0	0	0	0	0	0	7	0	0	0	0	0	0	0	0	0	0	0	0	0	0	0	0	0	0	0	0	0	0	0	0	0	0	0	0	0	0	0
https://www.scopus.com/inward/record.uri?eid=2-s2.0-33745800917&partnerID=40&md5=e6fe14a3f8620be9f2f9d4580f136571	Flame-retardant spacer textiles	0	0	0	0	0	0	0	0	0	0	0	0	0	0	0	0	7	0	0	0	0	0	0	0	0	0	0	0	0	0	0	0	0	0	0	0	0	0	0	0	0	0	0	0	0	0	0	0
https://www.scopus.com/inward/record.uri?eid=2-s2.0-33745966654&partnerID=40&md5=867a3f396f23980918c445f2727966a6	Occupational safety and health programs for fire investigators	0	0	0	0	0	0	0	0	0	0	0	0	0	0	0	0	0	0	0	1	0	0	0	0	0	0	0	0	0	0	0	0	0	0	0	0	0	0	0	0	0	0	0	0	0	0	0	0
https://www.scopus.com/inward/record.uri?eid=2-s2.0-33845770369&partnerID=40&md5=680c702af83fc08129e8e1bfb0e5344f	Techtextil Avantex 2005: Asian perspective [Techtextil Avantex 2005: Les perspectives asiatiques]	0	0	0	0	0	0	0	0	0	0	0	0	0	0	0	0	8	0	0	0	0	0	0	0	0	0	0	0	0	0	0	0	0	0	0	0	0	0	0	0	0	0	0	0	0	0	0	0
https://www.scopus.com/inward/record.uri?eid=2-s2.0-10844234021&partnerID=40&md5=b75884bb9a61499f5673c13cee9225c5	Fabric market goes global	0	0	0	0	0	0	0	0	0	0	0	0	0	0	0	0	7	0	0	0	0	0	0	0	0	0	0	0	0	0	0	0	0	0	0	0	0	0	0	0	0	0	0	0	0	0	0	0
https://www.scopus.com/inward/record.uri?eid=2-s2.0-16244399941&doi=10.3121%2fcmr.1.4.281&partnerID=40&md5=992b9f5822ccea60b137769794a88154	Polybrominated diphenyl ethers (PBDEs): new pollutants-old diseases.	0	2	0	0	0	0	0	1	0	0	0	0	0	0	0	0	1	0	0	1	0	0	0	0	0	0	0	0	0	0	0	0	0	0	0	0	0	0	0	0	0	0	0	0	1	0	0	0
https://www.scopus.com/inward/record.uri?eid=2-s2.0-0026886459&partnerID=40&md5=f5a2439382696acdfafb59e80df1e7f0	Designing fire safe interiors.	0	0	0	0	0	0	0	0	0	0	0	0	1	0	0	0	4	0	0	1	0	0	0	0	0	0	0	0	0	0	0	0	0	0	0	0	0	0	0	0	0	0	0	0	0	0	0	0
https://www.scopus.com/inward/record.uri?eid=2-s2.0-84965395462&doi=10.1177%2f073490419201000104&partnerID=40&md5=89f40442d67b494707900fee9179b630	Minimum Flux for Fire Propagation: A New Parameter for Classification of Foam/Fabric Composites	0	0	0	0	0	0	0	0	0	0	0	0	0	0	0	0	3	0	0	3	0	0	0	0	0	0	0	0	0	0	0	0	0	0	0	0	0	0	0	0	0	1	0	0	0	0	0	0
https://www.scopus.com/inward/record.uri?eid=2-s2.0-0025846561&doi=10.1016%2f0379-7112%2891%2990001-F&partnerID=40&md5=21143d15aeb928285a002d93b76b5f56	Latest developments in wool aircraft textile furnishings	0	0	0	0	0	0	0	0	0	0	0	0	0	0	0	0	4	0	0	0	0	0	1	0	0	0	0	0	0	0	0	0	0	0	0	0	0	0	0	0	0	1	0	0	0	0	0	0
https://www.scopus.com/inward/record.uri?eid=2-s2.0-0024302897&partnerID=40&md5=b79d19baaf5f9686c074a0aec7ecda30	Role of combustion modified foams in furniture: A closer look	0	0	0	0	0	0	0	0	0	0	0	0	2	0	0	0	0	0	0	5	0	0	0	0	0	0	0	0	0	0	0	0	0	1	0	0	0	0	0	0	0	0	0	0	0	0	0	0
https://www.scopus.com/inward/record.uri?eid=2-s2.0-0023725331&partnerID=40&md5=af059de4f878fe5054598dabe8d3ee54	Upholstery covering materials. II. Fabric types and their properties	0	0	0	0	0	0	0	0	0	0	0	0	1	0	0	0	3	0	0	0	0	0	0	0	0	0	0	0	0	0	0	0	0	0	0	0	0	0	0	0	0	0	0	0	0	0	0	0
https://www.scopus.com/inward/record.uri?eid=2-s2.0-0022442882&partnerID=40&md5=4089fd5da3b9fd30191b9a5aa0fff964	Cigarette evaluation of 450 pieces of residential upholstered furniture	0	0	0	0	0	0	0	0	2	2	0	0	1	0	0	0	1	1	0	0	0	0	0	0	0	0	0	0	0	0	0	0	0	0	0	0	0	0	0	0	0	0	0	0	0	0	0	0
https://www.scopus.com/inward/record.uri?eid=2-s2.0-0022232890&partnerID=40&md5=9503c08bf134394740ad4dc52fb1573e	MELAMINE MODIFIED POLYURETHANE FOAM.	0	0	0	0	0	0	0	0	0	0	0	0	0	0	0	0	0	0	0	7	0	0	0	0	0	0	0	0	0	0	0	0	0	0	0	0	0	0	0	0	0	0	0	0	0	0	0	0
https://www.scopus.com/inward/record.uri?eid=2-s2.0-0021898958&partnerID=40&md5=0eb7b784201b28eac159e91bfa0c532b	FIRE, FOAMS AND FURNITURE.	0	0	0	0	0	0	0	0	0	0	0	0	0	0	0	0	2	0	0	5	0	0	0	0	0	0	0	0	0	0	0	0	0	0	0	0	0	0	0	0	0	0	0	0	0	0	0	0
https://www.scopus.com/inward/record.uri?eid=2-s2.0-0021632711&doi=10.1002%2ffam.810080403&partnerID=40&md5=0f43881957bd05ad5d01ae6a8fc54294	Zirpro wool textiles	0	0	0	0	0	0	0	0	0	0	0	1	0	0	0	0	2	0	0	0	0	0	1	0	0	0	0	0	0	0	0	0	0	0	0	0	0	0	0	0	0	1	0	0	0	0	0	0
https://www.scopus.com/inward/record.uri?eid=2-s2.0-18344400028&partnerID=40&md5=aab5dfbba930ba77fa90d32dbdd13eff	Role of fabric in the cigarette ignition of upholstered furniture	0	0	0	0	0	0	0	0	2	2	0	0	1	0	0	0	2	0	0	0	0	0	0	0	0	0	0	0	0	0	0	0	0	0	0	0	0	0	0	0	0	0	0	0	0	0	0	0
https://www.scopus.com/inward/record.uri?eid=2-s2.0-0020913485&doi=10.1002%2ffam.810070408&partnerID=40&md5=478f621691c4b4569644f024ecc0a6f3	Statistics of fires in dwellings involving textiles in the United Kingdom	0	0	0	0	0	0	0	0	0	0	0	0	0	0	0	0	4	0	0	0	0	0	0	0	0	0	0	0	0	0	0	0	0	0	0	0	0	0	0	0	0	0	0	0	0	0	0	0
https://www.scopus.com/inward/record.uri?eid=2-s2.0-0019939813&partnerID=40&md5=2f849874c16839178e9cd6be085f2ef0	Textile flammability testing: appropriate levels for moisture content of specimens	0	0	0	0	0	2	0	0	0	0	0	0	0	0	0	0	4	0	0	0	0	2	0	0	0	0	0	0	0	0	0	0	0	0	0	0	0	0	0	0	0	0	0	0	0	0	0	0
https://www.scopus.com/inward/record.uri?eid=2-s2.0-0017909666&doi=10.1177%2f152808377800700308&partnerID=40&md5=c7bd7eef859936eadda3482bea27b9a6	FLASH FIRE PROPENSITY OF SOME UPHOLSTERY FABRICS WITH AND WITHOUT BACKCOATING.	0	0	0	0	0	0	0	0	0	0	0	0	0	0	0	0	6	0	0	0	0	0	0	0	0	0	0	0	0	0	0	0	0	0	0	0	0	0	0	0	0	0	0	0	0	0	0	0
https://www.scopus.com/inward/record.uri?eid=2-s2.0-84907105019&partnerID=40&md5=ef852c604971b2a3033e56e680f17760	Study on flame retardant properties of poly(lactic acid) fibre fabrics	0	0	0	0	0	0	0	0	0	0	0	0	0	0	0	0	6	0	0	0	0	0	0	0	0	0	0	0	0	0	0	0	0	0	0	0	0	0	0	0	0	0	0	0	0	0	0	0
https://www.scopus.com/inward/record.uri?eid=2-s2.0-84898896024&doi=10.1007%2fs10661-013-3596-2&partnerID=40&md5=e4ba562804f81c30d136d2e1f8967d7e	Investigation of polybrominated diphenyl ethers in old consumer products in India	0	0	0	0	0	0	0	1	0	0	0	0	0	0	0	0	0	0	0	2	0	0	0	0	0	0	0	0	0	0	0	0	0	0	0	0	0	0	0	0	1	0	0	0	1	0	0	0
https://www.scopus.com/inward/record.uri?eid=2-s2.0-84866668214&partnerID=40&md5=253f17d9639c368f49d77ff8f345125b	Flammability and thermal decomposition characteristics of upholstery textiles treated with flame retardant chemicals	0	0	0	0	0	0	0	0	0	0	0	0	0	0	0	0	5	0	2	0	0	0	0	0	0	0	0	0	0	0	0	0	0	0	0	0	0	0	0	0	0	0	0	0	0	0	0	0
https://www.scopus.com/inward/record.uri?eid=2-s2.0-35348845234&partnerID=40&md5=0d02be1eeddb45d9019ab97c3c0c2a08	Transformations in fabric: Designer & Decorator Services (DDS), Las Vegas, Nev., enhances the Venetian's Tao Beach pool are by designing and installing lavish fabric cabanas	0	0	0	0	0	0	0	0	0	0	0	0	0	0	0	0	7	0	0	0	0	0	0	0	0	0	0	0	0	0	0	0	0	0	0	0	0	0	0	0	0	0	0	0	0	0	0	0
https://www.scopus.com/inward/record.uri?eid=2-s2.0-17244365379&partnerID=40&md5=60c524b2c2ce8b8fa9b0e03c8e2821f7	Fire-blocking fabric for aircraft seats	0	0	0	0	0	0	0	0	0	0	0	0	1	0	0	0	4	0	0	2	0	0	0	0	0	0	0	0	0	0	0	0	0	0	0	0	0	0	0	0	0	0	0	0	0	0	0	0
https://www.scopus.com/inward/record.uri?eid=2-s2.0-24144462508&partnerID=40&md5=4276260e5efaed772989f4ef9b275d1c	Semi-durable flame retardants in textile finishing	0	0	0	0	0	0	0	0	0	0	0	0	0	0	0	0	4	0	0	1	0	0	0	0	0	1	0	0	1	0	0	0	0	0	0	0	0	0	0	0	0	0	0	0	0	0	0	0
https://www.scopus.com/inward/record.uri?eid=2-s2.0-84981374616&doi=10.1111%2fj.1939-1668.1989.tb00134.x&partnerID=40&md5=e6ebf93b6293bae9ea91951db3318b0d	Color Change in Upholsteryâ€Weight Fabrics as Affected by Aftermarket Flame Retardant Finishes	0	0	0	1	0	0	0	0	0	0	0	0	0	0	0	0	4	0	0	0	0	0	0	0	0	0	0	0	0	0	0	0	0	0	0	0	0	0	0	0	0	0	0	0	0	0	0	0
https://www.scopus.com/inward/record.uri?eid=2-s2.0-0024069132&partnerID=40&md5=d40a808ddcfa873c61710f37e27a471a	Langenthal upholstery fabrics: flame retardant textiles for the aviation industry	0	0	0	0	0	0	0	0	0	0	0	0	1	0	0	0	5	0	0	0	0	0	0	0	0	0	0	0	0	0	0	0	0	0	0	0	0	0	0	0	0	0	0	0	0	0	0	0
https://www.scopus.com/inward/record.uri?eid=2-s2.0-0022528701&partnerID=40&md5=3dccfdd850b21331881afa5713a354e2	Flame-resistant finishing of woven upholstery fabrics from fibre blends	0	0	0	0	0	0	0	0	0	0	0	0	0	0	0	0	6	0	0	0	0	0	0	0	0	0	0	0	0	0	0	0	0	0	0	0	0	0	0	0	0	0	0	0	0	0	0	0
https://www.scopus.com/inward/record.uri?eid=2-s2.0-0021228725&partnerID=40&md5=3ad026d321bd1af6391edf323ba509f0	Carbon-filled nonwovens for improved dimensional stability	0	0	0	1	0	0	0	0	0	0	0	0	1	0	0	0	4	0	0	0	0	0	0	0	0	0	0	0	0	0	0	0	0	0	0	0	0	0	0	0	0	0	0	0	1	0	0	0
https://www.scopus.com/inward/record.uri?eid=2-s2.0-0019918898&partnerID=40&md5=8537f0bbe8f28232a69b9eea1807cce1	Zirpro wool textiles	0	0	0	0	0	0	0	0	0	0	0	0	0	0	0	0	4	0	0	0	0	0	1	0	0	0	0	0	0	0	0	0	0	0	0	0	0	0	0	0	0	0	0	0	0	0	0	0
https://www.scopus.com/inward/record.uri?eid=2-s2.0-84965459005&doi=10.1177%2f152808377300300206&partnerID=40&md5=b883500857dc4588043ed07133f1a8b2	The Flammability of Coated Apparel Fabrics	0	0	0	0	1	0	0	1	0	0	0	0	0	0	0	0	3	0	0	0	0	0	0	1	0	0	0	0	0	0	0	0	0	0	0	0	0	0	0	0	0	0	0	0	0	0	0	0
https://www.scopus.com/inward/record.uri?eid=2-s2.0-0015761845&partnerID=40&md5=e229471fbae074a9d35c4b009e2071a1	TEXTILE AND FLAMMABILITY PROPERTIES OF KYNOL BLENDS.	0	0	0	0	1	0	0	1	0	0	0	0	0	0	0	0	5	0	0	0	0	0	0	0	0	0	0	0	0	0	0	0	0	0	0	0	0	0	0	0	0	0	0	0	0	0	0	0
https://www.scopus.com/inward/record.uri?eid=2-s2.0-0015670513&doi=10.1177%2f152808377300300206&partnerID=40&md5=6eea3d3641edc11ba65849e78ad9ef60	FLAMMABILITY OF COATED APPAREL FABRICS.	0	0	0	0	1	0	0	1	0	0	0	0	0	0	0	0	3	0	0	0	0	0	0	1	0	0	0	0	0	0	0	0	0	0	0	0	0	0	0	0	0	0	0	0	0	0	0	0
https://www.scopus.com/inward/record.uri?eid=2-s2.0-85111047850&doi=10.1016%2fj.applthermaleng.2021.117297&partnerID=40&md5=37d4df5843e3c531304ca2392c8d23bd	Insights into the causes and controlling strategies of gas temperature deviation in a 660 MW tangentially fired tower-type boiler	0	0	0	0	0	2	0	0	0	0	0	0	0	0	0	0	0	0	0	0	0	2	0	3	0	0	0	0	0	0	0	0	0	0	0	0	0	0	0	0	0	0	0	0	0	0	0	0
https://www.scopus.com/inward/record.uri?eid=2-s2.0-85099958000&doi=10.1007%2fs10694-020-01079-6&partnerID=40&md5=f7187adadeee6c63daec757ae728f807	Towards Fire Forensic Characteristics of Failed Cylindrical Format Lithiumâ€“Ion Cells and Batteries	0	0	0	0	0	0	0	0	0	0	0	0	0	1	0	4	2	0	0	0	0	0	0	0	0	0	0	0	0	0	0	0	0	0	0	0	0	0	0	0	0	0	0	0	0	0	0	0
https://www.scopus.com/inward/record.uri?eid=2-s2.0-85111393769&doi=10.15388%2fAmed.2020.28.1.6&partnerID=40&md5=4564c68f9c9d4608b2e6fdfb08fceb7c	Unfriendly fire: How the tobacco industry is destroying the future of our children [NedraugiÅ¡ka ugnis: kaip tabako pramonÄ— griauna mÅ«sÅ³ vaikÅ³ ateitÄ¯]	0	0	0	0	0	0	0	3	1	1	0	0	0	0	0	0	0	0	0	0	0	0	0	0	0	0	0	0	0	0	0	0	0	0	0	0	0	0	0	0	0	0	0	0	0	0	0	0
https://www.scopus.com/inward/record.uri?eid=2-s2.0-85108950792&doi=10.7317%2fpk.2021.45.1.89&partnerID=40&md5=5bf8e923fc15701d26cf5a9a6414f135	Fire behaviors of multilayer latex foam coated by thin surface fabric under bottom ventilation conditions	0	0	0	0	0	0	0	0	0	0	0	0	0	0	0	0	3	0	0	4	0	0	0	0	0	0	0	0	0	0	0	0	0	0	0	0	0	0	0	0	0	0	0	0	0	0	0	0
https://www.scopus.com/inward/record.uri?eid=2-s2.0-85086736955&doi=10.1088%2f1757-899X%2f827%2f1%2f012017&partnerID=40&md5=032eab2780137e9b24d18479cd9a3579	Mitigation of environmental impact caused by flame retardant textile finishing chemicals	0	0	0	0	0	0	0	0	0	0	0	0	0	0	0	0	4	0	0	0	0	0	0	0	0	0	0	0	0	0	0	0	0	0	0	0	0	0	0	0	0	0	0	0	0	0	0	0
https://www.scopus.com/inward/record.uri?eid=2-s2.0-85075810592&doi=10.1007%2fs10694-019-00915-8&partnerID=40&md5=8832abe6095874fb4c409b35255dc6a6	Impact of Flashover Fire Conditions on Exposed Energized Electrical Cords/Cables	0	0	0	0	0	0	0	0	0	0	0	0	1	0	0	0	0	0	0	0	0	0	2	0	0	0	0	0	0	0	0	0	0	0	0	0	0	0	0	0	0	0	0	0	2	0	0	0
https://www.scopus.com/inward/record.uri?eid=2-s2.0-85081327211&doi=10.1109%2fPETPES47060.2019.9003821&partnerID=40&md5=9aeab1666e1e495630a4b0571fbe4731	Mobile robot assistance for disabled and senior citizens using hand gestures	0	0	4	0	0	0	0	0	0	0	0	0	0	0	0	1	0	0	0	0	0	0	0	0	0	0	0	0	0	0	0	0	0	0	0	1	0	0	0	0	1	0	0	0	0	0	0	0
https://www.scopus.com/inward/record.uri?eid=2-s2.0-85069042168&doi=10.1039%2fc9ra02332a&partnerID=40&md5=999a5165e364ad82310425509a38ff96	Nitrogen/phosphorus synergistic flame retardant-filled flexible polyurethane foams: Microstructure, compressive stress, sound absorption, and combustion resistance	0	0	0	0	0	0	0	0	0	0	0	0	0	1	1	0	0	0	0	5	0	0	0	0	0	0	0	0	0	0	0	0	0	0	0	0	0	0	0	0	0	0	0	0	0	0	0	0
https://www.scopus.com/inward/record.uri?eid=2-s2.0-85065098065&partnerID=40&md5=ba8ee2bbc78d81f4925efc529aa80293	World Conference on Information Systems and Technologies, WorldCIST 2019	0	0	1	2	0	0	0	0	0	0	0	0	0	0	0	1	0	0	0	0	0	0	0	0	0	0	0	0	0	0	0	0	0	0	0	1	0	0	0	0	1	0	0	0	0	0	0	0
https://www.scopus.com/inward/record.uri?eid=2-s2.0-85066978855&doi=10.26749%2frstpp.152.9&partnerID=40&md5=b48cc09c413910af858c4af7961b1ab7	Short-term recovery of cushion plant communities after fire on the Central Plateau, Tasmania	0	0	0	0	0	0	0	0	0	0	0	0	1	6	0	0	0	0	0	0	0	0	0	0	0	0	0	0	0	0	0	0	0	0	0	0	0	0	0	0	0	0	0	0	0	0	0	0
https://www.scopus.com/inward/record.uri?eid=2-s2.0-85050594455&doi=10.1007%2f978-3-319-92052-8_20&partnerID=40&md5=b937cd87e0ea21514ed759aa5cedcb69	Security monitoring in a low cost smart home for the elderly	0	0	1	0	0	0	0	0	0	0	0	0	0	0	0	0	0	0	0	0	0	0	0	0	0	0	0	0	0	0	0	0	0	0	0	0	4	0	0	0	0	0	0	0	0	0	0	0
https://www.scopus.com/inward/record.uri?eid=2-s2.0-85053128014&partnerID=40&md5=c6aa064a1820dab63bc0d625c950b244	Performance study on the flame retardant self-adhesive resin composites	0	0	0	1	0	0	0	0	0	0	0	0	0	0	0	0	5	0	0	0	0	0	0	0	0	0	0	0	0	0	0	0	0	0	0	0	0	0	0	0	0	0	0	0	0	0	0	0
https://www.scopus.com/inward/record.uri?eid=2-s2.0-84952705473&doi=10.1016%2fj.burns.2015.08.002&partnerID=40&md5=169e64f03a176a6f34a30963df68d4c0	Epidemiology and outcome analysis of burn patients admitted to an Intensive Care Unit in a University Hospital	3	1	0	0	0	0	0	0	0	0	0	0	0	0	0	2	0	0	0	0	0	0	0	0	0	0	0	0	0	0	0	0	0	0	0	0	0	0	0	0	0	0	0	0	0	0	0	0
https://www.scopus.com/inward/record.uri?eid=2-s2.0-84978068962&doi=10.1109%2fEST.2015.19&partnerID=40&md5=e703c8eaeda3361d65f85a9a728986bc	Assistive Trajectories for Human-in-the-Loop Mobile Robotic Platforms	0	0	4	1	0	0	0	0	0	0	0	0	0	0	0	0	0	0	0	0	0	0	0	0	0	0	0	0	0	0	0	0	0	0	0	0	0	0	0	0	1	0	0	0	0	0	0	0
https://www.scopus.com/inward/record.uri?eid=2-s2.0-85026777567&doi=10.3390%2ffib4020016&partnerID=40&md5=85cbf62a6fcaeaead9ede295cc82c3bd	Global consumption of flame retardants and related environmental concerns: A study on possible mechanical recycling of flame retardant textiles	0	0	0	0	0	0	0	0	0	0	0	0	0	0	0	0	6	0	0	0	0	0	0	0	0	0	1	0	0	0	0	0	0	0	0	0	0	0	0	0	0	0	0	0	0	0	0	0
https://www.scopus.com/inward/record.uri?eid=2-s2.0-84937459510&doi=10.1021%2facs.accounts.5b00180&partnerID=40&md5=2fd34812ac7f5bf221d5af46940e8a53	Halogenated Flame Retardants in the Great Lakes Environment	0	0	0	0	0	0	0	0	1	1	0	0	0	0	0	0	0	0	0	1	0	0	0	0	0	0	1	0	0	0	0	0	0	0	0	0	0	0	0	0	0	0	0	0	0	0	1	0
https://www.scopus.com/inward/record.uri?eid=2-s2.0-84929045813&doi=10.1002%2fapp.42288&partnerID=40&md5=8c3078154133b8bd29ff9dd3d819e6d6	Manufacturing and mechanical characterization of perforated hybrid composites based on flexible polyurethane foam	0	0	0	0	0	0	0	0	0	0	0	0	1	1	0	0	2	0	0	3	0	0	0	0	0	0	0	0	0	0	0	0	0	0	0	0	0	0	0	0	0	0	0	0	0	0	0	0
https://www.scopus.com/inward/record.uri?eid=2-s2.0-84928215585&doi=10.1002%2ffam.2247&partnerID=40&md5=2c0a4255db1e1deddbd7e011bc0c1fed	Stair evacuation of people with mobility impairments	0	0	4	0	0	0	0	0	0	0	0	0	0	0	0	0	0	0	0	0	0	0	0	0	0	0	0	0	0	0	0	0	0	0	0	0	0	0	0	0	3	0	0	0	0	0	0	0
https://www.scopus.com/inward/record.uri?eid=2-s2.0-85086555007&doi=10.4324%2f9780203709306-ch-13&partnerID=40&md5=5051f6efdcf5506ed86c956b464a3d27	Woman, locality and politics in nineteenth-century Britain	0	7	0	0	0	0	0	0	0	0	0	0	0	0	0	0	0	0	0	0	0	0	0	0	0	0	0	0	0	0	0	0	0	0	0	0	0	0	0	0	0	0	0	0	0	0	0	0
https://www.scopus.com/inward/record.uri?eid=2-s2.0-84890853829&partnerID=40&md5=03408e0e4d6d8f4951625d90fcd14472	Effect of enclosure on heat release rate in furniture fires	0	0	0	0	0	0	0	0	0	0	0	0	0	0	0	0	0	0	0	0	0	0	3	0	0	1	0	0	0	0	0	0	0	0	0	0	0	0	0	0	0	0	0	0	0	0	0	0
https://www.scopus.com/inward/record.uri?eid=2-s2.0-84896949594&doi=10.1080%2f00405167.2013.859435&partnerID=40&md5=f4c0b629133a1470b2452ca5d345b2dc	Airbags	0	0	0	0	0	0	0	0	0	0	0	0	0	1	0	1	3	0	0	0	0	0	0	0	0	0	0	0	0	0	0	0	0	0	0	1	0	0	0	0	0	0	0	0	0	0	0	0
https://www.scopus.com/inward/record.uri?eid=2-s2.0-84555196650&doi=10.1016%2fj.envint.2011.11.001&partnerID=40&md5=a34e513f178bb2d7039dedbbe1b08039	Tri-decabrominated diphenyl ethers and hexabromocyclododecane in indoor air and dust from Stockholm microenvironments 2: Indoor sources and human exposure	1	1	0	0	0	0	0	0	0	0	0	0	0	0	0	0	0	0	0	1	0	0	0	0	0	0	0	0	0	0	0	0	0	0	0	0	0	0	0	0	0	0	0	0	1	0	0	0
https://www.scopus.com/inward/record.uri?eid=2-s2.0-78650038771&doi=10.1007%2fs13181-010-0105-7&partnerID=40&md5=2a49ec5278514fafe31c53cf77fd81f1	Organophosphate Ester Flame Retardant-Induced Acute Intoxications in Dogs	1	1	0	0	0	0	0	0	0	0	0	0	0	3	0	0	0	0	0	0	0	0	0	0	0	0	0	0	0	2	0	0	0	0	0	0	0	0	0	0	0	0	0	0	0	0	0	0
https://www.scopus.com/inward/record.uri?eid=2-s2.0-84872536339&partnerID=40&md5=47c1aeca75fe25811938cafb9d7446de	Two cases of interior fire tests within ISO 9705 for railway passenger coach	0	0	0	0	0	0	0	0	0	0	0	0	2	2	0	0	0	0	0	2	0	0	0	0	0	0	0	0	0	0	0	0	0	0	0	0	0	0	0	0	0	0	0	0	0	0	0	0
https://www.scopus.com/inward/record.uri?eid=2-s2.0-84872513523&partnerID=40&md5=4ca3342c1586a276455645046dc945fe	Materials and fire performance testing of barrier fabrics in mattress and upholstered furniture	0	0	0	0	0	0	0	0	0	0	0	0	0	0	0	0	4	0	0	0	0	0	0	0	0	0	0	0	0	0	0	0	0	0	0	0	0	0	0	0	0	0	0	0	0	0	0	0
https://www.scopus.com/inward/record.uri?eid=2-s2.0-67349189173&doi=10.1016%2fj.forsciint.2009.03.027&partnerID=40&md5=c6fa02999741f550a0f924c29bee2ef6	Ignition of a human body by a modest external source: A case report	2	0	0	0	0	0	0	0	1	2	0	0	0	0	0	0	0	0	0	0	0	0	0	0	0	0	0	0	0	0	0	0	0	0	0	0	0	0	0	0	0	0	0	0	0	0	0	0
https://www.scopus.com/inward/record.uri?eid=2-s2.0-55449096620&partnerID=40&md5=09b9030c459abdb45d1e50b24a5e0245	Conceptual design and prototype of an ergonomic back-leaning posture support for motorbike riders	0	0	0	0	0	0	0	0	0	0	0	0	0	1	0	3	0	0	0	0	0	0	0	0	0	0	0	0	0	0	0	0	0	0	0	3	0	0	0	0	0	0	0	0	0	0	0	0
https://www.scopus.com/inward/record.uri?eid=2-s2.0-84893278139&partnerID=40&md5=8d7cd1deaae04d322d037023d3a8c76e	Flexible polyurethane foams nanocomposites	0	0	0	0	0	0	0	0	0	0	0	0	0	1	0	0	0	0	0	3	0	0	1	0	0	0	0	0	0	0	0	0	0	0	0	0	0	0	0	0	0	0	0	0	0	0	0	0
https://www.scopus.com/inward/record.uri?eid=2-s2.0-84873605452&partnerID=40&md5=35c4bbd4bcca8bde43b174ecfe8d5ee4	Modelling fire scenarios in residential buildings with respect to the benefit of smoke detectors and flame retardants in high risk items	0	0	0	0	0	0	0	3	0	0	0	0	0	0	0	0	1	0	0	0	0	0	0	0	0	0	0	0	0	0	0	0	0	0	0	0	0	0	0	0	0	0	0	0	2	0	0	0
https://www.scopus.com/inward/record.uri?eid=2-s2.0-84873604426&partnerID=40&md5=39ce32216ed3b42ee03a9f0b7bb2ceba	Effects of polyurethane mattress foam properties and geometry on small and large-scale fire test results	0	0	0	0	0	0	0	0	0	0	0	0	0	0	0	0	0	0	0	3	0	0	4	0	0	0	0	0	0	0	0	0	0	0	0	0	0	0	0	0	0	0	0	0	0	0	0	0
https://www.scopus.com/inward/record.uri?eid=2-s2.0-69649108894&partnerID=40&md5=4a8fadb009ab004525bc69ea9458da36	New home ranges meet demand abroad	0	0	0	0	0	0	0	0	0	0	0	0	1	1	0	0	5	0	0	0	0	0	0	0	0	0	0	0	0	0	0	0	0	0	0	0	0	0	0	0	0	0	0	0	0	0	0	0
https://www.scopus.com/inward/record.uri?eid=2-s2.0-77953816836&doi=10.2190%2fAF.17.3.b&partnerID=40&md5=25fedfff94b34593a0e954dd75732218	Combining heat release rates of combustibles	0	0	0	0	0	0	0	0	0	0	0	0	0	0	0	0	0	0	0	1	0	0	6	0	0	0	0	0	0	0	0	0	0	0	0	0	0	0	0	0	0	0	0	0	0	0	0	0
https://www.scopus.com/inward/record.uri?eid=2-s2.0-33750205044&partnerID=40&md5=6b54ecfa3db195935a126264ed75661e	Precise fabric straightening and density measurement	0	0	0	0	0	0	0	0	0	0	0	0	0	0	0	0	7	0	0	0	0	0	0	0	0	0	0	0	0	0	0	0	0	0	0	0	0	0	0	0	0	0	0	0	0	0	0	0
https://www.scopus.com/inward/record.uri?eid=2-s2.0-33646847634&partnerID=40&md5=564ead0da87d13d787828ab50f8bb8a2	Mattress ruling lights fire under nonwovens manufacturers	0	0	0	1	0	0	0	0	0	0	0	0	0	0	0	0	1	0	0	0	0	0	0	0	0	0	0	0	0	0	0	0	0	0	0	0	0	4	0	0	0	0	0	0	0	0	0	0
https://www.scopus.com/inward/record.uri?eid=2-s2.0-7444225357&partnerID=40&md5=2a1b56c9b9b097947056468c72e8dc2f	Flame retardants in textiles	0	0	0	1	0	0	0	0	0	0	0	0	0	0	0	0	6	0	0	0	0	0	0	0	0	0	0	0	0	0	0	0	0	0	0	0	0	0	0	0	0	0	0	0	0	0	0	0
https://www.scopus.com/inward/record.uri?eid=2-s2.0-2942594068&partnerID=40&md5=b63e5bf7f99d20478a7099ea981da10b	Traveling light	0	0	0	0	0	0	0	0	0	0	0	0	0	4	0	0	0	0	0	3	0	0	0	0	0	0	0	0	0	0	0	0	0	0	0	0	0	0	0	0	0	0	0	0	0	0	0	0
https://www.scopus.com/inward/record.uri?eid=2-s2.0-0037361205&partnerID=40&md5=008e1090545aa15d3dbfa7ffd0bf6db1	Techtextil, international trade fair for technical textiles and nonwovens	0	0	0	0	0	0	0	0	0	0	0	0	1	0	0	0	5	0	0	0	0	0	0	0	0	0	0	0	0	0	0	0	0	0	0	0	0	0	0	0	0	0	0	0	0	0	0	0
https://www.scopus.com/inward/record.uri?eid=2-s2.0-0035064446&partnerID=40&md5=b49056f99c1e75f73797b8627509ac29	A chionochloa/sphagnum/cushion valley bog in East Otago New Zealand	0	0	0	0	0	0	0	0	0	0	0	0	3	3	0	0	0	0	0	0	0	0	0	0	0	0	0	0	0	0	0	0	0	0	0	0	0	0	0	0	0	0	0	0	0	0	0	0
https://www.scopus.com/inward/record.uri?eid=2-s2.0-0033115760&doi=10.1016%2fS0379-7112%2898%2900037-X&partnerID=40&md5=5eaebd065b42adacf954820953eb7039	Use of heat release rate to predict whether individual furnishings would cause self propagating fires	0	0	0	0	0	0	0	0	0	0	0	0	0	0	0	0	0	0	0	0	0	0	5	0	0	0	0	0	0	0	0	0	0	0	0	0	0	0	0	0	0	0	0	0	0	0	0	0
https://www.scopus.com/inward/record.uri?eid=2-s2.0-0025137820&partnerID=40&md5=befb3184a149c59706f39c317964d8dc	Knitted fabrics for industrial uses	0	0	0	0	0	0	0	0	0	0	0	0	0	0	0	0	7	0	0	0	0	0	0	0	0	0	0	0	0	0	0	0	0	0	0	0	0	0	0	0	0	0	0	0	0	0	0	0
https://www.scopus.com/inward/record.uri?eid=2-s2.0-0022224310&partnerID=40&md5=530923ac7fc0731a083a5e020a3c6c3d	MAGIC OF POLYURETHANE, PROCEEDINGS OF THE SPI 29TH ANNUAL TECHNICAL/MARKETING CONFERENCE.	0	0	0	0	0	0	0	0	0	0	0	0	0	0	0	0	0	1	0	5	0	0	0	0	0	0	0	0	0	0	0	0	0	0	0	0	0	0	0	0	0	0	0	0	0	0	0	0
https://www.scopus.com/inward/record.uri?eid=2-s2.0-0022190931&partnerID=40&md5=1ab09b3f9ddd26957c0113c5f9399d8c	FULL SCALE FIRE TESTS ON ROOMS FURNISHED WITH FLAME RESISTANT MATERIAL.	0	0	0	0	0	0	0	0	0	0	0	0	2	0	0	0	4	0	0	1	0	0	0	0	0	0	0	0	0	0	0	0	0	0	0	0	0	0	0	0	0	0	0	0	0	0	0	0
https://www.scopus.com/inward/record.uri?eid=2-s2.0-0022129816&doi=10.1002%2ffam.810090305&partnerID=40&md5=40a23391e6c086a0ff43001227eddfd5	Generation of hydrogen cyanide from flexible polyurethane foam decomposed under different combustion conditions	0	0	0	0	0	0	0	0	0	0	0	0	0	0	0	0	0	0	0	5	0	0	0	0	0	0	0	0	0	0	0	0	0	0	0	0	0	0	0	0	0	0	0	0	0	0	2	0
https://www.scopus.com/inward/record.uri?eid=2-s2.0-0021821950&partnerID=40&md5=629f59ced5d45f50707b37b33322364f	Pillow burning rates	0	0	0	0	0	0	0	0	0	0	0	0	5	0	0	0	0	0	0	2	0	0	0	0	0	0	0	0	0	0	0	0	0	0	0	0	0	0	0	0	0	0	0	0	0	0	0	0
https://www.scopus.com/inward/record.uri?eid=2-s2.0-0021126988&partnerID=40&md5=0dd82d5c6b90fd167ae5935cd95bef0f	Glass fibre fabrics prevent 'flashover'	0	0	0	0	0	0	0	0	0	0	0	0	1	1	0	0	3	0	0	0	0	0	0	0	0	0	0	0	0	0	0	0	0	0	0	0	0	0	0	0	0	0	0	0	0	0	0	0
https://www.scopus.com/inward/record.uri?eid=2-s2.0-0018290707&doi=10.1080%2f00102207908946875&partnerID=40&md5=17f1727c3742492b4ded12d69f27fec9	Combustion of cellular urethane	0	0	0	0	0	0	0	0	0	0	1	0	0	0	0	0	0	0	1	1	0	0	0	0	0	0	0	0	0	0	0	0	0	0	0	0	0	0	0	0	0	2	0	2	0	0	0	0
https://www.scopus.com/inward/record.uri?eid=2-s2.0-85107155788&doi=10.1016%2fj.chemosphere.2021.131005&partnerID=40&md5=820de28abb6f5d6e2a910276fd82f4fe	Human health risks from brominated flame retardants and polycyclic aromatic hydrocarbons in indoor dust	0	0	0	0	0	0	0	3	0	0	0	0	0	0	0	0	0	0	0	1	0	0	0	0	0	0	0	0	0	0	0	0	0	0	0	0	0	0	0	0	0	0	0	0	0	0	0	0
https://www.scopus.com/inward/record.uri?eid=2-s2.0-85085680816&doi=10.15866%2fireme.v14i1.18498&partnerID=40&md5=cccf147cb4b6f9f66a887f6d0a2637df	Experimental investigation on the effect of fire-resistant coatings on combustion and flame spread characteristics by medium density fiber boards commonly used in Jordan	0	0	0	0	0	0	0	0	0	0	0	0	0	0	0	0	0	0	6	0	0	0	1	0	0	0	0	0	0	0	0	0	0	0	0	0	0	0	0	0	0	0	0	0	0	0	0	0
https://www.scopus.com/inward/record.uri?eid=2-s2.0-85073413857&doi=10.1016%2fj.polymdegradstab.2019.108998&partnerID=40&md5=21ac12e3a78c7578e40ea9991aeefe4d	Flame retardant polyester fabric from nitrogen-rich low molecular weight additives within intumescent nanocoating	0	0	0	0	0	0	0	0	0	0	0	0	0	0	0	0	4	0	0	0	0	0	1	0	1	0	0	0	0	0	0	0	0	0	0	0	0	0	0	0	0	0	0	0	0	0	0	0
https://www.scopus.com/inward/record.uri?eid=2-s2.0-85073744986&doi=10.15866%2fireme.v13i5.17064&partnerID=40&md5=a0fc089963be11c28c136f754a834064	Experimental estimation of fire characteristics and heat release rate for Jordanian natural wood by means of oxygen consumption	0	0	0	0	0	0	0	0	0	0	0	0	0	0	0	0	0	0	0	0	0	0	6	0	0	0	0	0	0	0	0	0	0	0	0	0	0	0	0	0	0	0	0	0	0	0	0	0
https://www.scopus.com/inward/record.uri?eid=2-s2.0-85056517136&doi=10.1088%2f1757-899X%2f417%2f1%2f012014&partnerID=40&md5=a2446d3ae602d53ca2dbb79ad4dbeeca	Design and Implementation of Hardware's Firefighting Legged Robot	0	0	0	0	0	0	4	0	0	0	0	0	0	0	0	1	0	0	0	0	0	0	0	0	0	0	0	0	0	0	0	0	0	0	0	1	0	0	0	0	0	0	0	0	0	0	0	0
https://www.scopus.com/inward/record.uri?eid=2-s2.0-85034953920&doi=10.1088%2f1757-899X%2f254%2f19%2f192009&partnerID=40&md5=499efe7bcda4a7fb600480b2a540dadc	Hemp Fiber for Furnishing Applications	0	0	0	0	0	0	0	0	0	0	0	0	0	0	0	0	7	0	0	0	0	0	0	0	0	0	0	0	0	0	0	0	0	0	0	0	0	0	0	0	0	0	0	0	0	0	0	0
https://www.scopus.com/inward/record.uri?eid=2-s2.0-85021397171&doi=10.1016%2fj.jsr.2017.06.008&partnerID=40&md5=010f7430e90014e97e415609295c7b1f	The state of the residential fire fatality problem in Sweden: Epidemiology, risk factors, and event typologies	1	0	0	1	0	0	0	0	0	0	0	0	0	0	0	0	0	0	0	0	0	0	0	0	0	0	0	0	0	1	0	0	0	0	0	0	2	0	0	0	0	0	0	0	1	0	0	0
https://www.scopus.com/inward/record.uri?eid=2-s2.0-84989244296&doi=10.1177%2f0748233715584250&partnerID=40&md5=91e3919c9c89e8fcb2bb14639c9502d2	Evaluation of genotoxicity in workers exposed to low levels of formaldehyde in a furniture manufacturing facility	0	0	0	0	0	0	0	0	0	0	0	0	0	0	0	0	0	0	0	0	0	0	0	0	0	0	0	0	0	0	0	0	0	0	0	0	0	0	0	0	0	0	0	0	0	0	0	0
https://www.scopus.com/inward/record.uri?eid=2-s2.0-85006198836&doi=10.11707%2fj.1001-7488.20160718&partnerID=40&md5=3022555a298c493d5414a50d715ddf17	Review of application of microencapsulation in wood functional materials and its future trends	0	0	0	5	0	0	0	0	0	0	0	0	0	0	0	0	0	0	0	0	0	0	0	0	0	0	0	0	0	0	0	0	0	0	0	0	0	0	0	0	0	0	0	0	1	0	0	0
https://www.scopus.com/inward/record.uri?eid=2-s2.0-84949981321&doi=10.1016%2fj.burns.2015.10.004&partnerID=40&md5=8968f4cd9af7c1d63fed542b0abed4d3	Domestic bioethanol-fireplaces-a new source of severe burn accidents	0	0	0	0	0	0	0	0	0	0	0	0	0	0	2	0	0	0	0	0	0	0	0	0	0	0	0	0	0	0	0	0	0	0	0	0	0	0	0	0	0	0	0	0	0	0	0	0
https://www.scopus.com/inward/record.uri?eid=2-s2.0-84954239922&partnerID=40&md5=a4b2aec90668faf26174843b123f9a2c	Fundamentals of blast-resistant building design	0	0	0	0	0	0	0	0	0	0	0	0	0	0	0	0	0	0	0	0	0	0	0	0	0	0	0	0	0	0	0	0	0	0	0	0	0	0	0	0	0	0	0	0	1	0	0	0
https://www.scopus.com/inward/record.uri?eid=2-s2.0-84942122160&doi=10.1016%2fB978-0-444-53808-6.00023-8&partnerID=40&md5=328054f0990418671609def1254329a8	Flame Retardancy and Protection against Biodeterioration of Natural Fibers: State-of-Art and Future Prospects	0	0	0	1	0	0	0	0	0	0	0	0	0	0	0	0	3	0	0	0	0	0	1	0	0	0	0	0	0	0	0	0	0	0	0	0	0	0	0	0	0	0	0	0	0	0	0	0
https://www.scopus.com/inward/record.uri?eid=2-s2.0-84894192811&doi=10.1021%2fam405259n&partnerID=40&md5=091442c740b22357c5c0ee567f4ef74e	Rapid growing clay coatings to reduce the fire threat of furniture	0	0	0	0	0	0	0	0	0	0	0	0	0	0	0	0	2	0	0	3	0	0	2	0	0	0	0	0	0	0	0	0	0	0	0	0	0	0	0	0	0	0	0	0	0	0	0	0
https://www.scopus.com/inward/record.uri?eid=2-s2.0-84924788109&partnerID=40&md5=509840168b8ebd421b99320c070b0812	25th Annual Conference on Recent Advances in Flame Retardancy of Polymeric Materials	0	0	0	0	0	0	0	0	0	0	0	0	0	0	0	0	1	0	0	3	0	0	0	0	0	0	0	0	0	0	0	0	0	0	0	0	0	0	0	0	0	0	0	0	1	0	1	0
https://www.scopus.com/inward/record.uri?eid=2-s2.0-84921915271&partnerID=40&md5=1cde668a3cf090e0db0769755c4cebf3	Josephine's yellow salon: Safeguarding a dismembered decoration [Le salone jaune de JosÃ©phine: La sauvegarde d'un dÃ©cor dÃ©racinÃ©]	0	0	0	0	0	0	0	0	0	0	0	0	1	0	2	0	1	0	0	0	0	0	0	0	0	0	0	0	0	0	0	0	0	1	0	0	0	0	0	0	0	0	0	0	0	0	0	0
https://www.scopus.com/inward/record.uri?eid=2-s2.0-84902794046&partnerID=40&md5=dafa4f3dac7c09543edcf494bbb81dd1	52nd AIAA Aerospace Sciences Meeting - AIAA Science and Technology Forum and Exposition, SciTech 2014	0	0	0	0	0	0	0	0	0	0	0	0	0	0	0	1	0	0	0	0	0	0	0	0	0	0	0	0	0	0	0	0	1	0	0	1	0	0	0	0	0	0	0	2	0	0	0	1
https://www.scopus.com/inward/record.uri?eid=2-s2.0-84862263466&partnerID=40&md5=19fe0f796f33f18ec8c4d58539fb99aa	[Indoor dust as a pathway of human exposure to polybrominated diphenyl ethers (PBDEs)]. [Kurz zrÃ³dÅ‚em narazenia czÅ‚owieka na polibromowane difenyloetery (PBDE).]	1	1	0	0	0	0	0	2	0	0	0	0	0	0	0	0	1	0	0	1	0	0	0	0	0	0	0	0	0	0	0	0	0	0	0	0	0	0	0	0	0	0	0	0	0	0	0	0
https://www.scopus.com/inward/record.uri?eid=2-s2.0-77950123290&partnerID=40&md5=d86bceca16ece5f450a06800affb810e	Lasting quality	0	0	0	0	0	0	0	0	0	0	0	0	1	0	0	0	6	0	0	0	0	0	0	0	0	0	0	0	0	0	0	0	0	0	0	0	0	0	0	0	0	0	0	0	0	0	0	0
https://www.scopus.com/inward/record.uri?eid=2-s2.0-77954568108&doi=10.1177%2f026248931002900201&partnerID=40&md5=67cd4eb95f0f8fa84bbbc26219143c1e	Assessment of fire performance of typical furniture foams with and without fire retardants using a cone calorimeter	0	0	0	0	0	0	0	0	0	0	0	0	0	0	0	0	0	0	0	5	0	0	1	0	0	0	0	0	0	0	0	0	0	1	0	0	0	0	0	0	0	0	0	0	0	0	0	0
https://www.scopus.com/inward/record.uri?eid=2-s2.0-70450189398&partnerID=40&md5=3bd2472622cb3f70e87066bd69f38064	Italian partnership sets sail	0	0	0	0	0	0	0	0	0	0	0	0	0	0	1	0	6	0	0	0	0	0	0	0	0	0	0	0	0	0	0	0	0	0	0	0	0	0	0	0	0	0	0	0	0	0	0	0
https://www.scopus.com/inward/record.uri?eid=2-s2.0-84873573333&partnerID=40&md5=e5d6bbe77a33c7e5524cf21b007c728f	Fire pattern persistence and predictability on interior finish and construction materials during pre and post flashover compartment fires	0	0	0	0	0	0	0	0	0	0	1	0	0	0	0	0	0	0	0	0	0	0	0	0	0	0	0	0	0	0	0	0	0	0	0	0	0	0	0	0	0	0	0	0	0	0	0	0
https://www.scopus.com/inward/record.uri?eid=2-s2.0-33646338242&doi=10.1897%2f1551-3793%282006%292%5b2%3aRAFCET%5d2.0.CO%3b2&partnerID=40&md5=85331c46b0c6db94c5a6a25484b27c9e	Risk assessment for children exposed to decabromodiphenyl (oxide) ether (Deca) in the United States.	0	0	0	0	0	0	0	5	0	0	0	0	0	0	0	0	1	0	0	0	0	0	0	0	0	0	0	0	0	0	0	0	0	0	0	0	0	0	0	0	0	0	0	0	0	0	0	0
https://www.scopus.com/inward/record.uri?eid=2-s2.0-1942423637&partnerID=40&md5=934e417b4bd1fccf5ad1923b06712f06	Barriers thwart open-flame ignition	0	0	0	0	0	0	0	0	0	0	0	0	0	0	0	0	1	0	0	0	0	0	0	0	0	0	0	0	0	0	0	0	0	0	0	0	0	1	0	0	0	0	0	0	0	0	3	0
https://www.scopus.com/inward/record.uri?eid=2-s2.0-1642569728&partnerID=40&md5=c496b42d4f89923dc3a34b5a7d400192	Flammability standards re-examined	0	0	0	0	0	0	1	0	1	1	0	0	0	0	0	0	0	0	0	0	0	0	0	0	0	0	0	0	0	0	0	0	1	1	0	0	0	0	0	0	0	0	0	0	0	0	0	0
https://www.scopus.com/inward/record.uri?eid=2-s2.0-1242345275&partnerID=40&md5=bfc11ea2dbcebb100b4e2d1c243646d0	Fire behaviour of textile materials used in building construction [Comportement au feu des matÃ©riaux textiles pour le bÃ¢timent]	0	0	0	0	0	0	0	0	0	0	0	0	1	0	1	0	2	0	1	0	0	0	0	0	0	0	0	0	0	0	0	0	0	0	0	0	0	0	0	0	0	1	0	0	1	0	0	0
https://www.scopus.com/inward/record.uri?eid=2-s2.0-0242666316&partnerID=40&md5=cec7700f7d717b4255d6771a3453e453	Textile coatings: High-fashion to high-tech	0	0	0	0	0	0	0	0	0	0	0	0	0	0	0	0	7	0	0	0	0	0	0	0	0	0	0	0	0	0	0	0	0	0	0	0	0	0	0	0	0	0	0	0	0	0	0	0
https://www.scopus.com/inward/record.uri?eid=2-s2.0-0038741945&partnerID=40&md5=5457b540c91bd1d8c3aec42909548f73	New flammability standards will impact fiber producers	0	0	0	0	0	0	0	0	0	0	0	0	1	0	0	0	1	0	0	0	0	0	0	0	0	0	0	0	0	0	0	0	1	1	0	0	0	1	0	0	0	0	0	0	0	0	0	0
https://www.scopus.com/inward/record.uri?eid=2-s2.0-0038351081&partnerID=40&md5=83f52e653630b78dc8a5f160e66114c5	Flame retardants--use and hazards for human [Uniepalniacze--zastosowanie i zagrozenie dla czÅ‚owieka.]	1	1	0	0	0	0	0	0	0	0	0	0	1	0	0	0	1	0	0	0	0	0	0	0	0	0	1	0	0	0	0	0	0	0	0	0	0	0	0	0	0	0	0	0	1	0	0	0
https://www.scopus.com/inward/record.uri?eid=2-s2.0-0036094751&partnerID=40&md5=92e1dd5eabf186e0f2e30e1902e09cd8	New fabric showcase	0	0	0	0	0	0	0	0	0	0	0	0	1	0	0	0	6	0	0	0	0	0	0	0	0	0	0	0	0	0	0	0	0	0	0	0	0	0	0	0	0	0	0	0	0	0	0	0
https://www.scopus.com/inward/record.uri?eid=2-s2.0-0035039673&partnerID=40&md5=db8aef811e1aded8744b2d1d670010e3	Flame retardant finishes for textiles and their performance-the current situatin in Europe	0	0	0	0	0	0	0	0	1	1	0	0	0	0	0	0	4	0	0	0	0	0	0	0	0	0	0	0	0	0	0	0	0	1	0	0	0	0	0	0	0	0	0	0	0	0	0	0
https://www.scopus.com/inward/record.uri?eid=2-s2.0-0028208110&partnerID=40&md5=b3187388bfadd592bd5e514bb5108b91	Cone calorimeter studies of furniture component system	0	0	0	0	0	0	0	0	0	0	0	0	1	0	0	0	3	0	0	1	0	0	1	0	0	0	0	0	0	0	0	0	0	0	0	0	0	0	0	0	0	0	0	0	0	0	0	0
https://www.scopus.com/inward/record.uri?eid=2-s2.0-0025010316&partnerID=40&md5=99d816124b36f509c4c285fdae2110dd	Synthesis of flame retardant CHFR-1 and its application to yarn- dyed textiles	0	0	0	2	0	0	0	0	0	0	0	0	0	0	0	0	4	0	0	0	0	0	0	0	0	0	0	0	0	0	0	0	0	0	0	0	0	0	0	0	0	0	0	0	0	0	0	0
https://www.scopus.com/inward/record.uri?eid=2-s2.0-0024000938&partnerID=40&md5=d52954b200e977efaa0149118e5b1bee	Should polyurethane foam be banned?	0	0	0	0	0	0	0	0	0	0	0	0	0	0	0	0	0	0	0	6	0	0	0	0	0	0	0	0	0	0	0	0	0	0	0	0	0	0	0	0	0	0	0	0	0	0	0	0
https://www.scopus.com/inward/record.uri?eid=2-s2.0-17644434313&partnerID=40&md5=88ab9e51973ba7f6ec60bafbd441f086	Effects of interliners on the ignitability of upholstered furniture	0	0	0	0	0	0	0	0	0	0	0	0	1	0	0	0	1	0	0	0	0	0	0	0	1	0	0	0	2	0	0	0	0	0	0	0	0	0	0	0	0	0	0	0	0	0	0	0
https://www.scopus.com/inward/record.uri?eid=2-s2.0-0022998947&partnerID=40&md5=18c3e744c097650e87effdf7be0191e0	Is ethanol the unknown toxin in smoke inhalation injury?	1	1	0	0	0	0	0	2	0	0	0	0	0	0	0	0	0	0	0	0	0	0	0	0	0	0	0	0	0	2	0	0	0	0	0	0	0	0	0	0	0	0	0	0	0	0	0	0
https://www.scopus.com/inward/record.uri?eid=2-s2.0-0021975627&partnerID=40&md5=a56205c62185225e4b35efe1c65e6caf	BURNING BEHAVIOUR OF UPHOLSTERED SEATING AND BEDDING ASSEMBLIES.	0	0	0	0	0	0	0	0	0	0	0	0	0	0	0	0	4	0	0	0	0	0	0	0	0	0	0	0	0	0	0	0	0	0	0	0	0	0	0	0	0	0	0	0	0	0	0	0
https://www.scopus.com/inward/record.uri?eid=2-s2.0-0019935280&partnerID=40&md5=8b47a4de5df0c1727dc18a0e8386071c	Development of fire-retardant jute fabrics for different end-uses	0	0	0	0	0	0	0	0	0	0	0	0	0	0	0	1	5	0	0	0	0	0	0	0	0	0	0	0	0	0	0	0	0	0	0	1	0	0	0	0	0	0	0	0	0	0	0	0
https://www.scopus.com/inward/record.uri?eid=2-s2.0-0018768116&partnerID=40&md5=5465a32bdb0d6d6b6eba9dfad28e53eb	MAN-MADE POLYMERS - THE FIRE SAFETY ISSUE REACHES FLASHPOINT.	0	0	0	0	0	0	0	0	0	0	0	0	0	0	0	1	0	0	0	0	0	0	0	2	0	0	0	0	0	0	0	0	0	0	0	1	0	0	0	0	0	0	0	0	0	0	0	0
https://www.scopus.com/inward/record.uri?eid=2-s2.0-0018667644&partnerID=40&md5=454d1e4057048148fc0435e367be4c6d	FIRE SAFE FABRICS - 1. A TEST METHOD FOR INSURING FIRE SAFETY OF UPHOLSTERED FURNITURE.	0	0	0	0	0	0	0	0	0	0	0	0	0	0	0	0	4	0	0	0	0	0	0	0	0	0	0	0	0	0	0	0	0	0	0	0	0	0	0	0	0	0	0	0	0	0	1	0
https://www.scopus.com/inward/record.uri?eid=2-s2.0-0016950506&partnerID=40&md5=91b75a14e56bdfbd5a432ba46fc7a3fc	EFFECT OF FLAME RETARDANTS ON PROPERTIES, FLAMMABILITY, AND RELATIVE TOXICITY OF SOME CONVENTIONAL FLEXIBLE POLYURETHANE FOAMS.	0	0	0	0	0	0	0	0	0	0	0	0	0	0	0	0	0	0	1	3	0	0	0	0	1	0	0	0	0	0	0	0	0	0	0	0	0	0	0	0	0	0	0	0	0	0	0	0
https://www.scopus.com/inward/record.uri?eid=2-s2.0-85041940447&partnerID=40&md5=bdc6452db0fbf75eda2000989dde7f63	RIGID POLYURETHANE FOAMS.	0	0	0	0	0	0	0	0	0	0	2	0	0	0	0	0	0	0	0	5	0	0	0	0	0	0	0	0	0	0	0	0	0	0	0	0	0	0	0	0	0	0	0	0	0	0	0	0
https://www.scopus.com/inward/record.uri?eid=2-s2.0-0015744329&partnerID=40&md5=b09e0a0af1418f1fa3902a1acd288dde	WOOL - THE VERSATILE AND SAFE FIBER (APPLICATION AND PERFORMANCE BY END USE).	0	0	0	1	0	0	0	0	0	0	0	0	2	0	0	0	4	0	0	0	0	0	0	0	0	0	0	0	0	0	0	0	0	0	0	0	0	0	0	0	0	0	0	0	0	0	0	0
https://www.scopus.com/inward/record.uri?eid=2-s2.0-85092461120&doi=10.31025%2f2611-4135%2f2020.13997&partnerID=40&md5=464a97a109aa2fb6529a1db9f3bfefac	Concentrations of brominated flame retardants in plastics of electrical and electronic equipment, vehicles, construction, textiles and non-food packaging: A review of occurrence and management	0	0	0	0	0	0	0	0	0	0	0	0	0	0	0	0	3	0	0	0	0	0	0	0	0	0	0	0	0	0	0	0	0	0	0	0	0	0	0	0	0	0	0	0	3	0	0	0
https://www.scopus.com/inward/record.uri?eid=2-s2.0-85063941502&doi=10.32710%2ftekstilvekonfeksiyon.493101&partnerID=40&md5=d5b19a645a47178b39612b2e7dd46b84	Development of commercial flame retardant in upholstery leathers by boron derivatives	0	0	0	1	0	0	0	0	0	0	0	0	0	0	0	1	0	0	0	0	0	0	0	0	0	0	0	0	0	0	0	0	0	0	0	1	0	0	0	0	0	0	0	0	0	0	0	0
https://www.scopus.com/inward/record.uri?eid=2-s2.0-84913608323&doi=10.1093%2ftoxsci%2fkfu117&partnerID=40&md5=d9282baa6bdb541ef5dcd623cef0f43f	Sparking Connections: Toward better linkages between research and human health policy-an example with multiwalled carbon nanotubes	0	0	0	1	0	0	0	0	0	0	0	0	0	0	0	0	1	0	0	0	0	0	0	0	0	0	0	0	0	0	0	0	0	0	0	0	0	0	0	0	0	0	0	0	0	0	0	1
https://www.scopus.com/inward/record.uri?eid=2-s2.0-84898541025&doi=10.1007%2fs10694-012-0257-x&partnerID=40&md5=b9b2efc66f7771d70da2cf3878c6c662	Radiant Ignition of Polyurethane Foam: The Effect of Sample Size	0	0	0	0	0	0	0	0	0	0	0	0	0	0	0	0	0	0	0	3	0	0	0	0	0	0	0	0	0	0	0	0	0	0	0	0	0	0	0	0	0	2	0	0	0	0	0	0
https://www.scopus.com/inward/record.uri?eid=2-s2.0-78249266306&partnerID=40&md5=239c3ae43bac14ef8fab8475e563eae0	Thermal degradation and burning behaviour of cellulose based and cellulose-silk blended upholstery fabrics	0	0	0	0	0	0	0	0	0	0	0	0	0	0	0	0	3	0	2	0	0	0	0	0	0	0	0	0	0	0	0	0	0	0	0	0	0	0	0	0	0	0	0	0	0	0	0	0
https://www.scopus.com/inward/record.uri?eid=2-s2.0-43849086627&partnerID=40&md5=595d42e42b2afd0e740070a2a63836ca	Flame-resistant and anti-electrostatic knitted and woven fabrics manufactured by using new finishing applications [Materiale Å£esute ÅŸi tricotate rezistente la flacÇŽrÇŽ ÅŸi antielectrostatice, obÅ£inute prin utilizarea unor noi tehnici de finisare]	0	0	0	0	0	0	0	0	0	0	0	0	0	0	0	0	6	0	0	0	0	0	0	0	0	0	0	0	0	0	0	0	0	0	0	0	0	0	0	0	0	0	0	0	0	0	0	0
https://www.scopus.com/inward/record.uri?eid=2-s2.0-77950280814&partnerID=40&md5=3b31b86bbd9dfcbe5d7c29f249285725	A sign of the times: Printed banners face scrutiny meeting fire codes	0	0	0	0	0	0	0	0	0	0	1	0	0	0	0	0	5	0	0	0	0	0	0	0	0	0	0	0	0	0	0	0	0	0	0	0	0	0	0	0	0	0	0	0	0	0	0	0
https://www.scopus.com/inward/record.uri?eid=2-s2.0-33947692797&partnerID=40&md5=33e079856158c3637a04aa5993969f5d	Innovations in smart/intelligent coated and laminated fabrics	0	0	0	0	0	0	0	0	0	0	0	0	0	0	0	0	6	0	0	0	0	0	0	0	0	0	0	0	0	0	0	0	0	0	0	0	0	0	0	0	0	0	0	0	0	0	0	0
https://www.scopus.com/inward/record.uri?eid=2-s2.0-33744988599&partnerID=40&md5=bdb9945eaf4de8e219f2540c2b81090a	Latest advances with flame retardants are subject of debate	0	0	0	0	0	0	0	0	0	0	0	0	0	0	0	0	5	0	0	0	0	0	0	0	0	0	0	0	0	0	0	0	0	0	0	0	0	0	0	0	0	0	0	0	0	0	0	0
https://www.scopus.com/inward/record.uri?eid=2-s2.0-0742323359&partnerID=40&md5=cedf1234a6d1f2b2abbb1372f1495c04	Automotive textiles	0	0	0	0	0	0	0	0	0	0	0	0	1	0	0	0	5	0	0	0	0	0	0	0	0	0	0	0	0	0	0	0	0	0	0	0	0	0	0	0	0	0	0	0	0	0	0	0
https://www.scopus.com/inward/record.uri?eid=2-s2.0-22344444481&partnerID=40&md5=e5cdfbbe0f1d1691a178f45625879a3a	Concerns of brominated flame retardant	0	0	0	0	0	0	0	0	0	0	0	0	0	0	0	0	1	0	0	2	0	0	0	0	0	0	0	0	0	0	0	0	0	0	0	0	0	0	0	0	0	0	0	0	0	0	0	0
https://www.scopus.com/inward/record.uri?eid=2-s2.0-0037305979&partnerID=40&md5=63544499c80e1ae1ed221abb0fed0eec	Intumescent barrier coatings	0	0	0	0	0	0	0	0	0	0	0	0	1	0	0	0	3	0	0	1	0	0	0	0	0	0	0	0	0	0	0	0	0	0	0	0	0	0	0	0	0	0	0	0	0	0	0	0
https://www.scopus.com/inward/record.uri?eid=2-s2.0-33645719506&partnerID=40&md5=c194d16d81c5071f70dd3364a5e686dd	EU considers early ban on brominated FR products	0	0	0	0	0	0	0	0	0	0	0	0	0	0	0	0	3	0	0	0	0	0	0	0	0	0	0	0	0	0	0	0	0	0	0	0	0	0	0	0	0	0	0	0	0	0	0	0
https://www.scopus.com/inward/record.uri?eid=2-s2.0-0024597552&partnerID=40&md5=1cfcefd64feb390e0cb3b6324b344f8f	Flame-resistant textiles from flame-resistant-treated fibres	0	0	0	0	0	0	0	0	0	0	0	0	0	0	0	1	5	0	0	0	0	0	0	0	0	0	0	0	0	0	0	0	0	0	0	0	0	0	0	0	0	0	0	0	0	0	0	0
https://www.scopus.com/inward/record.uri?eid=2-s2.0-18144452162&partnerID=40&md5=4ff0cd3fb8d33a56974122d434f89123	Effects of soil-repellent and smoulder-resistant finishes, types of soils and cleaning methods on soiling characteristics of upholstery fabrics	0	0	0	1	0	0	0	0	0	0	0	0	0	0	0	0	3	0	0	0	0	0	0	0	0	0	0	0	0	0	0	0	0	0	0	0	0	0	0	0	0	0	0	0	0	0	0	0
https://www.scopus.com/inward/record.uri?eid=2-s2.0-0022037976&doi=10.1177%2f073490418500300203&partnerID=40&md5=db946513ff3cf66e9068826388909a5e	Use of Release Rate Tests To Evaluate Upholstery Systems	0	0	0	0	0	0	0	0	0	0	0	0	0	0	0	0	1	0	0	2	0	0	0	0	0	0	0	0	0	0	0	0	0	0	0	0	0	0	0	0	0	1	0	0	0	0	0	0
https://www.scopus.com/inward/record.uri?eid=2-s2.0-0021730016&partnerID=40&md5=d4836d9bd630cdefbbdf1e2d527501f9	AUTOMOTIVE VINYL UPHOLSTERY - A GOOD DESIGN GROWN OLD.	0	0	0	0	0	0	0	0	0	0	0	0	0	0	0	0	5	0	0	0	0	0	0	0	0	0	0	0	0	0	0	0	0	0	0	0	0	0	0	0	0	0	0	0	0	0	0	0
https://www.scopus.com/inward/record.uri?eid=2-s2.0-0020515699&partnerID=40&md5=d511ffdc5ce62aa717958ec909e27e28	What next for fire-resistant textiles?	0	0	0	0	1	0	0	1	0	0	0	0	0	0	0	0	4	0	0	0	0	0	0	0	0	0	0	0	0	0	0	0	0	0	0	0	0	0	0	0	0	0	0	0	0	0	0	0
https://www.scopus.com/inward/record.uri?eid=2-s2.0-0017428645&partnerID=40&md5=be200f789f5ef3e73af3f92be24eb739	NEW UNIQUE FIRE AND SMOKE SUPPRESSANT ADDITIVE FOR PVC.	0	0	0	1	0	0	0	0	0	0	0	0	0	0	0	0	0	0	0	0	0	0	0	0	0	0	0	0	0	0	0	0	0	0	0	0	0	0	0	0	0	0	0	0	5	0	0	0
https://www.scopus.com/inward/record.uri?eid=2-s2.0-0016520459&partnerID=40&md5=4351320b8f25ff79c35b579083af1935	Testing of Man-Made Textile Fabrics for Use in Automobile Upholstery. [PRUEFUNG VON TEXTILEN FLAECHENGEBILDEN AUS CHEMIEFASERN FUER DEN INNENAUSBAU VON FAHRZEUGEN.]	0	0	0	1	0	0	0	0	0	0	0	0	0	0	0	0	5	0	0	0	0	0	0	0	0	0	0	0	0	0	0	0	0	0	0	0	0	0	0	0	0	0	0	0	0	0	0	0
https://www.scopus.com/inward/record.uri?eid=2-s2.0-0016351314&doi=10.1177%2f004051757404401216&partnerID=40&md5=b62717ed7be189450fdf568aed720c8c	Dyebath Application of Flame Retardants for Flame-Resistant Wool1	0	0	0	1	0	0	0	0	0	0	0	0	0	0	0	0	5	0	0	0	0	0	0	0	0	0	0	0	0	0	0	0	0	0	0	0	0	0	0	0	0	0	0	0	0	0	0	0
https://www.scopus.com/inward/record.uri?eid=2-s2.0-0014699417&partnerID=40&md5=95858061f62691d79f6a59ea2c2a5f84	BURNING RATE AND HEAT TRANSFER FROM VERTICALLY BURNING COTTON CLOTH PANELS	0	0	0	0	0	0	0	0	0	0	0	0	0	0	0	0	3	0	0	0	0	0	0	0	0	0	0	0	0	0	0	0	0	0	0	0	0	0	0	0	0	1	0	0	0	0	0	0
https://www.scopus.com/inward/record.uri?eid=2-s2.0-85102730183&doi=10.1007%2f978-3-030-63107-9_8&partnerID=40&md5=924656452bf7e89928371381682bb877	Cognitive Buildings for Increasing Elderly Fire Safety in Public Buildings: Design and First Evaluation of a Low-Impact Dynamic Wayfinding System	0	0	3	0	0	0	0	0	0	0	0	0	0	0	0	0	0	0	0	0	0	0	0	0	0	0	0	0	0	0	0	0	0	0	0	0	3	0	0	0	0	0	0	0	0	0	0	0
https://www.scopus.com/inward/record.uri?eid=2-s2.0-85077590314&doi=10.1186%2fs42408-019-0063-7&partnerID=40&md5=f62a88eb98d51c4fd388a6c4c959da99	Factors influencing the persistence of reindeer lichens (Cladonia subgenus Cladina) within frequent-fire environments of the Mid-Atlantic Coastal Plain, USA	0	0	0	0	0	0	0	0	0	0	0	0	0	1	0	0	0	0	0	0	0	0	0	0	0	0	0	0	0	0	0	0	0	0	0	0	0	0	0	0	0	0	0	0	0	0	0	0
https://www.scopus.com/inward/record.uri?eid=2-s2.0-85077873598&doi=10.1002%2fapp.48890&partnerID=40&md5=60b8834f744f32517148f466475d5d48	Epoxy-based multilayers for flame resistant flexible polyurethane foam (FPUF)	0	0	0	0	0	0	0	0	0	0	0	0	0	1	0	0	0	0	0	3	0	0	1	0	0	0	0	0	0	0	0	0	0	0	0	0	0	0	0	0	0	0	0	0	0	0	0	0
https://www.scopus.com/inward/record.uri?eid=2-s2.0-85076510512&doi=10.1016%2fj.jclepro.2019.119620&partnerID=40&md5=baae30967c9a4fef064cd4bf966786e4	Sustainable reuse of fashion waste as flame-retardant mattress filing with ecofriendly chemicals	0	0	0	1	0	0	0	1	0	0	0	0	0	0	0	0	0	2	0	0	0	0	0	0	0	0	0	0	0	0	0	0	0	0	0	0	0	0	0	0	0	0	0	0	2	0	0	0
https://www.scopus.com/inward/record.uri?eid=2-s2.0-85097980856&doi=10.20953%2f1729-9225-2020-3-98-103&partnerID=40&md5=c219ef0567fec644f0a0fc8edf2f95c4	Purulent septic infections in patients with severe burn injuries. Etiology, prevalence, and risk factors	1	0	0	0	0	0	0	0	0	0	0	0	0	0	0	0	0	0	0	0	0	0	0	0	0	0	0	0	0	0	0	0	0	0	0	0	1	2	0	0	0	0	0	0	0	0	0	0
https://www.scopus.com/inward/record.uri?eid=2-s2.0-85093524232&doi=10.2478%2faut-2020-0032&partnerID=40&md5=e98b6beacfa7cb19934c7f780aa45063	Characteristics of Laminates for Car Seats	0	0	0	0	0	0	0	0	0	0	0	0	0	0	0	0	3	0	0	3	0	0	0	0	0	0	0	0	0	0	0	0	0	0	0	0	0	0	0	0	0	0	0	0	0	0	0	0
https://www.scopus.com/inward/record.uri?eid=2-s2.0-85092906233&doi=10.1149%2f09812.0075ecst&partnerID=40&md5=0d2fd1ed89f78cdb43be44dcd78836e0	Study of effectiveness of co and smoke alarm in smoldering fire	0	0	0	0	0	0	0	0	1	1	0	0	0	0	0	0	0	0	0	0	0	0	0	0	0	0	0	0	0	0	0	0	0	0	0	0	0	0	0	0	0	0	0	0	0	0	4	0
https://www.scopus.com/inward/record.uri?eid=2-s2.0-85052296766&doi=10.1007%2f978-3-319-96071-5_163&partnerID=40&md5=2156062556287b4376cb5589c037162d	Ergonomics and Emergency Response: An Inclusive Approach: Emergency Preparedness and Response to People with Disabilities: The Italian National Fire Fighters Corps Experience	0	0	1	0	0	0	0	0	0	0	0	0	0	0	0	0	0	0	0	0	0	0	0	0	0	0	0	0	0	0	0	0	0	0	0	0	0	0	0	0	3	0	0	0	0	0	0	0
https://www.scopus.com/inward/record.uri?eid=2-s2.0-85026770559&doi=10.15376%2fbiores.12.3.5196-5211&partnerID=40&md5=2db25a5de43910cd0f0659ecc0608857	An alternative for the end-of-life phase of flame retardant textile products: Degradation of flame retardant and preliminary settings of energy valorization by gasification	0	0	0	0	0	0	0	0	0	0	0	0	0	0	0	0	5	0	0	0	0	0	0	0	0	0	1	0	0	0	0	0	0	0	0	0	0	0	0	0	0	0	0	0	0	0	0	0
https://www.scopus.com/inward/record.uri?eid=2-s2.0-85018690346&doi=10.1007%2f978-3-319-54283-6_16&partnerID=40&md5=382b1f0e6379ee0d3fd44c9f0eb1dae9	How to help elderly in indoor evacuation wayfinding: Design and test of a not-invasive solution for reducing fire egress time in building heritage scenarios	0	0	0	0	0	0	0	0	0	0	0	0	0	0	0	0	0	0	0	0	0	0	0	0	0	0	0	0	0	0	0	0	0	0	0	0	6	0	0	0	0	0	0	0	0	0	0	0
https://www.scopus.com/inward/record.uri?eid=2-s2.0-84988353688&doi=10.1016%2fj.rser.2016.09.070&partnerID=40&md5=59d87468cd21bde388aca4729b0b1b8b	Review of current state of research on energy storage, toxicity, health hazards and commercialization of phase changing materials	0	0	0	0	0	0	0	0	0	0	0	0	1	0	0	0	1	0	0	0	0	0	0	0	0	0	0	0	0	0	0	0	0	0	0	0	0	0	0	0	0	0	0	1	0	0	0	0
https://www.scopus.com/inward/record.uri?eid=2-s2.0-85020896231&doi=10.1016%2fj.emcon.2016.12.001&partnerID=40&md5=915e47e74149247d54d9e13680bc3946	Chlorinated organophosphate and â€œlegacyâ€ brominated flame retardants in UK waste soft furnishings: A preliminary study	0	0	0	0	0	0	0	0	0	0	0	0	0	0	0	0	2	0	0	3	0	0	0	0	0	0	0	0	0	0	0	0	0	0	0	0	0	0	0	0	0	0	0	0	0	0	0	0
https://www.scopus.com/inward/record.uri?eid=2-s2.0-84960461368&doi=10.1080%2f15459624.2015.1116696&partnerID=40&md5=1e241e631aedbc092af15ece7b542d4d	Quantification of nanoparticle release from polymer nanocomposite coatings due to environmental stressing	0	0	0	1	0	0	0	0	0	0	0	0	0	0	0	0	1	0	0	1	0	0	0	0	0	0	0	0	0	0	0	0	0	0	0	0	0	0	0	0	0	0	0	0	0	0	0	0
https://www.scopus.com/inward/record.uri?eid=2-s2.0-84975137678&doi=10.3801%2fIAFSS.FSS.11-276&partnerID=40&md5=5ec0b6a24cbd68f5e37edf7c0936f7f0	An application method of free burn HRR data to room fire scenarios	0	0	0	2	0	0	0	0	0	0	0	0	0	0	0	0	0	0	2	0	0	0	1	1	0	0	0	0	0	0	0	0	0	0	0	0	0	0	0	0	0	0	0	0	0	0	0	0
https://www.scopus.com/inward/record.uri?eid=2-s2.0-84890119502&doi=10.1016%2fj.firesaf.2013.09.027&partnerID=40&md5=fb2ddaf680611f71b098e9101c73aaf0	Stair evacuation of older adults and people with mobility impairments	0	0	3	0	0	0	0	0	0	0	0	0	0	0	0	0	0	0	0	0	0	0	0	0	0	0	0	0	0	0	0	0	0	0	0	0	0	0	0	0	3	0	0	0	0	0	0	0
https://www.scopus.com/inward/record.uri?eid=2-s2.0-85055204111&doi=10.1201%2fb15572&partnerID=40&md5=22522c1a5e3290b3f0475ff671242aa7	Nanocomposite foams from high-performance thermoplastics	0	0	0	1	0	0	0	0	0	0	0	0	0	1	0	0	0	0	0	4	0	0	0	0	0	0	0	0	0	0	0	0	0	0	0	0	0	0	0	0	0	0	0	0	0	0	0	0
https://www.scopus.com/inward/record.uri?eid=2-s2.0-84862291233&doi=10.1155%2f2012%2f614196&partnerID=40&md5=83ba94735b2bce65cf6d3b7f46fc8f65	Effectiveness of a Tai-Chi training and detraining on functional capacity, symptomatology and psychological outcomes in women with fibromyalgia	0	3	0	0	0	0	0	0	0	0	0	0	0	0	0	0	0	0	0	0	0	0	0	0	0	0	0	0	0	0	0	0	0	0	0	0	0	0	0	0	0	0	0	0	0	0	0	0
https://www.scopus.com/inward/record.uri?eid=2-s2.0-84859094080&partnerID=40&md5=b30483bf9c5dd748f96174176c86fb14	An approach to the continuous dopaminergic stimulation in Parkinson's disease	0	0	0	0	0	0	0	0	0	0	0	0	0	0	0	3	0	0	0	0	0	0	0	0	0	0	0	0	0	0	0	0	0	0	0	3	0	0	0	0	0	0	0	0	0	0	0	0
https://www.scopus.com/inward/record.uri?eid=2-s2.0-84856682653&doi=10.3801%2fIAFSS.FSS.10-823&partnerID=40&md5=fd38914623eab4fa5860993b92da0e13	An analysis of the performance of smoke alarms	0	0	0	0	0	0	0	0	0	0	0	0	0	0	0	0	0	0	0	0	0	0	0	0	0	0	0	0	0	0	0	0	0	0	0	0	0	0	0	0	0	0	0	0	0	0	3	0
https://www.scopus.com/inward/record.uri?eid=2-s2.0-78650702867&doi=10.1002%2fpat.1728&partnerID=40&md5=6fd80121872129304b56482e6e66ecc6	Methyl-DOPO-a new flame retardant for flexible polyurethane foam	0	0	0	0	0	0	0	0	0	0	0	0	0	0	0	0	0	0	0	5	0	0	0	0	0	0	0	0	0	0	0	0	0	0	0	0	0	0	0	0	0	0	0	0	0	0	0	0
https://www.scopus.com/inward/record.uri?eid=2-s2.0-84884326401&partnerID=40&md5=b997ac88d4f24cf44d9172d59d7198ea	The improvement of porous waste application on fire performance of cork finishing materials	0	0	0	1	0	0	0	0	0	0	0	0	0	0	0	0	0	0	0	0	0	0	4	0	0	0	0	0	0	0	0	0	0	0	0	0	0	0	0	0	0	1	0	0	0	0	0	0
https://www.scopus.com/inward/record.uri?eid=2-s2.0-84872521243&partnerID=40&md5=84ef627f17e30c5ad71e4ce30c934d93	Combustion of non-open-flame resistant Canadian mattresses in a room environment	0	0	0	0	1	0	0	0	0	0	0	0	0	0	0	0	0	0	0	3	0	0	2	0	0	0	0	0	0	0	0	0	0	0	0	0	0	0	0	0	0	0	0	0	0	0	0	0
https://www.scopus.com/inward/record.uri?eid=2-s2.0-84872509451&partnerID=40&md5=3490260c13cc56611ecdbcba965ba97e	Do we use flammable solids in our furniture and mattresses?	0	0	0	0	0	0	0	0	0	0	0	0	0	0	0	0	0	0	0	4	0	0	0	0	0	0	0	0	0	0	0	0	0	0	0	0	0	0	0	0	0	0	0	0	0	0	0	0
https://www.scopus.com/inward/record.uri?eid=2-s2.0-84872508210&partnerID=40&md5=eb6863c399239a54b35853e9b6635716	An unusual downward fire spread	0	0	0	0	0	0	0	0	1	1	0	0	1	0	0	0	0	0	0	0	0	0	0	0	0	0	0	0	0	0	0	0	0	0	0	0	0	0	0	0	0	0	0	0	0	0	0	0
https://www.scopus.com/inward/record.uri?eid=2-s2.0-85013774696&doi=10.1016%2fB978-0-12-663971-1.X5001-5&partnerID=40&md5=c0779882637caa41b8226e9a642844fc	Fire Debris Analysis	0	0	0	0	0	0	0	0	0	0	0	0	0	0	0	0	0	0	0	0	0	0	0	0	2	0	0	0	0	2	0	0	0	0	0	0	0	0	0	0	0	0	0	0	0	0	0	0
https://www.scopus.com/inward/record.uri?eid=2-s2.0-84873593446&partnerID=40&md5=9dfc49b77cfb8ea584a4009c233804d9	Reconstruction of an arson hospital fire	0	0	0	0	0	0	0	0	0	0	0	0	0	0	0	0	0	0	0	0	0	0	0	0	1	0	0	0	0	0	0	0	0	0	0	0	0	0	0	0	0	0	0	0	0	0	0	0
https://www.scopus.com/inward/record.uri?eid=2-s2.0-34948836175&partnerID=40&md5=5fae20f16be202b0c69454492ed61c4d	Protection while we sleep	0	0	0	0	2	0	0	0	0	0	0	0	0	0	0	0	2	0	0	0	0	0	0	0	0	0	0	0	0	0	0	0	0	0	0	0	0	1	0	0	0	0	0	0	0	0	0	0
https://www.scopus.com/inward/record.uri?eid=2-s2.0-34548344035&partnerID=40&md5=e25bc2d72b4773b024b3951cb66b6e8d	The effect of surgery on balance and physical performance in patients with low back pain	3	3	0	0	0	0	0	0	0	0	0	0	0	0	0	0	0	0	0	0	0	0	0	0	0	0	0	0	0	0	0	0	0	0	0	0	0	0	0	0	0	0	0	0	0	0	0	0
https://www.scopus.com/inward/record.uri?eid=2-s2.0-33947137656&partnerID=40&md5=138cc4e18e2fb05b04e4e156c38f0c96	Nonwovens: Fireproof mattress covers	0	0	0	0	0	0	0	0	0	0	0	0	3	0	0	0	3	0	0	0	0	0	0	0	0	0	0	0	0	0	0	0	0	0	0	0	0	0	0	0	0	0	0	0	0	0	0	0
https://www.scopus.com/inward/record.uri?eid=2-s2.0-34047145844&partnerID=40&md5=2e886cb1690c4c4aa09d3454a26a2427	Determining the correct posture and materials to improve comfort	0	0	0	0	0	0	0	0	0	0	0	0	0	3	0	0	0	0	0	1	0	0	0	0	0	0	0	0	0	0	0	0	0	0	0	0	0	0	0	0	0	0	0	1	0	0	0	0
https://www.scopus.com/inward/record.uri?eid=2-s2.0-33749466758&partnerID=40&md5=2c5f3650b97a266045a734999a264a9c	Future fabric	0	0	1	0	0	0	0	0	0	0	0	0	1	1	0	0	3	0	0	0	0	0	0	0	0	0	0	0	0	0	0	0	0	0	0	0	0	0	0	0	0	0	0	0	0	0	0	0
https://www.scopus.com/inward/record.uri?eid=2-s2.0-31944452548&partnerID=40&md5=a970de497eb3e4cedf4d73e29879f9e9	Performance fiber systems: Recyclable, lightweight, acoustically tunable solutions	0	0	0	0	0	0	0	0	0	0	0	0	0	4	0	0	0	0	0	2	0	0	0	0	0	0	0	0	0	0	0	0	0	0	0	0	0	0	0	0	0	0	0	0	0	0	0	0
https://www.scopus.com/inward/record.uri?eid=2-s2.0-25444517735&partnerID=40&md5=3155a3c1852dbad24f043225a60e01a4	Safe and peaceful Sleep	0	0	0	0	1	0	0	0	1	1	0	0	0	0	0	0	1	0	0	0	0	0	0	0	0	0	0	0	0	0	0	0	0	0	0	0	0	2	0	0	0	0	0	0	0	0	0	0
https://www.scopus.com/inward/record.uri?eid=2-s2.0-22344433644&partnerID=40&md5=c582fa301e3acc5fe60b8b2570871a5e	Full-scale experimental and numerical study on combustion behavior of upholstered sofa in enclosure	0	0	0	0	0	0	0	0	0	0	0	0	0	0	0	0	0	0	0	0	0	0	3	0	0	0	0	0	0	0	0	0	0	0	0	0	0	0	0	0	0	0	0	0	0	0	0	0
https://www.scopus.com/inward/record.uri?eid=2-s2.0-12344308493&partnerID=40&md5=301a3b7a6e565c2202d018a476c6569d	Full-scale experimental and numerical study on combustion behavior of upholstered sofa in ISO 9705 room	0	0	0	0	0	0	0	0	0	0	0	0	0	0	0	0	0	0	0	0	0	0	3	0	0	0	0	0	0	0	0	0	0	0	0	0	0	0	0	0	0	0	0	0	0	0	0	0
https://www.scopus.com/inward/record.uri?eid=2-s2.0-0037282646&partnerID=40&md5=fcbed127d6e3a4ea1a24faaa9f316cb0	Flammability issues heat up	0	0	0	0	0	0	0	0	0	0	0	0	0	0	0	0	2	0	0	1	0	0	0	0	0	0	0	0	0	0	0	0	0	0	0	0	0	0	0	0	0	0	0	0	0	0	0	0
https://www.scopus.com/inward/record.uri?eid=2-s2.0-0035261915&partnerID=40&md5=d548404487639aaab27238296d4e291f	PET fibers as a replacement for foam	0	0	0	1	0	0	0	0	0	0	0	0	0	0	0	0	0	0	0	4	0	0	0	0	0	0	0	0	0	0	0	0	0	0	0	0	0	0	0	0	0	0	0	0	0	0	0	0
https://www.scopus.com/inward/record.uri?eid=2-s2.0-0035166436&partnerID=40&md5=6238aa864ac67ec50a7be87ff544ab0e	Experiencing textile architecture 'close-up' [Textile Architektur hautnah erleben]	0	0	0	0	0	0	0	0	0	0	0	0	0	1	0	0	4	0	0	0	0	0	0	0	0	0	0	0	0	0	0	0	0	0	0	0	0	0	0	0	0	0	0	1	0	0	0	0
https://www.scopus.com/inward/record.uri?eid=2-s2.0-0033939826&partnerID=40&md5=6babc7866f3cb5a6a90fe19859736ba1	Spacer fabrics with specific protective characteristics	0	0	0	0	0	0	0	0	0	0	0	0	1	0	0	0	5	0	0	0	0	0	0	0	0	0	0	0	0	0	0	0	0	0	0	0	0	0	0	0	0	0	0	0	0	0	0	0
https://www.scopus.com/inward/record.uri?eid=2-s2.0-0031760317&partnerID=40&md5=a00f2e5f015bfae649b2ba02dbd1f711	Self-adhesive cloth tape	0	0	0	0	0	0	0	0	0	0	0	0	0	1	0	0	5	0	0	0	0	0	0	0	0	0	0	0	0	0	0	0	0	0	0	0	0	0	0	0	0	0	0	0	0	0	0	0
https://www.scopus.com/inward/record.uri?eid=2-s2.0-0031094574&doi=10.1002%2f%28SICI%291099-1018%28199703%2921%3a2%3c85%3a%3aAID-FAM598%3e3.0.CO%3b2-L&partnerID=40&md5=7250ad55e56dcd3d18e24b06d62d2dc3	Heat release testing of stacked chairs: Analysis of repeatability in a single laboratory	0	0	0	0	0	0	0	0	0	0	0	0	0	0	0	0	0	0	0	0	0	0	5	0	0	0	0	0	0	0	0	0	0	0	0	0	0	0	0	0	0	0	0	0	0	0	0	0
https://www.scopus.com/inward/record.uri?eid=2-s2.0-0029136255&partnerID=40&md5=4fe027bc320f88e325b6b25ae051cbea	Fireproof fabric launched in UK	0	0	0	0	0	0	0	0	0	0	0	0	1	0	0	0	4	0	0	0	0	0	0	0	0	0	0	0	0	0	0	0	0	0	0	0	0	0	0	0	0	0	0	0	0	0	0	0
https://www.scopus.com/inward/record.uri?eid=2-s2.0-0026797657&partnerID=40&md5=c3386d77e466567cd165d3120393ff8f	Du Pont and NIST to test furniture fire blockers	0	0	0	0	0	0	0	0	0	0	0	0	1	1	0	0	2	0	0	1	0	0	0	0	0	0	0	0	0	0	0	0	0	0	0	0	0	0	0	0	0	0	0	0	0	0	0	0
https://www.scopus.com/inward/record.uri?eid=2-s2.0-18244418936&partnerID=40&md5=07865370d20f35c8a4200ba0af03234e	Methods of test for the ignitability of mattresses with primary and secondary sources of ignition	0	0	0	0	0	0	0	0	0	0	0	0	0	0	0	0	0	0	0	0	0	0	0	0	3	0	0	0	0	0	0	0	0	0	0	0	0	0	0	0	0	0	0	0	0	0	0	0
https://www.scopus.com/inward/record.uri?eid=2-s2.0-0022443529&partnerID=40&md5=984cc25e3a6f91efdafe417bbb0fcee4	Aramid structures engineered for aircraft seat fireblocking	0	0	0	0	0	0	0	0	0	0	0	0	0	1	0	0	3	0	0	1	0	0	0	0	0	0	0	0	0	0	0	0	0	0	0	0	0	0	0	0	0	0	0	0	0	0	0	0
https://www.scopus.com/inward/record.uri?eid=2-s2.0-0021166757&partnerID=40&md5=b6236dd0acac91be4d708634d82484e9	Upholstery fabrics for chairs and car seats--role--requirements--selection criteria	0	0	0	0	0	0	0	0	0	0	0	0	1	0	0	0	3	0	0	0	0	0	0	0	0	0	0	0	0	0	0	0	0	0	0	0	0	0	0	0	0	0	0	0	0	0	0	0
https://www.scopus.com/inward/record.uri?eid=2-s2.0-0021122921&doi=10.3109%2f03093648409145359&partnerID=40&md5=49a04f38c708e69c90c7d67b6804bb25	The use of flexible polyurethane foam in orthotics	0	0	0	0	0	0	0	0	0	0	0	0	1	1	0	0	0	0	0	4	0	0	0	0	0	0	0	0	0	0	0	0	0	0	0	0	0	0	0	0	0	0	0	0	0	0	0	0
https://www.scopus.com/inward/record.uri?eid=2-s2.0-85072354286&doi=10.4271%2f821484&partnerID=40&md5=a437f5d74b17435d94f13c4c2551abe8	Effectiveness of seat cushion blocking layer materials against cabin fires	0	0	0	0	0	0	0	0	0	0	0	0	1	3	0	0	0	0	0	2	0	0	0	0	0	0	0	0	0	0	0	0	0	0	0	0	0	0	0	0	0	0	0	0	0	0	0	0
https://www.scopus.com/inward/record.uri?eid=2-s2.0-0000068086&doi=10.1144%2fgsjgs.138.3.0327&partnerID=40&md5=182e8940add559b812afdfccb8b75945	Post-deposition structures in the Bushveld Complex mafic sequence	0	0	0	0	0	0	0	0	0	0	0	0	0	0	0	1	0	0	0	0	0	0	0	2	0	0	0	0	0	0	0	0	0	0	0	0	0	0	0	0	0	0	0	0	0	0	0	0
https://www.scopus.com/inward/record.uri?eid=2-s2.0-0018503468&doi=10.1007%2fBF01983200&partnerID=40&md5=2f9f785ac68662271c39cec42a30c145	Ignition testing of fabrics and fabric/cushion systems	0	0	0	0	0	0	0	0	0	0	0	0	0	1	0	0	4	0	0	0	0	0	0	0	0	0	0	0	0	0	0	0	0	0	0	0	0	0	0	0	0	0	0	0	0	0	0	0
https://www.scopus.com/inward/record.uri?eid=2-s2.0-0018322787&partnerID=40&md5=eb1f151e62cd8fe5f13e276997eb41ae	Effect of interliner on ignitability by radiant heat of one fabric/cushion combination	0	0	0	0	0	0	0	0	0	0	0	0	0	1	0	0	1	0	0	0	0	0	0	0	1	0	0	0	1	0	0	0	0	0	0	0	0	0	0	0	0	1	0	0	0	0	0	0
https://www.scopus.com/inward/record.uri?eid=2-s2.0-0016521873&partnerID=40&md5=c61fa948df8d73ba3ea1e73577577d0f	BACKCOATED MATTRESS TICKING AS A FACTOR IN MEETING MATTRESS FLAMMABILITY STANDARD FF 4-72. - 2. COMPOUND POLYMER BACKCOATINGS.	0	0	0	0	0	0	0	0	3	3	0	0	0	0	0	0	0	0	0	0	0	0	0	0	0	0	0	0	0	0	0	0	0	0	0	0	0	0	0	0	0	0	0	0	0	0	0	0
https://www.scopus.com/inward/record.uri?eid=2-s2.0-84989996421&doi=10.1111%2fj.1651-2227.1955.tb04151.x&partnerID=40&md5=25582a2c1e8e2f1a7eb4823a1774dc19	Cutaneous Hemangiomas in Premature and Mature Infants	0	0	0	0	0	0	0	1	0	0	0	0	0	0	0	0	0	0	0	0	0	0	0	0	0	0	5	0	0	0	0	0	0	0	0	0	0	0	0	0	0	0	0	0	0	0	0	0
https://www.scopus.com/inward/record.uri?eid=2-s2.0-85107347451&doi=10.1016%2fj.envpol.2021.117475&partnerID=40&md5=8b0289eaf78a8f659fb670d6fc37bc10	Health toxicity effects of brominated flame retardants: From environmental to human exposure	0	0	0	0	0	0	0	0	0	0	0	0	0	0	0	0	1	0	0	0	0	0	0	0	0	0	0	0	0	0	0	0	0	0	0	0	0	0	0	0	0	0	0	0	0	0	0	0
https://www.scopus.com/inward/record.uri?eid=2-s2.0-85108600298&doi=10.1016%2fj.yhbeh.2021.105019&partnerID=40&md5=cbc356dd8b479f848e67f3b95603be7a	FireMasterÂ® 550 (FM 550) exposure during the perinatal period impacts partner preference behavior and nucleus accumbens core medium spiny neuron electrophysiology in adult male and female prairie voles, Microtus ochrogaster	2	2	0	0	0	0	0	0	0	0	0	0	0	0	0	0	0	0	0	1	0	0	0	0	0	0	1	0	0	0	0	0	0	0	0	0	0	0	0	0	0	0	0	0	0	0	0	0
https://www.scopus.com/inward/record.uri?eid=2-s2.0-85102455907&doi=10.1021%2facsapm.1c00081&partnerID=40&md5=2f99948a4174d33910cb8aaf1f9bb85f	Effects of a Layered Morphology on Drip Suppression in Burning Polymers	0	0	0	0	0	0	0	0	0	0	0	0	0	0	0	0	2	0	0	0	0	0	0	0	0	0	0	0	0	0	0	0	0	0	0	0	0	0	0	0	0	0	0	0	0	0	0	0
https://www.scopus.com/inward/record.uri?eid=2-s2.0-85091203879&doi=10.1016%2fj.yhbeh.2020.104853&partnerID=40&md5=b38a0d9908addf6ad71441586ce3ccdc	Perinatal exposure to FireMasterÂ® 550 (FM550), brominated or organophosphate flame retardants produces sex and compound specific effects on adult Wistar rat socioemotional behavior	2	2	0	0	0	0	0	0	0	0	0	0	0	0	0	0	0	0	0	1	0	0	0	0	0	0	1	0	0	0	0	0	0	0	0	0	0	0	0	0	0	0	0	0	0	0	0	0
https://www.scopus.com/inward/record.uri?eid=2-s2.0-85088039610&doi=10.1016%2fj.envpol.2020.115240&partnerID=40&md5=a4fbcd4dadfd6fae4ebe980ae41152f6	Inevitable human exposure to emissions of polybrominated diphenyl ethers: A perspective on potential health risks	0	0	0	0	0	0	0	0	0	0	0	0	0	0	0	0	1	0	0	0	0	0	0	0	0	0	1	0	0	0	0	0	0	0	0	0	0	0	0	0	0	0	0	0	1	0	0	0
https://www.scopus.com/inward/record.uri?eid=2-s2.0-85084167999&doi=10.1021%2facsami.0c02397&partnerID=40&md5=77986812e74d5dff1d4be066a37c1c9d	Mica-Based Multilayer Nanocoating as a Highly Effective Flame Retardant and Smoke Suppressant	0	0	0	0	0	0	0	0	0	0	0	0	0	0	0	0	0	0	0	4	0	0	1	0	0	0	0	0	0	0	0	0	0	0	0	0	0	0	0	0	0	0	0	0	0	0	0	0
https://www.scopus.com/inward/record.uri?eid=2-s2.0-85071650905&doi=10.1007%2fs10694-019-00898-6&partnerID=40&md5=05799cb42a6a6e84ee648c343a95034a	Thermally-Induced Failure of Smoke Alarms	0	0	0	0	1	0	0	0	0	0	0	0	0	0	0	5	0	0	0	0	0	0	0	0	0	0	0	0	0	0	0	0	0	0	0	0	0	0	0	0	0	0	0	0	0	0	0	0
https://www.scopus.com/inward/record.uri?eid=2-s2.0-85075786637&doi=10.1016%2fj.envint.2019.105349&partnerID=40&md5=66887aa56b98580686cbd8ee341e4a9b	Worker exposure to flame retardants in manufacturing, construction and service industries	0	0	0	1	0	0	0	0	0	0	0	0	0	0	0	0	0	0	0	5	0	0	0	0	0	0	0	0	0	0	0	0	0	0	0	0	0	0	0	0	0	0	0	0	0	0	0	0
https://www.scopus.com/inward/record.uri?eid=2-s2.0-85028337505&doi=10.1002%2fadfm.201703289&partnerID=40&md5=7ae3e7f57ca83a5cdb967f68a8d4682a	Environmentally Benign Halloysite Nanotube Multilayer Assembly Significantly Reduces Polyurethane Flammability	0	0	0	0	0	0	0	0	0	0	0	0	0	0	0	0	0	0	0	2	0	0	1	0	0	0	0	0	0	0	0	0	0	0	0	0	0	2	0	0	0	0	0	0	0	0	0	0
https://www.scopus.com/inward/record.uri?eid=2-s2.0-85048711352&doi=10.1089%2fees.2017.0147&partnerID=40&md5=2a2360f94ab205bf94261a86eb915b04	Methods of Responsibly Managing End-of-Life Foams and Plastics Containing Flame Retardants: Part I	0	0	0	0	0	0	0	0	0	0	0	0	0	0	0	0	0	0	0	3	0	0	0	0	0	0	0	0	0	0	0	0	0	0	0	0	0	0	0	0	0	0	0	0	0	0	0	0
https://www.scopus.com/inward/record.uri?eid=2-s2.0-85042173834&doi=10.1007%2fs10694-018-0709-z&partnerID=40&md5=5f987fe0c4fb21bcc6c40f4b1d1bbf44	Quantifying Generalized Residential Fire Risk Using Ensemble Fire Models with Survey and Physical Data	0	0	0	0	0	0	0	0	0	0	0	0	0	0	0	0	0	0	0	0	0	0	1	0	0	0	0	0	0	0	0	0	0	0	0	0	0	0	0	0	0	0	0	0	0	0	0	0
https://www.scopus.com/inward/record.uri?eid=2-s2.0-85043672813&doi=10.1007%2f978-94-024-1177-5_10&partnerID=40&md5=bd333dbd567b4effd4c2cc91b9337c22	Formaldehyde exposure and neuropsychiatric disorders	0	0	1	0	1	0	0	0	0	0	0	0	0	0	0	1	0	0	0	0	0	0	0	0	0	0	0	0	0	0	0	0	0	0	0	1	0	0	0	0	0	0	0	0	0	0	0	0
https://www.scopus.com/inward/record.uri?eid=2-s2.0-85019920597&doi=10.1016%2fj.porgcoat.2017.04.035&partnerID=40&md5=1a4e09479a9bc12674392564a74d566d	Synthesis of smart coating for furniture textile and their flammability and hydrophobic properties	0	0	0	0	0	0	0	0	0	0	0	0	0	0	0	0	6	0	0	0	0	0	0	0	0	0	0	0	0	0	0	0	0	0	0	0	0	0	0	0	0	0	0	0	0	0	0	0
https://www.scopus.com/inward/record.uri?eid=2-s2.0-84988729268&doi=10.1080%2f00207233.2016.1226026&partnerID=40&md5=bf351d25ecf125565a0dc1c6235b4237	Using in vitro to in vivo extrapolation (IVIVE) to develop toxicity metrics for human health risk assessment of polybrominated diphenyl ethers (PBDE)	0	0	0	0	0	0	0	0	0	0	0	0	0	0	0	0	1	0	0	1	0	0	0	0	0	0	0	0	0	0	0	0	0	0	0	0	0	0	0	0	0	0	0	0	0	0	0	0
https://www.scopus.com/inward/record.uri?eid=2-s2.0-85051930688&doi=10.1201%2fb15640&partnerID=40&md5=cd30b52a270ffac6419868105c161c2d	Arc faults and electrical safety	0	0	0	0	0	0	0	0	0	0	0	0	0	0	0	0	0	0	0	0	0	0	0	0	0	0	0	0	0	0	0	0	0	0	0	0	0	0	0	0	0	0	0	0	5	0	0	0
https://www.scopus.com/inward/record.uri?eid=2-s2.0-85010868692&partnerID=40&md5=77a30f46c741c76c793d6b7cf409a46f	The church of Bishop Johannes at Horbat Barqa, Gan Yavne	0	0	0	0	0	0	0	0	0	0	3	0	1	0	0	0	0	0	0	0	0	0	0	0	0	0	0	0	0	0	0	0	0	0	0	0	0	0	0	0	0	0	0	0	0	0	0	0
https://www.scopus.com/inward/record.uri?eid=2-s2.0-85007320526&doi=10.3390%2fpolym8120419&partnerID=40&md5=4bb5884fac8e3e4d3222e32499507750	New flexible flame retardant coatings based on siloxane resin and ethylene-vinyl chloride copolymer	0	0	0	0	0	0	0	0	0	0	0	0	0	0	0	0	3	0	0	0	0	0	0	0	1	0	0	0	0	0	0	0	0	0	0	0	0	0	0	0	0	0	0	0	0	0	0	0
https://www.scopus.com/inward/record.uri?eid=2-s2.0-84925500216&doi=10.1007%2fs10853-014-8800-4&partnerID=40&md5=07920327dbfe02c1be8a9c640dc69078	Intumescing multilayer thin film deposited on clay-based nanobrick wall to produce self-extinguishing flame retardant polyurethane	0	0	0	0	0	0	0	0	0	0	0	0	0	0	0	0	0	0	1	4	0	0	1	0	0	0	0	0	0	0	0	0	0	0	0	0	0	0	0	0	0	0	0	0	0	0	0	0
https://www.scopus.com/inward/record.uri?eid=2-s2.0-84880172111&doi=10.1111%2f1556-4029.12159&partnerID=40&md5=c7bf5858b6b82b72f0e221b20632ff2d	Progress toward the determination of correct classification rates in fire debris analysis	0	0	0	0	0	0	0	0	0	0	0	0	0	0	0	0	0	0	0	0	0	0	0	0	3	0	0	0	0	0	0	0	0	0	0	0	0	0	0	0	0	0	0	0	0	0	0	0
https://www.scopus.com/inward/record.uri?eid=2-s2.0-84942861916&doi=10.1533%2f9780857098931.2.245&partnerID=40&md5=fa822d173204a055cb0e6360219d3d35	Flame resistant wool and wool blends	0	0	0	1	0	0	0	0	0	0	0	0	0	0	0	0	4	0	0	0	0	0	0	0	0	0	0	0	0	0	0	0	0	1	0	0	0	0	0	0	0	0	0	0	0	0	0	0
https://www.scopus.com/inward/record.uri?eid=2-s2.0-84942844885&doi=10.1533%2f9780857098931.4.603&partnerID=40&md5=c518d2bc61c38b98109b311e810820af	Flame resistant textiles for transport applications	0	0	0	0	0	0	0	0	0	0	0	0	0	0	0	0	6	0	0	0	0	0	0	0	0	0	0	0	0	0	0	0	0	0	0	0	0	0	0	0	0	0	0	0	0	0	0	0
https://www.scopus.com/inward/record.uri?eid=2-s2.0-84873725183&partnerID=40&md5=1798884290fe9204788a5f4fd96a3b54	2012 International Conference on Engineering Materials, ICEM 2012	0	0	0	2	0	0	0	0	0	0	0	0	0	0	0	0	2	0	0	0	0	0	0	0	0	0	0	0	0	0	0	0	0	0	0	0	0	0	0	0	0	0	0	1	1	0	0	0
https://www.scopus.com/inward/record.uri?eid=2-s2.0-78651266448&partnerID=40&md5=21e787363539ac0ad90cb92de64cbc06	Passively safe street furniture - Electrical safety requirements	0	0	0	0	0	0	0	0	0	0	0	0	0	0	0	0	0	0	0	0	0	0	0	0	0	0	0	0	0	0	0	0	0	0	0	0	0	0	0	0	0	0	0	0	5	0	0	1
https://www.scopus.com/inward/record.uri?eid=2-s2.0-77956212742&partnerID=40&md5=0390293b7cd9a2c66329d3f182b5202a	Dependences of polypropylene fabric air permeability and flammability on the yarn structure and air pressure in a texturing jet	0	0	0	0	0	0	0	0	0	0	0	0	0	0	0	0	5	0	0	0	0	0	0	0	0	0	0	0	0	0	0	0	0	0	0	0	0	0	0	0	0	0	0	0	0	0	0	0
https://www.scopus.com/inward/record.uri?eid=2-s2.0-77952382246&partnerID=40&md5=903d7d78054ac6520c18b8ae8f8aad84	FRETWORK: A new network for the flame retardant supply chain	0	0	0	0	0	0	0	0	0	0	0	0	1	0	0	0	3	0	0	0	0	0	0	0	0	0	0	0	0	0	0	0	0	0	0	0	0	0	0	0	0	0	0	0	0	0	0	0
https://www.scopus.com/inward/record.uri?eid=2-s2.0-70350141436&partnerID=40&md5=2aaec8397cf2022727a92d404cbe6609	Furniture thoughts	0	0	0	0	0	0	0	0	1	1	0	0	0	0	0	0	0	0	0	1	0	0	0	0	0	0	0	0	0	0	0	0	0	0	0	0	0	0	0	0	0	0	0	0	0	0	0	0
https://www.scopus.com/inward/record.uri?eid=2-s2.0-39449087358&partnerID=40&md5=60252df773944b894f6e8dcf63fac31b	Keeping it clean	0	0	0	0	0	0	0	0	0	0	0	0	0	0	0	0	4	0	0	0	0	0	0	0	0	0	0	0	0	0	0	0	0	0	0	0	0	0	0	0	0	0	0	0	0	0	0	0
https://www.scopus.com/inward/record.uri?eid=2-s2.0-33745175521&partnerID=40&md5=8d44a6b365dd3598f9f710c299c94b73	Behavior of abandoned-tyres in full-scale fire test	0	0	0	0	0	0	0	0	0	0	0	0	0	0	0	0	0	0	0	0	0	0	2	1	0	0	0	0	0	0	0	0	0	0	0	0	0	0	0	0	0	0	0	0	0	0	0	0
https://www.scopus.com/inward/record.uri?eid=2-s2.0-33845806968&partnerID=40&md5=4ace394fdab99b229a23873d90d2e19e	Non-toxic fireproofing of upholstered furniture [Ignifugation non toxique des meubles rembourrÃ©s]	0	0	0	0	0	0	0	0	0	0	0	0	0	0	0	0	2	0	0	1	0	0	0	0	0	0	0	0	0	0	0	0	0	0	0	0	0	0	0	0	0	0	0	0	0	0	0	0
https://www.scopus.com/inward/record.uri?eid=2-s2.0-23044491484&partnerID=40&md5=9358646b878d329e78e3c5b58e465055	ExtraCredit	0	0	0	0	0	0	0	0	0	0	0	0	0	0	0	0	5	0	0	0	0	0	0	0	0	0	0	0	0	0	0	0	0	0	0	0	0	0	0	0	0	0	0	0	0	0	0	0
https://www.scopus.com/inward/record.uri?eid=2-s2.0-20444469331&partnerID=40&md5=35d8665b2029a14a55a67003376f3512	Amicor helps prevent the spread of bacteria on fabrics	0	0	0	0	0	0	0	0	0	0	0	0	0	0	0	0	6	0	0	0	0	0	0	0	0	0	0	0	0	0	0	0	0	0	0	0	0	0	0	0	0	0	0	0	0	0	0	0
https://www.scopus.com/inward/record.uri?eid=2-s2.0-17244379669&doi=10.1007%2fs00445-004-0365-7&partnerID=40&md5=48d8953b94dac4df6a387016ec2a6ab9	The impacts of pyroclastic surges on buildings at the eruption of the SoufriÃ¨re Hills volcano, Montserrat	0	0	0	0	0	0	0	0	0	0	0	0	0	0	0	0	0	0	0	0	0	0	0	0	0	0	0	0	0	0	0	0	0	0	0	0	0	0	0	0	0	0	0	0	0	0	0	0
https://www.scopus.com/inward/record.uri?eid=2-s2.0-27144535412&doi=10.1157%2f13074372&partnerID=40&md5=96fa5ce917e83d77a349d6889c0a9d12	Opportunities for the 112 Emergency Service to collaborate in public health surveillance. [Oportunidades de colaboraciÃ³n de los Servicios de Emergencias 112 en la vigilancia de la salud pÃºblica.]	0	0	0	0	0	0	0	0	0	0	0	0	0	0	0	0	0	0	0	0	0	0	0	0	0	0	0	0	0	0	0	0	0	0	0	0	0	0	0	0	0	0	0	0	0	0	0	0
https://www.scopus.com/inward/record.uri?eid=2-s2.0-33748542638&doi=10.2190%2f6A32-KTTC-8L2H-YB63&partnerID=40&md5=67e06ad11567bd064d7b99053eb85785	Estimation of peak heat release rate of furniture and possibility of flashover for fires in local karaoke musical boxes	0	0	0	0	0	0	0	0	0	0	0	0	0	0	0	0	0	0	0	2	0	0	4	0	0	0	0	0	0	0	0	0	0	0	0	0	0	0	0	0	0	0	0	0	0	0	0	0
https://www.scopus.com/inward/record.uri?eid=2-s2.0-5144227771&partnerID=40&md5=50362454cde4990bf54c68c0a04166c5	Importance of permanent flame-resistance agents in textile finishing [Bedeutung semibestÃ¤ndiger Flammschutzmittel in der TextilausrÃ¼stung]	0	0	0	0	0	0	0	0	0	0	0	0	1	0	0	0	3	0	0	0	0	0	0	0	0	0	0	0	0	0	0	0	0	0	0	0	0	0	0	0	0	0	0	0	0	0	0	0
https://www.scopus.com/inward/record.uri?eid=2-s2.0-3242761477&doi=10.1177%2f0021955X04045183&partnerID=40&md5=769ff56043a9b8a9c3ab5e328d5dfd62	Impact of silicone surfactants on the flammability of flexible slabstock foam - Comparison of California TB 117/draft 2002 with established flammability tests	0	0	0	0	0	0	0	0	0	0	0	0	0	0	0	0	0	0	0	6	0	0	0	0	0	0	0	0	0	0	0	0	0	0	0	0	0	0	0	0	0	0	0	0	0	0	0	0
https://www.scopus.com/inward/record.uri?eid=2-s2.0-22344444482&partnerID=40&md5=c233517a679ad42ead23394b05cf10d4	Techtextil North America offers innovative solutions	0	0	0	0	0	0	0	0	0	0	0	0	0	0	0	0	6	0	0	0	0	0	0	0	0	0	0	0	0	0	0	0	0	0	0	0	0	0	0	0	0	0	0	0	0	0	0	0
https://www.scopus.com/inward/record.uri?eid=2-s2.0-0346342579&partnerID=40&md5=81f1893e43afa07687b1cd23a471f0a8	US fire standard coming?	0	0	0	0	0	0	0	0	0	0	0	0	0	0	0	0	0	0	0	4	0	0	0	0	0	0	0	0	0	0	0	0	0	0	0	0	0	0	0	0	0	0	0	0	0	0	0	0
https://www.scopus.com/inward/record.uri?eid=2-s2.0-0037830010&partnerID=40&md5=043311375abd645a156f6ff216aa6a0f	Knitters establish technical niches	0	0	0	0	0	0	0	0	0	0	0	0	0	0	0	0	5	0	0	0	0	0	0	0	0	0	0	0	0	0	0	0	0	0	0	0	0	0	0	0	0	0	0	0	0	0	0	0
https://www.scopus.com/inward/record.uri?eid=2-s2.0-0035016810&partnerID=40&md5=08cd5d12c63ade4f111cc3f6bea788de	Trevira CS- Safety without compromise -flame-retardant home textiles	0	0	0	0	0	0	0	0	0	0	0	0	0	0	0	0	4	0	0	1	0	0	0	0	0	0	0	0	0	0	0	0	0	0	0	0	0	0	0	0	0	0	0	0	0	0	0	0
https://www.scopus.com/inward/record.uri?eid=2-s2.0-0034485351&partnerID=40&md5=8ac07f51711a6023a532dd361050ef76	New developments in Trevira CS for furnishing fabrics and home textiles	0	0	0	0	0	0	0	0	0	0	0	0	0	0	0	0	4	0	0	1	0	0	0	0	0	0	0	0	0	0	0	0	0	0	0	0	0	0	0	0	0	0	0	0	0	0	0	0
https://www.scopus.com/inward/record.uri?eid=2-s2.0-0034709280&doi=10.1016%2fS0048-9697%2800%2900359-4&partnerID=40&md5=5f935f6038ee68bc89028aeb3a2da4ea	Emissions of lead and zinc from candles with metal-core wicks	0	0	0	0	0	0	5	1	0	0	0	0	0	0	0	0	0	0	0	0	0	0	0	0	0	0	0	0	0	0	0	0	0	0	0	0	0	0	0	0	0	0	0	0	0	0	0	0
https://www.scopus.com/inward/record.uri?eid=2-s2.0-0030365627&partnerID=40&md5=06571be71a2035aef9991c2a7b5ebcad	Nonwovens Americas, exposition and conference, October, 1996, Mexico City	0	0	0	2	0	0	0	0	0	0	0	0	1	0	0	0	1	0	0	1	0	0	0	0	0	0	1	0	0	0	0	0	0	0	0	0	0	0	0	0	0	0	0	0	0	0	0	0
https://www.scopus.com/inward/record.uri?eid=2-s2.0-0029328771&partnerID=40&md5=7bcb00e50472cf42a554b95f78775ee5	Sandel - the firefighting fabric	0	0	0	0	0	0	0	0	0	0	0	0	1	0	0	0	5	0	0	0	0	0	0	0	0	0	0	0	0	0	0	0	0	0	0	0	0	0	0	0	0	0	0	0	0	0	0	0
https://www.scopus.com/inward/record.uri?eid=2-s2.0-0029106032&partnerID=40&md5=f58347ef5ff65a1f3e429b64e1c9c211	Problems and techniques of finishing. Fire-resistant treatments and textile printing	0	0	0	1	0	0	0	0	0	0	0	0	0	0	0	0	5	0	0	0	0	0	0	0	0	0	0	0	0	0	0	0	0	0	0	0	0	0	0	0	0	0	0	0	0	0	0	0
https://www.scopus.com/inward/record.uri?eid=2-s2.0-0027951255&partnerID=40&md5=f0d2cc313e09e9b31e6790a162db041c	Forecasting fire resistance	0	0	0	0	0	0	0	0	0	0	0	0	0	0	0	0	5	0	0	0	0	0	0	0	0	0	0	0	0	0	0	0	0	0	0	0	0	0	0	0	0	0	0	0	0	0	0	0
https://www.scopus.com/inward/record.uri?eid=2-s2.0-0027951143&partnerID=40&md5=c9e1134ba55c392fa2e9d248e35b6968	Stain and flame retardant treatments for furnishing fabrics	0	0	0	0	0	0	0	0	0	0	0	0	1	0	0	0	4	0	0	0	0	0	0	0	0	0	0	0	0	0	0	0	0	0	0	0	0	0	0	0	0	0	0	0	0	0	0	0
https://www.scopus.com/inward/record.uri?eid=2-s2.0-0026686052&partnerID=40&md5=4c08315fd37c89b5156773f4c0b48332	Combustion modified moulded polyurethane flexible foam for the furniture industry	0	0	0	0	0	0	0	0	0	0	0	0	0	0	0	0	0	0	0	6	0	0	0	0	0	0	0	0	0	0	0	0	0	0	0	0	0	0	0	0	0	0	0	0	0	0	0	0
https://www.scopus.com/inward/record.uri?eid=2-s2.0-0026382328&partnerID=40&md5=ff5a0ead8a0d103393c3817d7a085ccd	Combustion modified moulded polyurethane flexible foam for the furniture industry	0	0	0	0	0	0	0	0	0	0	0	0	0	0	0	0	0	0	0	6	0	0	0	0	0	0	0	0	0	0	0	0	0	0	0	0	0	0	0	0	0	0	0	0	0	0	0	0
https://www.scopus.com/inward/record.uri?eid=2-s2.0-0025067548&partnerID=40&md5=e231dd0e7a43df3453ac8ef90f41e28b	Feature on flame retardancy	0	0	0	0	0	0	0	0	0	0	0	0	0	0	0	0	4	0	0	0	0	0	0	0	0	0	0	0	0	0	0	0	0	0	0	0	0	0	0	0	0	0	0	0	0	0	0	0
https://www.scopus.com/inward/record.uri?eid=2-s2.0-5344223213&doi=10.1007%2fBF01040380&partnerID=40&md5=832fe83967b157ff70f58d3557bfcb45	Collapsed spring observations in arson investigations: A critical metallurgical evaluation	0	0	0	0	0	0	0	0	2	2	0	0	0	0	0	0	0	0	0	0	0	0	0	0	0	0	0	0	0	0	0	0	0	0	0	0	0	0	0	0	0	0	0	0	0	0	2	0
https://www.scopus.com/inward/record.uri?eid=2-s2.0-0024016195&doi=10.1007%2fBF01041338&partnerID=40&md5=e4a2976c960d96eba90116484929faf3	Compartment tests of polyurethane foam seating assemblies	0	0	0	0	0	0	0	0	0	0	0	0	0	0	0	0	1	0	0	2	0	0	1	0	0	0	0	0	1	0	0	0	0	0	0	0	0	0	0	0	0	0	0	0	0	0	0	0
https://www.scopus.com/inward/record.uri?eid=2-s2.0-0022938871&partnerID=40&md5=6235a2a0c17fe4feb8a3b8959d8997f1	CONE CALORIMETER - A VERSATILE BENCH-SCALE TOOL FOR THE EVALUATION OF FIRE PROPERTIES.	0	0	0	1	0	0	0	0	0	0	0	0	0	0	0	0	0	0	0	0	0	0	3	0	1	0	0	0	0	0	0	0	0	0	0	0	0	0	0	0	0	0	0	0	0	0	0	0
https://www.scopus.com/inward/record.uri?eid=2-s2.0-0022029383&doi=10.1002%2ffam.810090107&partnerID=40&md5=00c0afbfd235139165e6e36abf944029	Fire behaviour of upholstered furnitureâ€”an experimental study	0	0	0	0	0	0	0	0	0	0	0	0	0	0	0	0	0	0	0	0	0	0	1	0	1	0	0	0	0	0	0	0	0	0	0	0	0	0	0	0	0	0	0	0	0	0	0	0
https://www.scopus.com/inward/record.uri?eid=2-s2.0-17444450370&partnerID=40&md5=41fb023482e2bcdb0de1833fa4d1a5ca	Contribution of upholstered furniture to residential fire risks	0	0	0	0	0	0	0	0	0	0	0	0	2	0	0	0	0	1	0	1	0	0	0	0	0	0	0	0	0	0	0	0	0	0	0	0	0	0	0	0	0	0	0	0	0	0	0	0
https://www.scopus.com/inward/record.uri?eid=2-s2.0-0020618880&partnerID=40&md5=8ee9354e0ac7aba752e0f21a16c24476	Virgin wool products with flame-retardant finish	0	0	0	0	0	0	0	0	0	0	0	0	0	0	0	0	4	0	0	0	0	0	1	0	0	0	0	0	0	0	0	0	0	0	0	0	0	0	0	0	0	1	0	0	0	0	0	0
https://www.scopus.com/inward/record.uri?eid=2-s2.0-0020592272&partnerID=40&md5=3464af43a472d408e631a0bffb15c5f1	Suggested flammability performance requirements for the contents of public buildings	0	0	0	0	0	0	0	0	0	0	0	0	1	0	0	0	2	0	0	1	0	0	0	0	0	0	0	0	0	0	0	0	0	0	0	0	0	0	0	0	0	0	0	0	0	0	0	0
https://www.scopus.com/inward/record.uri?eid=2-s2.0-0020553111&partnerID=40&md5=441e08964e9de250d6684c3e41b5fc76	Furniture and fire. A guide to the revised furniture safety regulations	0	0	0	0	0	0	0	1	1	1	0	0	0	0	0	0	0	0	0	0	0	0	0	0	0	0	0	0	0	0	0	0	0	1	0	0	0	0	0	0	0	0	0	1	0	0	0	0
https://www.scopus.com/inward/record.uri?eid=2-s2.0-0020515725&partnerID=40&md5=a2980fd226c49bde694adba0d95a08c7	Textile flammability--the Australian situation	0	0	0	0	0	0	0	1	0	0	0	0	0	0	0	0	4	0	0	0	0	0	0	0	0	0	0	0	0	0	0	0	0	0	0	0	0	0	0	0	0	0	0	0	0	0	0	0
https://www.scopus.com/inward/record.uri?eid=2-s2.0-0019368041&partnerID=40&md5=f6dc2bc35b8a735116b561e91bcc8061	Evaluation of the flammability of upholstered furniture composites by the British 'crib test'	0	0	0	0	0	0	0	0	0	0	0	0	0	0	0	0	1	0	0	1	0	0	0	0	0	0	0	0	1	0	0	0	0	0	0	0	0	0	0	0	0	1	0	0	0	0	0	0
https://www.scopus.com/inward/record.uri?eid=2-s2.0-0019063444&partnerID=40&md5=cd61e609390bf15eb0a3b5b39853feac	DEVELOPMENT OF TEXTILE FLAMMABILITY STANDARDS IN AUSTRALIA.	0	0	0	0	0	0	0	2	0	0	0	0	0	0	0	0	3	0	0	0	0	0	0	0	0	0	0	0	0	0	0	0	0	0	0	0	0	0	0	0	0	0	0	0	0	0	0	0
https://www.scopus.com/inward/record.uri?eid=2-s2.0-85069379347&partnerID=40&md5=eba3561b624e90aebfe5f291e1e430a2	PROCEEDINGS OF THE SYMPOSIUM ON TEXTILE FLAMMABILITY, 4TH, 1976.	0	0	0	0	0	0	0	0	0	0	1	0	0	0	0	0	4	0	0	0	0	0	0	0	0	0	0	0	0	0	0	0	0	0	0	0	0	0	0	0	0	0	0	0	0	0	0	0
https://www.scopus.com/inward/record.uri?eid=2-s2.0-0017292091&partnerID=40&md5=062484c44003bed36cd85ac4ad32916a	FLAMMABILITY ASPECTS OF UPHOLSTERED FURNITURE.	0	0	0	0	0	0	0	0	0	0	0	0	0	0	0	0	1	0	0	2	0	0	0	0	0	0	0	0	0	0	0	0	0	0	0	0	0	0	0	0	0	0	0	0	0	0	0	0
https://www.scopus.com/inward/record.uri?eid=2-s2.0-0016921092&partnerID=40&md5=c4c13b9838d20f3d1c004ba761fb65ed	RELATIVE TOXICITY OF PYROLYSIS PRODUCTS OF SOME FOAMS AND FABRICS.	0	0	0	0	0	0	0	0	0	0	0	0	0	0	0	0	2	0	0	3	0	0	0	0	0	0	0	0	0	0	0	0	0	0	0	0	0	0	0	0	0	0	0	0	0	0	0	0
https://www.scopus.com/inward/record.uri?eid=2-s2.0-85069336582&partnerID=40&md5=fc49a6f23285374fe81dbe2ee0d2186f	REDUCTION OF FLAMMABILITY HAZARDS IN UPHOLSTERED FURNITURE.	0	0	0	0	0	0	0	0	0	0	0	0	0	0	0	0	1	1	0	0	0	0	0	0	0	0	0	0	0	0	0	0	0	0	0	0	0	0	0	0	0	0	0	0	0	0	0	0
https://www.scopus.com/inward/record.uri?eid=2-s2.0-85049841002&partnerID=40&md5=45436969d576efbe449921a7ea2f8efa	Temporal trends of perfluorinated compounds from various environmental matrices	0	0	0	0	0	0	0	0	0	0	0	0	0	0	0	0	2	0	0	1	0	0	0	0	0	0	0	0	0	0	0	0	0	0	0	0	0	0	0	0	0	0	0	0	0	0	0	0
https://www.scopus.com/inward/record.uri?eid=2-s2.0-33644804528&partnerID=40&md5=8e9fa9d6e6078cc9d94d318c14327312	Interior dynamics	0	0	0	0	0	0	0	0	0	0	0	0	0	0	0	0	5	0	0	0	0	0	0	0	0	0	0	0	0	0	0	0	0	0	0	0	0	0	0	0	0	0	0	0	0	0	0	0
https://www.scopus.com/inward/record.uri?eid=2-s2.0-20444430854&partnerID=40&md5=7e9ba4075988fe9acc58e6cc9ac05126	The importance of semi-durable flame-retardant agents in textile finishing considering as an example Ciba Pyrovatim PBS	0	0	0	0	0	0	0	0	0	0	0	0	0	0	0	0	5	0	0	0	0	0	0	0	0	0	0	0	0	0	0	0	0	0	0	0	0	0	0	0	0	0	0	0	0	0	0	0
https://www.scopus.com/inward/record.uri?eid=2-s2.0-14944355970&doi=10.1016%2fj.burns.2004.11.005&partnerID=40&md5=883f3064645ea60c08f79d48301cba84	Profile of pediatric burns: Indian experience in a tertiary care burn unit	0	0	0	0	0	0	0	5	0	0	0	0	0	0	0	0	0	0	0	0	0	0	0	0	0	0	0	0	0	0	0	0	0	0	0	0	0	0	0	0	0	0	0	0	0	0	0	0
https://www.scopus.com/inward/record.uri?eid=2-s2.0-0036397451&doi=10.1002%2fem.10102&partnerID=40&md5=ddb49786ffd90dfea1412c6f9bc471b6	Genotoxic risk and oxidative DNA damage in workers exposed to antimony trioxide	0	0	0	0	0	0	0	0	0	0	0	0	0	0	0	0	0	0	0	0	0	0	0	0	0	0	0	0	0	0	0	0	0	0	0	0	0	0	0	0	0	0	0	0	0	0	0	0
https://www.scopus.com/inward/record.uri?eid=2-s2.0-0034049885&partnerID=40&md5=14e17eb00f8891417807a1156b0eb500	Flame-resistant upholstery for public transportation	0	0	0	0	0	0	0	0	0	0	0	0	0	0	0	0	4	0	0	0	0	0	0	0	0	0	0	0	0	0	0	0	0	0	0	0	0	0	0	0	0	0	0	0	0	0	0	0
https://www.scopus.com/inward/record.uri?eid=2-s2.0-0030449898&partnerID=40&md5=86546108e8da18b7bd599b20d8a4f9a8	Opportunity for fire-retardant upholstery	0	0	0	1	0	0	0	0	0	0	0	0	0	0	0	0	2	0	0	0	0	0	0	0	0	0	0	0	0	0	0	0	0	0	0	0	0	0	0	0	0	0	0	0	0	0	0	0
https://www.scopus.com/inward/record.uri?eid=2-s2.0-0027975448&partnerID=40&md5=eff69829555fd1301e1d3c446a899bdc	Today's coated fabrics: meeting requirements for varied markets	0	0	0	1	0	0	0	0	0	0	0	0	0	0	0	0	3	0	0	0	0	0	0	0	0	0	0	0	0	0	0	0	0	0	0	0	0	0	0	0	0	0	0	0	0	0	0	0
https://www.scopus.com/inward/record.uri?eid=2-s2.0-85058674298&partnerID=40&md5=73ffde0382dabc709afd0cb7e087f8cf	Alkali-metal ions and their effects on smouldering and ignition of cotton upholstery fabrics - a literature review	0	0	0	0	0	0	0	0	1	1	0	0	0	0	0	0	2	0	0	0	0	0	0	0	0	0	0	0	0	0	0	0	0	0	0	0	0	0	0	0	0	0	0	0	0	0	0	0
https://www.scopus.com/inward/record.uri?eid=2-s2.0-0027523840&partnerID=40&md5=559b55b334473c175fd130a9b56c078a	New barrier fabric for upholstery	0	0	0	0	0	0	0	0	0	0	0	0	0	0	0	0	4	0	0	0	0	0	0	0	0	0	0	0	0	0	0	0	0	0	0	0	0	0	0	0	0	0	0	0	0	0	0	0
https://www.scopus.com/inward/record.uri?eid=2-s2.0-0027472690&partnerID=40&md5=e5d83dd3fc48ae2bf9c856c024f136e0	Flame-retardant modacrylic fibres for upholstery fabrics	0	0	0	0	0	0	0	0	0	0	0	0	0	0	0	0	3	0	0	0	0	0	0	0	0	0	0	0	0	0	0	0	0	1	0	0	0	0	0	0	0	0	0	0	0	0	0	0
https://www.scopus.com/inward/record.uri?eid=2-s2.0-0026097405&partnerID=40&md5=6923058e4b09657a1465cb48e6e89bf8	Upholstery flame-retardance	0	0	0	0	0	0	0	0	1	1	0	0	0	0	0	0	1	0	0	0	0	0	0	0	0	0	0	0	0	0	0	0	0	1	0	0	0	0	0	0	0	0	0	0	0	0	0	0
https://www.scopus.com/inward/record.uri?eid=2-s2.0-0025958017&partnerID=40&md5=676e413d7e0f4e0fd0840b39e9ea1d03	Wool residential upholstery	0	0	0	0	0	0	0	0	0	0	0	0	0	0	0	0	3	0	0	0	0	0	0	0	0	0	0	0	0	0	0	0	0	0	0	0	0	0	0	0	0	0	0	0	0	0	0	0
https://www.scopus.com/inward/record.uri?eid=2-s2.0-0023699730&partnerID=40&md5=4e6b5f819e01ae2b3683b90a022b1426	Flammability of backcoated upholstery fabrics. M.Phil. thesis	0	0	0	0	0	0	0	0	0	0	0	0	0	0	0	0	4	0	0	0	0	0	0	0	0	0	0	0	0	0	0	0	0	0	0	0	0	0	0	0	0	0	0	0	0	0	0	0
https://www.scopus.com/inward/record.uri?eid=2-s2.0-0021789664&partnerID=40&md5=3de69f9cb56b0a83b557b0bc993973ab	Glenoit develops family of FR (flame-retardant) pile fabrics	0	0	0	0	0	0	0	0	0	0	0	0	0	0	0	0	5	0	0	0	0	0	0	0	0	0	0	0	0	0	0	0	0	0	0	0	0	0	0	0	0	0	0	0	0	0	0	0
https://www.scopus.com/inward/record.uri?eid=2-s2.0-0019637537&partnerID=40&md5=b9525dac07742ff5dcfb941c60cdb547	The effect of the Zirpro flame-retardant treatments on flame-retardance, smoke emission and toxicity of combustion products (N.B.S. developmental test)	0	0	0	0	0	0	0	0	0	0	0	0	0	0	0	0	2	0	0	0	0	0	0	0	0	0	0	0	0	0	0	0	0	0	0	0	0	0	0	0	0	0	0	0	0	0	0	0
https://www.scopus.com/inward/record.uri?eid=2-s2.0-0018168477&doi=10.1007%2fBF01683541&partnerID=40&md5=1097d66e52e4e3c14b6d24eddc165f9a	A water-extractable toxic compound in vinyl upholstery fabric	0	0	0	0	0	0	0	0	0	0	0	0	0	0	0	0	3	0	0	0	0	0	0	0	0	0	0	0	0	1	0	0	0	0	0	0	0	0	0	0	0	0	0	0	0	0	0	0
https://www.scopus.com/inward/record.uri?eid=2-s2.0-0018021640&doi=10.1002%2ffam.810020405&partnerID=40&md5=aa2e983ce0b92e18387a60fecea5f242	Ignition and flashâ€fire studies of cellulosic materials	0	0	0	0	0	0	0	0	0	0	0	0	0	0	0	0	2	0	0	0	0	0	0	0	1	0	0	0	0	0	0	0	0	0	0	0	0	0	0	0	0	1	0	0	0	0	0	0
https://www.scopus.com/inward/record.uri?eid=2-s2.0-0015566807&partnerID=40&md5=56a7d430cd7c21db82d0614b0e640a3a	FLAME RETARDANT BACKCOATINGS FOR AUTOMOTIVE AND AIRLINE UPHOLSTERY FABRICS.	0	0	0	0	0	0	0	0	0	0	0	0	0	0	0	0	4	0	0	0	0	0	0	0	0	0	0	0	0	0	0	0	0	0	0	0	0	0	0	0	0	0	0	0	0	0	0	0
https://www.scopus.com/inward/record.uri?eid=2-s2.0-85108990241&doi=10.1891%2f9780826161994&partnerID=40&md5=a38b0a53c0b7e9aa150429cd2d9b1d92	Assisted living administration and management: Effective practices and model programs in elder care: Second edition	0	0	0	0	0	0	0	0	0	0	0	0	2	0	0	0	0	0	0	0	0	0	0	0	0	0	0	0	0	0	0	0	0	0	0	0	0	0	0	0	0	0	0	0	0	0	0	0
https://www.scopus.com/inward/record.uri?eid=2-s2.0-85087682593&doi=10.1007%2fs11356-020-09905-8&partnerID=40&md5=74f9ba56d2dfec7f9a8f0cb9853dba41	First insight into polybrominated diphenyl ethers in car dust in Turkey: concentrations and human exposure implications	0	0	0	0	0	0	0	0	0	0	0	0	0	1	0	0	0	0	0	1	0	0	0	0	0	0	0	0	0	0	0	0	0	0	0	0	0	0	0	0	0	0	0	0	0	0	0	0
https://www.scopus.com/inward/record.uri?eid=2-s2.0-85069223346&doi=10.1007%2fs10694-019-00888-8&partnerID=40&md5=a4c4ee8c32b4ae58845629c07caf7918	Comparative Room Burn Study of Furnished Rooms from the United Kingdom, France and the United States	0	0	0	0	0	0	0	0	0	0	0	0	0	1	0	0	0	0	0	0	0	0	1	0	0	0	0	0	0	0	0	0	0	0	0	0	0	1	0	0	0	0	0	0	0	0	2	0
https://www.scopus.com/inward/record.uri?eid=2-s2.0-85069434083&doi=10.1007%2fs40860-019-00088-9&partnerID=40&md5=0f9816575b6f5b06594e4843d2b9adcd	Mobile cloud computing for indoor emergency response: the IPSOS assistant case study	0	0	4	1	0	0	0	0	0	0	0	0	0	0	0	0	0	0	0	0	0	0	0	0	0	0	0	0	0	0	0	0	0	0	0	0	0	0	0	0	0	0	0	0	0	0	0	0
https://www.scopus.com/inward/record.uri?eid=2-s2.0-85071561510&doi=10.13334%2fj.0258-8013.pcsee.181846&partnerID=40&md5=43962a7567445a6b69b12af7426287a3	Coupled Simulation and Analysis of Low NOx Combustion and High-temperature Surfaces Heat Transfer for a Utility Boiler [ç”µç«™é”…ç‚‰ä½Žæ°®ç‡ƒçƒ§ä¸Žé«˜æ¸©å—çƒ­é¢æ¢çƒ­çš„è”åˆæ¨¡æ‹ŸåŠåˆ†æž]	0	0	0	0	0	1	0	0	0	0	0	0	0	0	0	0	0	0	0	0	0	1	0	1	0	0	0	0	0	0	0	0	0	0	0	0	0	0	0	0	0	0	0	1	0	0	0	0
https://www.scopus.com/inward/record.uri?eid=2-s2.0-85040101484&doi=10.1016%2fj.chemosphere.2017.12.017&partnerID=40&md5=3ac68fb0b8336cd59de53ae5f4f00125	Flame retardants in UK furniture increase smoke toxicity more than they reduce fire growth rate	0	0	0	0	0	0	0	0	0	0	0	0	0	0	0	0	0	0	0	0	0	0	0	0	0	0	0	0	0	0	0	0	0	0	0	0	0	0	0	0	0	0	0	0	0	0	0	0
https://www.scopus.com/inward/record.uri?eid=2-s2.0-84929698460&doi=10.1007%2fs11356-015-4515-6&partnerID=40&md5=5eddb2c6aff263edc31a124c0c493fd7	Polybrominated diphenyl ethers in articles: a review of its applications and legislation	0	0	0	0	0	0	0	1	0	0	0	0	0	1	0	0	1	0	0	1	0	0	0	0	0	0	0	0	0	0	0	0	0	0	0	0	0	0	0	0	0	0	0	0	1	0	0	0
https://www.scopus.com/inward/record.uri?eid=2-s2.0-85036456740&partnerID=40&md5=c0e724ab5c3b0986241c7269bcd93744	Experimental and numerical investigation on fire behaviour of foam/fabric composites	0	0	0	0	0	0	0	0	0	0	0	0	0	0	0	0	1	0	0	1	0	0	0	0	0	0	0	0	0	0	0	0	0	0	0	0	0	0	0	0	0	0	0	0	0	0	0	0
https://www.scopus.com/inward/record.uri?eid=2-s2.0-85030161003&doi=10.1016%2fj.chemosphere.2017.08.062&partnerID=40&md5=1c67d362ed324f1ba153ead42a11afdd	Predictors of human PBDE body burdens for a UK cohort	1	1	0	0	0	0	0	0	0	0	0	0	0	0	0	0	0	0	0	0	0	0	0	0	0	0	1	0	0	0	0	0	0	1	0	0	0	0	0	0	0	0	0	0	0	0	0	0
https://www.scopus.com/inward/record.uri?eid=2-s2.0-85024904264&doi=10.1016%2fj.envpol.2017.07.032&partnerID=40&md5=cf3e481d61e02b63d3fee2ec2f91a550	Legacy and novel brominated flame retardants in interior car dustÂ â€“Â Implications for human exposure	0	0	0	0	0	0	0	0	0	0	0	0	0	0	0	0	0	0	0	0	0	0	0	0	0	0	0	0	0	0	0	0	0	0	0	0	1	0	0	0	0	0	0	0	1	0	0	0
https://www.scopus.com/inward/record.uri?eid=2-s2.0-85020389182&doi=10.1071%2fBT16179&partnerID=40&md5=f0108cbfd78e233d4fd894e0540ca748	Causes and consequences of variation in snow incidence on the high mountains of Tasmania, 1983-2013	0	0	0	0	0	0	0	0	0	0	0	0	4	1	0	0	0	0	0	0	0	0	0	0	0	0	0	0	0	0	0	0	0	0	0	0	0	0	0	0	0	0	0	0	0	0	0	0
https://www.scopus.com/inward/record.uri?eid=2-s2.0-84989887419&doi=10.1021%2facs.est.6b01602&partnerID=40&md5=2d6216422bee472d6f104637d51c3f4f	Results from Screening Polyurethane Foam Based Consumer Products for Flame Retardant Chemicals: Assessing Impacts on the Change in the Furniture Flammability Standards	0	0	0	0	0	0	0	1	0	0	0	0	0	0	0	0	0	0	0	3	0	0	0	0	0	0	0	0	0	0	0	0	0	0	0	0	0	0	0	0	0	0	0	0	0	0	0	0
https://www.scopus.com/inward/record.uri?eid=2-s2.0-84980023630&doi=10.1080%2f13669877.2015.1088055&partnerID=40&md5=d71ee697d2a95f0f4c463962990f1634	Fire hazard vs. risk of chemical substances	0	0	0	0	0	0	0	0	0	0	0	0	0	0	0	0	1	0	0	1	0	0	0	0	0	0	0	0	0	0	0	0	0	1	0	0	0	0	0	0	0	0	0	0	1	0	0	0
https://www.scopus.com/inward/record.uri?eid=2-s2.0-84964584228&doi=10.1007%2fs11419-016-0318-9&partnerID=40&md5=a91ad66cf779bbf56f65ba87fe6eb703	Postmortem investigation of 88-cm-long dreadlocks for drugs of abuse: an unusual case report in the northeast of Germany	0	0	0	0	0	0	0	0	0	0	0	0	0	0	0	0	0	0	0	0	0	0	0	0	0	0	0	0	0	5	0	0	0	0	0	0	0	0	0	0	0	0	0	0	0	0	0	0
https://www.scopus.com/inward/record.uri?eid=2-s2.0-85011313820&doi=10.1007%2f978-3-319-51234-1_23&partnerID=40&md5=f3d0eb75012fc06240d4811b6d27d96d	CAMI - An integrated architecture solution for improving quality of life of the elderly	0	0	0	0	0	0	0	0	0	0	0	0	0	0	0	0	0	0	0	0	0	0	0	0	0	0	0	0	0	0	0	0	0	0	0	0	4	0	0	0	0	0	0	0	0	0	0	0
https://www.scopus.com/inward/record.uri?eid=2-s2.0-84938054977&doi=10.1016%2fj.envint.2015.07.002&partnerID=40&md5=06f4d55d2df719905349084feeacbd56	Sources and human exposure implications of concentrations of organophosphate flame retardants in dust from UK cars, classrooms, living rooms, and offices	0	0	0	0	0	0	0	3	0	0	0	0	0	0	0	0	0	0	0	2	0	0	0	0	0	0	0	0	0	0	0	0	0	0	0	0	0	0	0	0	0	0	0	0	0	0	0	0
https://www.scopus.com/inward/record.uri?eid=2-s2.0-84892615402&doi=10.3139%2f120.110518&partnerID=40&md5=029f890825e65e75677d1f4673a49bbf	Full scale investigations of fast spreading room fires	0	0	0	0	0	0	1	2	0	0	0	0	0	0	0	0	0	0	0	0	0	0	0	0	0	0	0	0	0	0	0	0	0	0	0	0	0	0	0	0	0	0	0	0	2	0	0	0
https://www.scopus.com/inward/record.uri?eid=2-s2.0-85049802205&partnerID=40&md5=c233975869b2373cd8ec4aaa5cebd2be	Ocena palnoÅ›ci materiaÅ‚Ã³w wÅ‚Ã³kienniczych stanowiÄ…cych wyposaÅ¼enie wnÄ™trza autokarÃ³w	0	0	0	0	0	0	0	0	0	0	0	0	0	0	0	0	1	0	0	0	0	0	0	0	0	0	0	0	0	0	0	0	0	0	0	0	0	0	0	0	0	0	0	0	0	0	0	0
https://www.scopus.com/inward/record.uri?eid=2-s2.0-84929260075&doi=10.15823%2fp.2014.030&partnerID=40&md5=96e26d3d71f3105ca22d6e737758d19f	Changes of physical development of learners (11â€“17 year old), their physical and functional fitness indicators and reference scales [MokiniÅ³ (11â€“17 metÅ³) fizinio iÅ¡sivystymo, fizinio ir funkcinio pajÄ—gumo rodikliÅ³ kaitos ypatumai amÅ¾iaus aspektu]	0	0	0	0	0	0	0	1	0	0	0	0	0	0	0	0	0	0	0	0	0	0	0	0	0	0	0	0	0	0	0	0	0	0	0	0	0	0	0	0	0	0	0	0	0	0	0	0
https://www.scopus.com/inward/record.uri?eid=2-s2.0-84912524339&doi=10.1002%2ffam.2210&partnerID=40&md5=b0a856d4dcaf969f61bd92c7f86867b9	Evaluating fire blocking performance of barrier fabrics	0	0	0	0	0	0	0	0	0	0	0	0	0	1	0	0	2	0	0	0	0	0	0	0	0	0	0	0	0	0	0	0	0	0	0	0	0	0	0	0	0	0	0	0	0	0	0	0
https://www.scopus.com/inward/record.uri?eid=2-s2.0-84908376341&doi=10.1016%2fj.firesaf.2014.08.014&partnerID=40&md5=4c8cc286c90989a30d7d383393c4e739	Real-scale fire tests of one bedroom apartments with regard to tenability assessment	0	0	0	0	1	0	0	0	1	1	0	0	0	0	0	0	0	0	0	0	0	0	0	0	0	0	0	0	0	0	0	0	0	0	0	0	0	0	0	0	1	0	0	0	0	0	0	0
https://www.scopus.com/inward/record.uri?eid=2-s2.0-84904133679&partnerID=40&md5=c19be0e39d12c81a2e29cd2235a86433	Annual International Conference on Intelligent Materials and Nanomaterials, AIMN 2014	0	0	0	3	0	0	1	0	0	0	0	0	0	0	0	0	1	0	0	0	0	0	0	0	0	0	0	0	0	0	0	0	0	0	0	0	0	0	0	0	0	0	0	0	0	0	0	0
https://www.scopus.com/inward/record.uri?eid=2-s2.0-84886238100&doi=10.4028%2fwww.scientific.net%2fAMM.393.845&partnerID=40&md5=3c5cb07c93b9e463d2df86ebb4c9f34b	Using computational fluid dynamics simulation to perform fire investigation	0	0	0	0	0	0	0	0	0	0	0	0	0	0	0	0	0	0	0	1	0	0	2	0	0	0	0	0	0	0	0	0	0	0	0	0	0	0	0	0	0	0	0	0	0	0	0	0
https://www.scopus.com/inward/record.uri?eid=2-s2.0-84885015743&partnerID=40&md5=7ea60d23d96811b531e8d9febbab55c7	2013 2nd International Conference on Function Materials and Nanotechnology, FMN2013	0	0	0	1	0	0	0	0	0	0	0	0	0	0	0	0	2	0	0	0	0	0	0	0	0	0	0	0	0	1	0	0	0	0	0	0	0	0	0	0	0	0	0	1	0	0	0	0
https://www.scopus.com/inward/record.uri?eid=2-s2.0-84876296967&doi=10.1016%2fj.encep.2012.02.002&partnerID=40&md5=924200cbdad6a0be7fb2c525651d6f9e	"It was Me or them!": The no exit escape of a future author of psychotic double parricide [Â« C'Ã©tait eux ou moi ! Â» : La fuite sans issue d'un futur auteur de double parricide psychotique]	2	1	0	0	0	0	0	0	0	0	0	0	0	0	0	0	0	0	0	0	0	0	0	0	0	0	0	0	0	0	0	0	0	0	0	0	0	0	0	0	0	0	0	0	0	0	0	0
https://www.scopus.com/inward/record.uri?eid=2-s2.0-84990321125&doi=10.1177%2f0734904112468703&partnerID=40&md5=119f137e72d33edd4fb580b3ded1aab5	Flame-retardant cotton barrier nonwovens for mattresses	0	0	0	0	0	0	0	0	0	0	0	0	0	0	0	0	4	0	0	0	0	0	0	0	0	0	0	0	0	0	0	0	0	0	0	0	0	0	0	0	0	0	0	0	0	0	0	0
https://www.scopus.com/inward/record.uri?eid=2-s2.0-84873838160&partnerID=40&md5=441315c7d479cae6d242197dad2b8ab7	Assessment of development time of a smouldering fire at a crime scene experimental and numerical investigations	2	0	0	0	0	0	0	0	0	0	0	0	0	0	0	0	0	0	0	1	0	0	0	0	0	0	0	0	0	0	0	0	0	0	0	0	0	0	0	0	0	0	0	0	0	0	0	0
https://www.scopus.com/inward/record.uri?eid=2-s2.0-79956362825&doi=10.1016%2fj.jlp.2011.03.005&partnerID=40&md5=001c24f488ed23a20fa0158014a1ccf0	Development of a new chemical process-industry accident database to assist in past accident analysis	0	0	0	0	0	0	0	0	0	0	0	0	1	1	0	1	0	0	0	0	0	0	0	0	0	0	0	0	0	0	0	0	0	0	0	0	0	0	0	0	0	0	0	0	0	0	0	0
https://www.scopus.com/inward/record.uri?eid=2-s2.0-84927060106&doi=10.1017%2fCBO9780511842412.014&partnerID=40&md5=60f33e97cd609d85a402628455da66ca	Polymer/layered double hydroxide flame retardant nanocomposites	0	0	0	0	0	0	0	0	0	0	0	0	0	0	0	0	0	0	0	0	0	0	0	0	0	0	0	0	0	0	0	0	0	0	0	0	0	0	0	0	0	0	0	0	1	0	0	0
https://www.scopus.com/inward/record.uri?eid=2-s2.0-78549281743&doi=10.2514%2f6.2009-472&partnerID=40&md5=7ae9bce9b6ff7b0cc781281aa2dd9445	CFAST: Application to a two-storey house with parameter effects on smoke detectors	0	0	0	2	0	0	0	0	0	0	1	0	0	0	0	0	0	0	0	0	0	0	1	0	0	0	0	0	0	0	0	0	0	0	0	0	0	0	0	0	0	0	0	0	0	0	0	0
https://www.scopus.com/inward/record.uri?eid=2-s2.0-64849110078&doi=10.1097%2fAUD.0b013e3181906f89&partnerID=40&md5=14224313ee847f725458dfab48823a80	Smoke alarms for sleeping adults who are hard-of-hearing: Comparison of auditory, visual, and tactile signals	0	0	0	0	3	0	0	1	0	0	0	0	0	0	0	0	0	0	0	0	0	0	0	0	0	0	0	0	0	0	0	0	0	0	0	0	1	0	0	0	0	0	0	0	0	0	0	0
https://www.scopus.com/inward/record.uri?eid=2-s2.0-84942328126&partnerID=40&md5=a7bcc2626444857a9ddfa132021f11de	Fire Behavior of Upholstered Furniture and Mattresses	0	0	0	0	0	0	0	0	0	0	0	0	1	0	0	0	0	0	0	0	0	0	1	0	0	0	0	0	0	0	0	0	0	0	0	0	0	0	0	0	0	0	0	0	0	0	0	0
https://www.scopus.com/inward/record.uri?eid=2-s2.0-83055199788&partnerID=40&md5=86385fc45a2c2e2036489353029f5d7f	Fatal phenomenon	0	2	0	0	0	0	0	0	0	0	0	0	0	0	0	0	0	0	0	0	0	0	0	1	0	0	0	0	0	0	0	0	0	0	0	0	1	0	0	0	0	0	0	0	0	0	1	0
https://www.scopus.com/inward/record.uri?eid=2-s2.0-33947425628&partnerID=40&md5=ac08dc88abd5292e84bdcb747c7fce3d	Cover to reinforcement - Getting it right	0	0	0	1	0	0	0	0	0	0	0	0	4	0	0	0	0	0	0	0	0	0	0	0	0	0	0	0	0	0	0	0	0	0	0	0	0	0	0	0	0	0	0	0	0	0	0	0
https://www.scopus.com/inward/record.uri?eid=2-s2.0-84898471398&partnerID=40&md5=fe00ff823d401504e4162a9dafe81ca6	Speed reduction while accommodating emergency vehicles with small inner track widths	0	0	0	0	0	0	0	0	0	0	0	0	0	4	0	0	0	1	0	0	0	0	0	0	0	0	0	0	0	0	0	0	0	0	0	0	0	0	0	0	0	0	0	0	0	0	0	0
https://www.scopus.com/inward/record.uri?eid=2-s2.0-33745872949&doi=10.1177%2f1042391506056926&partnerID=40&md5=e1ec1fbe24172e188ae81373c9a37735	A comparison of three models for the simulation of accidental fires	0	0	0	0	0	1	0	0	0	0	0	0	0	0	0	0	0	0	0	0	0	1	0	0	0	1	0	0	0	0	0	0	0	0	0	0	0	0	0	0	0	0	0	0	0	0	0	0
https://www.scopus.com/inward/record.uri?eid=2-s2.0-33646465211&partnerID=40&md5=aa1fb4c41d9b45d0926af1c58da6a4e6	Efficiency increase for natural fibres [Herstellung von Autositzpolsterstoffen aus Kokosfasern und Latex]	0	0	0	1	0	0	0	0	0	0	0	0	0	2	0	0	1	0	0	0	0	0	0	0	0	0	0	0	0	0	0	0	0	0	0	0	0	0	0	0	0	0	0	1	0	0	0	0
https://www.scopus.com/inward/record.uri?eid=2-s2.0-31944448903&doi=10.1016%2fj.atmosenv.2005.10.053&partnerID=40&md5=64468d4f241f2dd8f8f38b964ce972be	Polybrominated diphenyl ethers in indoor air in Kuwait: Implications for human exposure	0	0	0	0	0	0	0	2	0	0	0	0	0	0	0	0	0	0	0	3	0	0	0	0	0	0	0	0	0	0	0	0	0	0	0	0	0	0	0	0	0	0	0	0	0	0	0	0
https://www.scopus.com/inward/record.uri?eid=2-s2.0-23844463460&doi=10.1136%2fip.2005.009019&partnerID=40&md5=9f4b51d1c150c42cc2bc55ef3483dafd	Validation of parent self reported home safety practices	0	0	0	0	0	1	0	2	0	0	0	0	0	0	0	0	0	0	0	0	0	1	0	0	0	0	0	0	0	0	0	0	0	0	0	0	0	0	0	0	0	0	0	0	0	0	0	0
https://www.scopus.com/inward/record.uri?eid=2-s2.0-21644452113&partnerID=40&md5=c5e46b82d52e3bf154332b6b5f17b559	New flammability regulations spark growth opportunity for basofil fibers	0	0	0	0	0	0	0	0	0	0	0	0	0	0	0	0	4	0	0	0	0	0	0	0	0	0	0	0	0	0	0	0	0	0	0	0	0	0	0	0	0	0	0	0	0	0	0	1
https://www.scopus.com/inward/record.uri?eid=2-s2.0-8344250106&partnerID=40&md5=92f3c62116812b37cf43c57f6d801abf	Candid answers to ESA issues	0	0	0	0	0	0	0	0	0	0	0	0	0	0	0	0	0	0	0	0	0	0	0	0	0	0	0	0	0	0	0	0	0	0	0	0	0	0	0	0	0	0	0	0	0	0	0	0
https://www.scopus.com/inward/record.uri?eid=2-s2.0-7544241199&partnerID=40&md5=00c56605782d0c2feeaad80b18b5f269	New market for bedding products [Nouveau marchÃ© en literie]	0	0	0	0	0	0	0	0	0	0	0	0	0	0	0	0	2	0	0	1	0	0	0	0	0	0	0	0	0	0	0	0	0	0	0	0	0	1	0	0	0	0	0	0	0	0	0	0
https://www.scopus.com/inward/record.uri?eid=2-s2.0-0842301345&doi=10.1177%2f1528083704039825&partnerID=40&md5=dcf6b7f1ceafe89966de13225cc2c802	Flame resistant barriers for home furnishings	0	0	0	0	0	0	0	0	0	0	0	0	0	0	0	0	0	0	0	0	0	0	0	0	0	0	0	0	0	0	0	0	0	0	0	0	0	2	0	0	0	0	0	0	0	0	0	0
https://www.scopus.com/inward/record.uri?eid=2-s2.0-0035045311&doi=10.1520%2fjfs14959j&partnerID=40&md5=d3df00b30a06845c67b5ef8a00b54bd6	Compositional analysis for identification of arson accelerants by electron ionization fourier transform ion cyclotron resonance high-resolution mass spectrometry	0	0	0	0	0	0	0	0	0	0	0	0	0	0	0	0	0	0	0	0	0	0	0	0	1	0	0	0	0	0	0	0	3	0	0	0	0	0	0	0	0	0	0	0	0	0	0	0
https://www.scopus.com/inward/record.uri?eid=2-s2.0-0034892151&partnerID=40&md5=8f0455ebc5d31c3a9775e65cf0e20bb7	Difco Performance Fabrics: Exceptional fabrics you've never seen [Des tissus exeptionnels comme vous n'en avez jamais vu]	0	0	0	0	0	0	0	0	0	0	0	0	0	0	0	0	5	0	0	0	0	0	0	0	0	0	0	0	0	0	0	0	0	0	0	0	0	0	0	0	0	0	0	0	0	0	0	0
https://www.scopus.com/inward/record.uri?eid=2-s2.0-0033866397&partnerID=40&md5=858399ab1fa4759d3c00799a7b0c1214	Spacer fabrics with specific protective characteristics	0	0	0	0	0	0	0	0	0	0	0	0	1	0	0	0	4	0	0	0	0	0	0	0	0	0	0	0	0	0	0	0	0	0	0	0	0	0	0	0	0	0	0	0	0	0	0	0
https://www.scopus.com/inward/record.uri?eid=2-s2.0-0033050891&doi=10.1016%2fS0379-0738%2899%2900011-0&partnerID=40&md5=2d7890d09cba89af3a689de260800bd3	Fourteen shots for a suicide	3	0	0	0	1	0	0	0	0	0	0	0	0	0	0	0	0	0	0	0	0	0	0	1	0	0	0	0	0	0	0	0	0	0	0	0	0	0	0	0	0	0	0	0	0	0	0	0
https://www.scopus.com/inward/record.uri?eid=2-s2.0-0033046805&partnerID=40&md5=1e7ab177fbbe199cc1256bfdac9e32e0	The important thing is the fabric [L'importante e il tessuto]	0	0	0	0	0	0	0	0	0	0	0	0	0	0	0	0	4	1	0	0	0	0	0	0	0	0	0	0	0	0	0	0	0	0	0	0	0	0	0	0	0	0	0	0	0	0	0	0
https://www.scopus.com/inward/record.uri?eid=2-s2.0-0032230941&partnerID=40&md5=96e9f230bd9f50d538f917ded7038f8c	Recovery and re-use of automotive shredder residue flexible polyurethane foam	0	0	0	0	0	0	0	0	0	0	0	0	0	0	0	0	0	0	0	5	0	0	0	0	0	0	0	0	0	0	0	0	0	0	0	0	0	0	0	0	0	0	0	0	0	0	0	0
https://www.scopus.com/inward/record.uri?eid=2-s2.0-0031342496&partnerID=40&md5=9e42712cbfc3e01219a3deac6b9a53fa	Fire-safety preparedness for people with disabilities	0	0	0	0	0	0	0	0	0	0	0	0	0	0	0	0	0	0	0	0	0	0	0	0	0	0	0	0	0	0	0	0	0	0	0	0	0	0	0	0	5	0	0	0	0	0	0	0
https://www.scopus.com/inward/record.uri?eid=2-s2.0-0031190292&partnerID=40&md5=4876bee020d4d5a8ba4a2fb39ee0b898	How safe is your office?	0	0	0	0	0	0	0	0	0	0	0	0	1	0	0	0	0	0	0	0	0	0	0	0	0	0	0	0	0	0	0	0	0	0	0	0	0	0	0	0	0	0	0	0	0	0	0	0
https://www.scopus.com/inward/record.uri?eid=2-s2.0-0031176024&doi=10.1002%2f%28sici%291099-1018%28199707%2f08%2921%3a4%3c153%3a%3aaid-fam585%3e3.0.co%3b2-8&partnerID=40&md5=163902b44e7f349980ff6158886a111f	Use of small-scale testing to predict Cal 133 performance	0	0	0	0	0	0	0	0	0	0	0	0	0	0	0	0	2	0	0	0	0	0	0	0	0	0	0	0	0	0	0	0	0	0	0	0	0	1	0	0	0	0	0	0	0	0	0	0
https://www.scopus.com/inward/record.uri?eid=2-s2.0-0031100463&doi=10.1002%2f%28SICI%291099-1018%28199703%2921%3a2%3c95%3a%3aAID-FAM601%3e3.0.CO%3b2-A&partnerID=40&md5=6fd0f035d86fb583ee887862c9a64d09	The cone calorimeter used for predictions of the full-scale burning behaviour of upholstered furniture	0	0	0	0	0	0	0	0	0	0	0	0	1	0	0	0	0	0	1	0	0	0	0	0	0	0	0	0	0	0	0	0	0	0	0	0	0	0	0	0	0	0	0	0	0	0	0	0
https://www.scopus.com/inward/record.uri?eid=2-s2.0-0030450198&partnerID=40&md5=3b33b10d5d8c2a470d768f764cc4e62f	Texitech: the future of technical textiles	0	0	0	0	0	0	0	0	0	0	0	0	0	0	0	0	4	0	0	0	0	0	0	0	0	0	0	0	0	0	0	0	0	0	0	0	0	0	0	0	0	0	0	0	0	0	0	0
https://www.scopus.com/inward/record.uri?eid=2-s2.0-0345166409&doi=10.1177%2f073490419601400101&partnerID=40&md5=ac4f78b2b3c9d0b81458d0c9099fae50	Use of barriers and fire blocking layers to comply with full-scale fire tests for furnishings	0	0	0	0	0	0	0	0	0	0	0	0	0	1	0	0	1	0	0	0	0	0	0	0	0	0	0	0	0	0	0	0	0	0	0	0	0	0	0	0	0	0	0	1	0	0	0	0
https://www.scopus.com/inward/record.uri?eid=2-s2.0-0029136817&partnerID=40&md5=5b9164b37e181b8cfacfeb277eb6bb34	Hydrophilic fabrics developed for healthcare industry	0	0	0	0	0	0	0	0	0	0	0	0	1	0	0	0	4	0	0	0	0	0	0	0	0	0	0	0	0	0	0	0	0	0	0	0	0	0	0	0	0	0	0	0	0	0	0	0
https://www.scopus.com/inward/record.uri?eid=2-s2.0-0026816847&doi=10.1007%2fBF01858050&partnerID=40&md5=f160e8990ae714136b2098d4d6afa485	Full scale fire tests for ship accommodation quarters	0	0	0	0	0	0	0	0	0	0	0	0	0	0	0	0	0	0	0	4	0	0	0	0	0	0	0	0	0	0	0	0	0	0	0	0	0	0	0	0	0	0	0	0	0	0	1	0
https://www.scopus.com/inward/record.uri?eid=2-s2.0-0026018606&partnerID=40&md5=16c191e4d2bd14dfc1281e5440991b22	Blend construction highlights FR paradox	0	0	0	0	0	0	0	0	0	0	0	0	1	0	0	0	2	1	0	0	0	0	0	0	0	0	0	0	0	0	0	0	0	0	0	0	0	0	0	0	0	0	0	0	0	0	0	0
https://www.scopus.com/inward/record.uri?eid=2-s2.0-0026015692&doi=10.1177%2f073490419100900502&partnerID=40&md5=d8098a1a05d7cc717d05f3f95acc6224	Full Scale Fire Tests of Upholstered Furniture with Rate of Heat Release Measurements	0	0	0	0	0	0	0	0	0	0	0	0	0	0	0	0	0	0	0	0	0	0	3	0	0	0	0	0	0	0	0	0	0	0	0	0	0	0	0	0	0	0	0	0	0	0	0	0
https://www.scopus.com/inward/record.uri?eid=2-s2.0-0025957631&partnerID=40&md5=49d18c59f6ae6cc55993bd5c824db1ab	Quest for 'firesafe' cigarette	0	0	0	0	0	0	0	0	2	2	0	0	0	0	0	0	0	0	0	0	0	0	0	0	1	0	0	0	0	0	0	0	0	0	0	0	0	0	0	0	0	0	0	0	0	0	0	0
https://www.scopus.com/inward/record.uri?eid=2-s2.0-0023114216&partnerID=40&md5=03e9ce648fd3c5234519df4a55a88759	Flaming combustion of upholstered furniture ignited by smouldering cigarettes	0	0	0	0	0	0	0	0	2	2	0	0	0	0	0	0	0	0	0	0	0	0	0	0	0	0	0	0	0	0	0	0	0	0	0	0	0	0	0	0	0	0	0	0	0	0	0	0
https://www.scopus.com/inward/record.uri?eid=2-s2.0-0022528484&partnerID=40&md5=20869a5795c60a256ce325c2e3779eb1	Uniguard: a fire barrier concept	0	0	0	0	0	0	0	0	0	0	0	0	1	1	0	0	1	0	0	1	0	0	0	0	0	0	0	0	0	0	0	0	0	0	0	0	0	0	0	0	0	0	0	0	0	0	0	0
https://www.scopus.com/inward/record.uri?eid=2-s2.0-0022465431&partnerID=40&md5=f1dd43c60d73b5059eebfeb9ed6d7aef	Flame-resistant barrier fabric	0	0	0	0	0	0	0	0	0	0	0	0	0	1	0	0	3	0	0	0	0	0	0	0	0	0	0	0	0	0	0	0	0	0	0	0	0	0	0	0	0	0	0	0	0	0	0	0
https://www.scopus.com/inward/record.uri?eid=2-s2.0-0022214786&partnerID=40&md5=b6d1fd1ed79fd27cd815a12213e7f2aa	FIRE AND FOAMS IN TRANSPORT APPLICATIONS - AIRCRAFT.	0	0	0	1	0	0	0	0	0	0	0	0	0	1	0	0	0	0	0	3	0	0	0	0	0	0	0	0	0	0	0	0	0	0	0	0	0	0	0	0	0	0	0	0	0	0	0	0
https://www.scopus.com/inward/record.uri?eid=2-s2.0-0022204543&partnerID=40&md5=1df0e5001ac960550504bc636d6d1061	PREDICTION OF UPHOLSTERED CHAIR HEAT RELEASE RATES FROM BENCH-SCALE MEASUREMENTS.	0	0	0	0	0	0	0	0	0	0	0	0	0	0	0	0	0	0	0	0	0	0	2	0	0	0	0	0	0	0	0	0	0	0	0	0	0	0	0	0	0	0	0	0	0	0	0	0
https://www.scopus.com/inward/record.uri?eid=2-s2.0-0021901332&partnerID=40&md5=5e7424e3edb18f14bb8206993957680f	FLAME-RESISTANT HOTEL FURNISHINGS GREATLY INCREASE SAFETY OPTIONS.	0	0	0	0	0	0	0	0	0	0	0	0	0	1	0	0	1	1	0	1	0	0	0	0	0	0	0	0	0	0	0	0	0	0	0	0	0	0	0	0	0	0	0	0	0	0	0	0
https://www.scopus.com/inward/record.uri?eid=2-s2.0-0021790138&partnerID=40&md5=7af54743cb15574a525ef47e6b3daf8e	Fire barriers in aircraft seats	0	0	0	0	0	0	0	0	0	0	0	0	0	1	0	0	3	0	0	0	0	0	0	0	0	0	0	0	0	0	0	0	0	0	0	0	0	0	0	0	0	0	0	0	0	0	0	0
https://www.scopus.com/inward/record.uri?eid=2-s2.0-0021693586&partnerID=40&md5=163a9c3c78e03f80e84815be1cce2d3c	FLAME RETARDANCE OF FABRICS.	0	0	0	0	0	0	0	0	0	0	0	0	0	0	0	0	4	0	0	0	0	0	0	0	0	0	0	0	0	0	0	0	0	0	0	0	0	0	0	0	0	0	0	0	0	0	0	0
https://www.scopus.com/inward/record.uri?eid=2-s2.0-0021651571&partnerID=40&md5=9c3ce87c62c5f26e3a62e86f874d4dd5	APPLICATIONS FOR FLAME RETARDANT POLYPROPYLENE.	0	0	0	0	0	0	0	0	0	0	0	0	2	0	0	1	0	0	0	0	0	0	0	0	0	0	0	0	0	0	0	0	0	0	0	1	0	0	0	0	0	0	0	0	1	0	0	0
https://www.scopus.com/inward/record.uri?eid=2-s2.0-0020544172&partnerID=40&md5=a9ef80690b4f5784780493442dae41fa	SOME COMPARISONS OF THE PERFORMANCE IN FIRE OF POLYURETHANE FLEXIBLE FOAMS AND OTHER MATERIALS IN A SMALL-SCALE SIMULATION OF A 'WOOLWORTHS' TYPE FIRE SCENARIO.	0	0	0	0	0	0	0	0	0	0	0	0	0	1	0	0	1	0	0	3	0	0	0	0	0	0	0	0	0	0	0	0	0	0	0	0	0	0	0	0	0	0	0	0	0	0	0	0
https://www.scopus.com/inward/record.uri?eid=2-s2.0-0020102233&partnerID=40&md5=039e53d77a09b5858e702b81dafdff1a	COMPARISON OF SMOLDER RESISTANCE STANDARDS FOR BORIC ACID TREATED COTTON BATTING.	0	0	0	0	0	0	0	0	0	0	0	0	0	0	0	0	0	1	0	0	0	0	0	0	0	0	0	0	0	0	0	0	0	0	0	0	0	0	0	0	0	0	0	0	0	0	4	0
https://www.scopus.com/inward/record.uri?eid=2-s2.0-0019546279&partnerID=40&md5=72e815be50b93cb192a655d73dccb965	TESTING OF MATTRESS CORE MATERIALS UNDER SEVERE FIRE CONDITIONS.	0	0	0	1	0	0	0	0	0	0	0	0	0	0	0	0	0	0	0	2	0	0	0	0	0	1	0	0	0	0	0	0	0	0	0	0	0	0	0	0	0	0	0	0	0	0	0	0
https://www.scopus.com/inward/record.uri?eid=2-s2.0-0019218990&partnerID=40&md5=1ef0287f710b86a7b8d6bfc40cc4da59	RELEASE-RATE CALORIMETRY OF MULTILAYERED MATERIALS FOR AIRCRAFT SEATS.	0	0	0	0	0	0	0	0	0	0	0	0	0	2	0	0	1	0	0	1	0	0	1	0	0	0	0	0	0	0	0	0	0	0	0	0	0	0	0	0	0	0	0	0	0	0	0	0
https://www.scopus.com/inward/record.uri?eid=2-s2.0-0018995320&partnerID=40&md5=d14f31092f645664a906a738ee476eed	FIRE TESTS AND HAZARD ANALYSIS OF UPHOLSTERED CHAIRS.	0	0	0	0	0	0	0	0	1	1	0	0	0	0	0	0	0	0	0	0	0	0	0	0	0	0	0	0	0	0	0	0	0	0	0	0	0	0	0	0	0	0	0	0	0	0	1	0
https://www.scopus.com/inward/record.uri?eid=2-s2.0-0018934997&partnerID=40&md5=abca470057f70be468b0bd224dfdc130	Ignitability by radiant heat of furniture upholstery fabrics	0	0	0	0	0	0	0	0	0	0	0	0	0	0	0	0	1	0	0	0	0	0	0	0	1	0	0	0	0	0	0	0	0	0	0	0	0	0	0	0	0	1	0	0	0	0	0	0
https://www.scopus.com/inward/record.uri?eid=2-s2.0-0018318336&partnerID=40&md5=bb77770c679e0a3678a440893f2c1e1e	Ignitability of fabrics and fabric/cushion systems	0	0	0	0	0	0	0	0	0	0	0	0	0	1	0	0	2	0	0	0	0	0	0	0	1	0	0	0	0	0	0	0	0	0	0	0	0	0	0	0	0	0	0	0	0	0	0	0
https://www.scopus.com/inward/record.uri?eid=2-s2.0-0017830025&partnerID=40&md5=066b35e2074ecf75f734114ac6f638f9	Ignitability by radiant heat of furniture upholstery fabrics	0	0	0	0	0	0	0	0	0	0	0	0	0	0	0	0	1	0	0	0	0	0	0	0	1	0	0	0	0	0	0	0	0	0	0	0	0	0	0	0	0	1	0	0	0	0	0	0
https://www.scopus.com/inward/record.uri?eid=2-s2.0-0017139931&partnerID=40&md5=d8386b1790575b44397e2cf416f5818b	VAPOR PHASE BORIC ACID TREATMENTS FOR COTTON BATTING TO MEET U. S. MATTRESS FLAMMABILITY STANDARD FF 4-72.	0	0	0	0	0	0	0	0	2	2	0	0	0	0	0	0	0	0	0	0	0	0	0	0	0	0	0	0	0	0	0	0	0	0	0	0	0	0	0	0	0	0	0	0	0	0	1	0
https://www.scopus.com/inward/record.uri?eid=2-s2.0-0016970744&doi=10.1002%2ffam.810010206&partnerID=40&md5=379b4bf2cfa1d1cd18f01c219f4a6749	Fire behaviour of beds and bedding materials	0	0	0	0	0	0	0	0	0	0	0	0	4	0	0	0	0	0	0	1	0	0	0	0	0	0	0	0	0	0	0	0	0	0	0	0	0	0	0	0	0	0	0	0	0	0	0	0
https://www.scopus.com/inward/record.uri?eid=2-s2.0-0016483823&partnerID=40&md5=f4286fbede242db0fcc3d8fc069902fb	BACKCOATED MATTRESS TICKINGS AS A FACTOR IN MEETING MATTRESS FLAMMABILITY STANDARD FF 4-72 - 1. POLYMER BACKCOATINGS.	0	0	0	0	0	0	0	0	2	2	0	0	0	0	0	0	0	1	0	0	0	0	0	0	0	0	0	0	0	0	0	0	0	0	0	0	0	0	0	0	0	0	0	0	0	0	0	0
https://www.scopus.com/inward/record.uri?eid=2-s2.0-84970532809&doi=10.1177%2f0021955X7401000205&partnerID=40&md5=fbf1a2ac438d08b8bcd2e0d969644c92	Impact Hysteresis and Energy Absorption of Plastic Foams	0	0	1	0	0	0	0	0	0	0	0	0	0	3	0	0	0	0	0	1	0	0	0	0	0	0	0	0	0	0	0	0	0	0	0	0	0	0	0	0	0	0	0	0	0	0	0	0
https://www.scopus.com/inward/record.uri?eid=2-s2.0-85097853747&partnerID=40&md5=fd261c30b40fc061ab6cdaf0ac4aecaf	SPECIFICATIONS AND OTHER STANDARDIZATION DOCUMENTS INVOLVING CELLULAR PLASTICS (PLASTIC FOAMS), CUSHIONING AND RELATED MATERIALS.	0	0	0	0	0	0	0	0	0	0	0	0	1	2	0	0	0	0	0	2	0	0	0	0	0	0	0	0	0	0	0	0	0	0	0	0	0	0	0	0	0	0	0	0	0	0	0	0
https://www.scopus.com/inward/record.uri?eid=2-s2.0-85101004733&doi=10.1007%2fs10694-021-01092-3&partnerID=40&md5=83c6ef2a4e7acdb8107fa4e795f24e3c	Heat Release Rate Characterization of NFPA 1403 Compliant Training Fuels	0	0	0	0	0	0	0	0	0	0	0	0	0	0	0	0	0	0	0	0	0	0	3	0	0	0	0	0	0	0	0	0	0	0	0	0	0	0	0	0	0	0	0	0	0	0	0	0
https://www.scopus.com/inward/record.uri?eid=2-s2.0-85095697060&doi=10.1007%2fs11157-020-09557-7&partnerID=40&md5=e024ba70319d0acc81c2a828612a090a	Plant uptake, translocation and metabolism of PBDEs in plants of food and feed industry: A review	0	0	0	0	0	0	0	0	0	0	1	0	0	0	0	0	1	0	0	1	0	0	0	0	0	0	0	0	0	0	0	0	0	0	0	0	0	0	0	0	0	0	0	0	1	0	0	0
https://www.scopus.com/inward/record.uri?eid=2-s2.0-85098623370&doi=10.1016%2fj.polymdegradstab.2020.109470&partnerID=40&md5=e1572d7df0e74d84fa510a81d2ae4d7b	Blending alginate fibers with polyester fibers for flame-retardant filling materials: Thermal decomposition behaviors and fire performance	0	0	0	0	0	0	0	1	0	0	0	0	0	0	0	0	0	3	0	0	0	0	0	0	0	0	0	0	0	0	0	0	0	0	0	0	0	0	0	0	0	0	0	0	0	0	0	0
https://www.scopus.com/inward/record.uri?eid=2-s2.0-85088117333&doi=10.1002%2ffam.2859&partnerID=40&md5=484177b0fce35f4100b92f7d9d0aa7c0	Fire safe, sustainable loose furnishing	0	0	0	0	0	0	0	0	0	0	0	0	1	0	0	0	2	0	0	0	0	0	1	0	0	0	0	0	0	0	0	0	0	0	0	0	0	0	0	0	0	0	0	0	0	0	0	0
https://www.scopus.com/inward/record.uri?eid=2-s2.0-85095976084&doi=10.13475%2fj.fzxb.20190704610&partnerID=40&md5=0e666b2eb811d6f6a5c5b5e39b061299	Advances in flame-retardant surface treatments for textiles [ç»‡ç‰©é˜»ç‡ƒè¡¨é¢å¤„ç†æŠ€æœ¯ç ”ç©¶è¿›å±•]	0	0	0	0	0	0	0	0	0	0	0	0	0	0	0	0	5	0	0	0	0	0	0	0	0	0	0	0	0	0	0	0	0	0	0	0	0	0	0	0	0	0	0	0	0	0	0	0
https://www.scopus.com/inward/record.uri?eid=2-s2.0-85082168584&doi=10.1016%2fj.polymertesting.2020.106497&partnerID=40&md5=3e80eea1154f7f2764d4b97ef48c9819	Flame retardant performance of carbonaceous nanomaterials on polyester fabric	0	0	0	0	0	0	0	0	0	0	0	0	0	0	0	0	3	0	0	0	0	0	0	0	0	0	1	0	0	0	0	0	0	0	0	0	0	0	0	0	0	0	0	0	0	0	0	0
https://www.scopus.com/inward/record.uri?eid=2-s2.0-85071565774&doi=10.1016%2fj.indcrop.2019.111738&partnerID=40&md5=d44496666201ab8b70a1fa54d2723dee	Synthesis of a phosphorusË—nitrogen flame retardant endowing cotton with high whiteness and washability	0	0	0	1	0	0	0	0	0	0	0	0	0	0	0	0	3	0	0	0	0	0	0	0	0	0	0	0	0	0	0	0	0	0	0	0	0	0	0	0	0	0	0	0	0	0	0	0
https://www.scopus.com/inward/record.uri?eid=2-s2.0-85070691927&doi=10.1111%2fahe.12473&partnerID=40&md5=377235bda1696bdc555920f1b0887790	Work safety in plastination	0	0	0	0	0	0	0	0	0	0	0	0	1	0	0	0	0	0	0	0	0	0	0	0	0	0	0	0	0	0	0	0	0	0	0	0	0	0	0	0	0	0	0	0	1	0	0	0
https://www.scopus.com/inward/record.uri?eid=2-s2.0-85078549835&doi=10.1021%2facsanm.9b01055&partnerID=40&md5=e63eff331b6c3c9e54d0931c06de0bc6	Hexagonal Boron Nitride Platelet-Based Nanocoating for Fire Protection	0	0	0	0	0	0	0	0	0	0	0	0	0	0	0	0	0	0	0	4	0	0	0	0	0	0	0	0	0	0	0	0	0	0	0	0	0	0	0	0	0	0	0	0	0	0	0	0
https://www.scopus.com/inward/record.uri?eid=2-s2.0-85058449801&doi=10.1016%2fj.jhazmat.2018.11.110&partnerID=40&md5=7d45e52d61b2c262296f44bd9332f174	Fireproofing of domestic upholstered furniture: Migration of flame retardants and potential risks	0	0	0	0	0	0	0	0	0	0	0	0	0	0	0	0	0	0	0	1	0	0	0	0	0	0	0	0	0	0	0	0	0	0	0	0	0	0	0	0	0	0	0	0	0	0	0	0
https://www.scopus.com/inward/record.uri?eid=2-s2.0-85063516957&doi=10.15199%2f62.2018.12.20&partnerID=40&md5=ef6a9fec48c1d09fe1dd34ecb7aff5c3	Analysis of fire safety requirements in the range of flammability and intensity of smoke emission of selected upholstery materials [Analiza wymagaÅ„ bezpieczeÅ„stwa poÅ¼arowego w zakresie zapalnoÅ›ci i intensywnoÅ›ci wydzielania dymu wybranych materiaÅ‚Ã³w obiciowych]	0	0	0	0	0	0	0	0	0	0	0	0	0	0	0	0	1	0	0	0	0	0	0	0	1	0	0	0	0	0	0	0	0	0	0	0	0	0	0	0	0	0	0	0	0	0	0	0
https://www.scopus.com/inward/record.uri?eid=2-s2.0-85047025895&doi=10.1201%2f9781315180472&partnerID=40&md5=c2b62922a32cc6d66de912aae93cb36d	Communist comfort: Socialist modernism and the making of cozy homes in the khrushchev era	0	2	1	0	0	0	0	0	0	0	0	0	0	0	0	0	1	0	0	0	0	0	0	0	0	0	0	0	0	0	0	0	0	0	0	0	0	0	0	0	0	1	0	0	0	0	0	0
https://www.scopus.com/inward/record.uri?eid=2-s2.0-85026532955&doi=10.1007%2fs10853-017-1390-1&partnerID=40&md5=0b73e8003b3d25748e604c33f57fbeac	A review of flame retardant nanocoatings prepared using layer-by-layer assembly of polyelectrolytes	0	0	0	0	0	0	0	0	0	0	0	0	0	0	0	0	1	0	0	1	0	0	1	0	0	0	0	0	0	0	0	0	0	0	0	0	0	1	0	0	0	0	0	0	0	0	0	0
https://www.scopus.com/inward/record.uri?eid=2-s2.0-85028595365&partnerID=40&md5=606d987cac4244752955a974af627785	Bioremidiation of formalin by Ricinus communis	0	0	0	1	0	0	0	0	1	1	0	0	0	0	0	0	0	0	0	2	0	0	0	0	0	0	0	0	0	0	0	0	0	0	0	0	0	0	0	0	0	0	0	0	0	0	0	0
https://www.scopus.com/inward/record.uri?eid=2-s2.0-84964260832&doi=10.1007%2fs10015-016-0277-6&partnerID=40&md5=93b9d9e978432cc4239a737d2ec8fbb0	Study on the application of unity software in emergency evacuation simulation for elder	0	0	0	1	0	0	0	0	0	0	0	0	0	0	0	0	0	0	0	0	0	0	0	1	0	0	0	0	0	0	0	0	0	1	0	0	1	0	0	0	0	0	0	0	0	0	0	0
https://www.scopus.com/inward/record.uri?eid=2-s2.0-85010991421&partnerID=40&md5=f962117e1cc510da1ae6fd58f25eac4e	Applying biomimicry in lightweight wood panel development	0	0	1	1	0	0	0	0	0	0	0	0	0	0	0	0	0	0	0	2	0	0	0	0	0	0	0	0	0	0	0	0	1	0	0	0	0	0	0	0	0	0	0	0	0	0	0	0
https://www.scopus.com/inward/record.uri?eid=2-s2.0-85006042042&doi=10.1021%2fbk-2016-1244.ch002&partnerID=40&md5=35ed90bddbac7ebe48b62537d25ebc66	Brominated flame retardants: Spatial and temporal trends in the environment and biota from the pacific basin countries	0	0	0	0	0	0	0	0	0	0	1	0	0	0	0	0	1	0	0	1	0	0	0	0	0	0	0	0	0	0	0	0	0	0	0	0	0	0	0	0	0	0	0	0	1	0	0	0
https://www.scopus.com/inward/record.uri?eid=2-s2.0-84990989628&doi=10.1024%2f1662-9647%2fa000152&partnerID=40&md5=4cf4bb772e44b7cf09b93b0a4ed9172e	Treatment Implications in a Geriatric Schizophrenia Patient with Hoarding	0	1	1	0	0	0	0	0	0	0	0	0	0	0	0	0	0	0	0	0	0	0	0	0	0	0	0	0	0	0	0	0	0	0	0	0	0	0	0	0	0	0	0	0	0	0	0	0
https://www.scopus.com/inward/record.uri?eid=2-s2.0-84941962063&doi=10.1016%2fj.envres.2015.09.012&partnerID=40&md5=7ef8d351ec53678476ed927eb7db6ac6	Comprehensive characterisation of flame retardants in textile furnishings by ambient high resolution mass spectrometry, gas chromatography-mass spectrometry and environmental forensic microscopy	0	0	0	0	0	0	0	0	0	0	0	0	0	0	0	0	5	0	0	0	0	0	0	0	0	0	0	0	0	0	0	0	0	0	0	0	0	0	0	0	0	0	0	0	0	0	0	0
https://www.scopus.com/inward/record.uri?eid=2-s2.0-84940780232&doi=10.1016%2fj.csfs.2015.05.002&partnerID=40&md5=5830cf1289311df9319a3ccaa2e818f8	Combustion performance of flame-ignited high-speed train seats via full-scale tests	0	0	0	0	0	0	0	0	0	0	0	0	0	0	0	0	0	0	0	0	0	0	5	0	0	0	0	0	0	0	0	0	0	0	0	0	0	0	0	0	0	0	0	0	0	0	0	0
https://www.scopus.com/inward/record.uri?eid=2-s2.0-84942090704&doi=10.1016%2fB978-0-444-53808-6.00003-2&partnerID=40&md5=f57756b4a44e18f6caf5f195f5b113d7	Flame Retardant Additives in Polymers: When do the Fire Safety Benefits Outweigh the Toxicity Risks?	0	0	0	0	0	0	0	0	0	0	0	0	0	0	0	0	0	0	0	0	0	0	0	0	0	0	0	0	0	0	0	0	0	0	0	0	0	0	0	0	0	0	0	0	0	0	0	0
https://www.scopus.com/inward/record.uri?eid=2-s2.0-84881182473&doi=10.1117%2f12.2016327&partnerID=40&md5=931a0e196a881e2a522b0febbc0052c2	The toxic effects of flame retardants: A gene expression study in elucidating their carcinogenicity	0	0	0	0	0	0	0	0	0	0	0	0	0	0	0	1	1	0	0	1	0	0	0	0	0	0	0	0	0	0	0	0	0	0	0	1	0	0	0	0	0	0	0	0	0	0	0	0
https://www.scopus.com/inward/record.uri?eid=2-s2.0-84867158322&doi=10.5552%2fdrind.2012.1141&partnerID=40&md5=a5f026edfacb06e8f77f50fff851ee91	Determination of Fire and Burning Properties of Spruce Wood [OdreÄ‘ivanje zapaljivosti i obiljeÅ¾ja gorenja drva smreke]	0	0	0	1	0	0	0	0	0	0	0	0	0	0	0	0	0	0	0	0	0	0	0	0	1	0	0	0	0	0	0	0	0	0	0	0	0	1	0	0	0	0	0	0	0	0	0	0
https://www.scopus.com/inward/record.uri?eid=2-s2.0-80054072136&doi=10.1093%2faje%2fkwr212&partnerID=40&md5=201d00f80cbe3083314626ea93c94f39	Association of prenatal exposure to polybrominated diphenyl ethers and infant birth weight	0	1	0	0	0	0	0	1	0	0	0	0	0	0	0	0	0	0	0	0	0	0	0	0	0	0	2	0	0	0	0	0	0	0	0	0	0	0	0	0	0	0	0	0	0	0	0	0
https://www.scopus.com/inward/record.uri?eid=2-s2.0-79951557319&doi=10.1016%2fj.envint.2010.12.003&partnerID=40&md5=c64ca76c0a4950aa973b4f2bfde06da8	Concentrations and loadings of polybrominated diphenyl ethers in dust from low-income households in California	0	0	0	0	0	0	0	5	0	0	0	0	0	0	0	0	0	0	0	0	0	0	0	0	0	0	0	0	0	0	0	0	0	0	0	0	0	0	0	0	0	0	0	0	0	0	0	0
https://www.scopus.com/inward/record.uri?eid=2-s2.0-79954585799&doi=10.1556%2fMuvErt.59.2010.2.2&partnerID=40&md5=742204e9d49db4f835076e6a4d705e52	No. 96, AndrÃ¡ssy avenue: The house of another Theodor Herzl. The Herzl-HernÃ¡di Ã¡ Saxe-Coburg Ã¡ Gotha ducal palace Ã¡ Temporary residence of the president of the republic [AndrÃ¡ssy Ãºt 96.: Egy mÃ¡sik Herzl Tivadar hÃ¡za. A Herzl-HernÃ¡di - SzÃ¡sz-Koburg - Gothai hercegi - ideiglenes kÃ¶ztÃ¡rsasÃ¡gi elnÃ¶ki palota]	0	1	0	0	0	0	0	0	0	0	0	0	0	0	3	0	0	0	0	0	0	0	0	0	0	0	0	0	0	0	0	0	0	0	0	0	0	0	1	0	0	0	0	0	0	0	0	0
https://www.scopus.com/inward/record.uri?eid=2-s2.0-75849129387&partnerID=40&md5=8622292833a23cb8d74390ea20808299	Preliminary study of PBDE levels in house dust and human exposure to PBDEs via dust ingestion	0	0	0	0	0	0	0	0	0	0	0	0	0	0	0	0	0	0	0	1	0	0	0	0	0	0	0	0	0	0	0	0	0	0	0	0	0	0	0	0	0	0	0	0	0	0	0	0
https://www.scopus.com/inward/record.uri?eid=2-s2.0-84893226051&partnerID=40&md5=ee6d79a0a4f26662e44a54d374bd5230	Is upholstered furniture a flammable solid?	0	0	0	0	0	0	0	0	0	0	0	0	0	0	0	0	0	0	0	3	0	0	0	0	0	0	0	0	0	0	0	0	0	0	0	0	0	0	0	0	0	0	0	0	0	0	0	0
https://www.scopus.com/inward/record.uri?eid=2-s2.0-53149122016&doi=10.1016%2fj.firesaf.2007.12.007&partnerID=40&md5=5e011eafffeac093b3553d63f3baab0d	On the significance of transient heat release rate excursions above a set limit	0	0	0	0	0	0	0	0	0	0	0	0	0	0	0	0	0	0	0	0	0	0	5	0	0	0	0	0	0	0	0	0	0	0	0	0	0	0	0	0	0	0	0	0	0	0	0	0
https://www.scopus.com/inward/record.uri?eid=2-s2.0-52649153121&partnerID=40&md5=95d01408aaa7bcfb621eeb825d8adda3	Flame retardant chemical mechanisms, standards and applications	0	0	0	0	0	0	0	0	0	0	0	0	0	0	0	0	3	0	0	0	0	0	0	0	0	0	0	0	0	0	0	0	0	0	0	0	0	0	0	0	0	0	0	0	1	0	0	0
https://www.scopus.com/inward/record.uri?eid=2-s2.0-34249891315&partnerID=40&md5=864bb1ecec764ee042603aa336c4430c	Savile row' range for upmarket furniture	0	0	0	0	0	0	0	0	0	0	0	0	0	0	0	0	3	0	0	0	0	0	0	0	0	0	0	0	0	0	0	0	0	0	0	0	0	0	0	0	0	0	0	0	0	0	0	0
https://www.scopus.com/inward/record.uri?eid=2-s2.0-84872947305&partnerID=40&md5=7a2885863d199eb4b9eb8b8aeed9aa58	New NFPA proposed guide for identification and development of mitigation strategies for fire hazard to occupants of road vehicles	0	0	0	0	0	0	0	0	1	1	0	0	1	0	0	1	0	0	0	0	0	0	0	0	0	0	0	1	0	0	0	0	0	0	0	0	0	0	0	0	0	0	0	0	0	0	0	0
https://www.scopus.com/inward/record.uri?eid=2-s2.0-25144470725&doi=10.1021%2fes050759g&partnerID=40&md5=9e9e5bd58bef7fa2dab511afecac18d6	Polybrominated diphenyl ethers in indoor dust in Ottawa, Canada: Implications for sources and exposure	0	0	0	0	0	0	0	1	0	0	0	0	0	0	0	0	0	0	0	0	0	0	0	0	0	0	0	0	0	0	0	0	0	0	0	0	0	0	0	0	0	0	0	0	1	0	0	0
https://www.scopus.com/inward/record.uri?eid=2-s2.0-4043067955&partnerID=40&md5=8d5cc28642a3ac07a9fe7825216f0b6c	Europe's flexible foamers in sunny disposition, and outlook seems clear	0	0	0	0	0	0	0	0	0	0	0	0	0	0	0	0	0	0	0	4	0	0	0	0	0	0	0	0	0	0	0	0	0	0	0	0	0	0	0	0	0	0	0	0	0	0	0	0
https://www.scopus.com/inward/record.uri?eid=2-s2.0-3042723906&doi=10.1021%2fes049711d&partnerID=40&md5=44d5e715f40e6df677e9999d22d2e41f	Estimation of the production, consumption, and atmospheric emissions of pentabrominated diphenyl ether in Europe between 1970 and 2000	0	0	0	0	0	0	0	0	0	0	0	0	0	0	0	0	2	0	0	2	0	0	0	0	0	0	0	0	0	0	0	0	0	0	0	0	0	0	0	0	0	0	0	0	0	0	0	0
https://www.scopus.com/inward/record.uri?eid=2-s2.0-1942537086&partnerID=40&md5=b28f52d7c0ff8b183d2a5b8a9adb58e2	R2ith gives an update of its first projects [Le R2ith concrÃ©tise ses premiers projets]	0	0	0	0	0	0	0	0	0	0	0	0	0	0	0	0	5	0	0	0	0	0	0	0	0	0	0	0	0	0	0	0	0	0	0	0	0	0	0	0	0	0	0	0	0	0	0	0
https://www.scopus.com/inward/record.uri?eid=2-s2.0-0038643088&partnerID=40&md5=b2df265efdc4decea3f3ca96d6319f75	Testing textiles for applications in the maritime markets	0	0	0	0	0	0	0	0	0	0	0	0	0	0	0	0	4	0	0	0	0	0	0	0	0	0	0	0	0	0	0	0	0	0	0	0	0	0	0	0	0	0	0	0	0	0	0	0
https://www.scopus.com/inward/record.uri?eid=2-s2.0-0242579513&partnerID=40&md5=b3847f2e5708c76d671661fb20743e53	Schilgen - The textile specialist in building and plastic materials	0	0	0	0	0	0	0	0	0	0	0	0	0	0	0	0	5	0	0	0	0	0	0	0	0	0	0	0	0	0	0	0	0	0	0	0	0	0	0	0	0	0	0	0	0	0	0	0
https://www.scopus.com/inward/record.uri?eid=2-s2.0-0036646759&partnerID=40&md5=41759f6b86d73dcea3b3f3edbc456963	Seasons in the sun	0	0	0	0	0	0	0	0	0	0	0	0	1	0	0	0	4	0	0	0	0	0	0	0	0	0	0	0	0	0	0	0	0	0	0	0	0	0	0	0	0	0	0	0	0	0	0	0
https://www.scopus.com/inward/record.uri?eid=2-s2.0-0034758486&doi=10.1016%2fS0278-6915%2801%2900074-6&partnerID=40&md5=b4012ddb56de13b948b6beb1dfd0658f	In vitro dermal absorption of flame retardant chemicals	1	1	0	1	0	0	0	0	0	0	0	0	0	0	0	0	2	0	0	0	0	0	0	0	0	0	0	0	0	0	0	0	0	0	0	0	0	0	0	0	0	0	0	0	0	0	0	0
https://www.scopus.com/inward/record.uri?eid=2-s2.0-0034583184&doi=10.2190%2f5FRL-H0KU-9ETY-EQE0&partnerID=40&md5=76774113766ab2f427fb7a926b2f8ea3	Review on heat release rate for fires in small retail shops	0	0	0	0	0	0	0	0	0	0	0	0	0	0	1	0	0	0	0	0	0	0	4	0	0	0	0	0	0	0	0	0	0	0	0	0	0	0	0	0	0	0	0	0	0	0	0	0
https://www.scopus.com/inward/record.uri?eid=2-s2.0-0034454714&partnerID=40&md5=bb7168cd4394f9dc9e519db42427bd0d	New developments in Trevira CS for furnishing fabrics and home textiles	0	0	0	0	0	0	0	0	0	0	0	0	0	0	0	0	4	0	0	0	0	0	0	0	0	0	0	0	0	0	0	0	0	0	0	0	0	0	0	0	0	0	0	0	0	0	0	0
https://www.scopus.com/inward/record.uri?eid=2-s2.0-84555189748&doi=10.3801%2fIAFSS.FSS.6-147&partnerID=40&md5=fc48ed200e46a75bf50c0d6e601da4e3	CBUF Model I, applied to exemplary New Zealand furniture	0	0	0	0	0	0	0	0	0	0	0	0	0	0	0	0	0	0	0	0	0	0	4	0	0	0	0	0	0	0	0	0	0	0	0	0	0	0	0	0	0	0	0	0	0	0	0	0
https://www.scopus.com/inward/record.uri?eid=2-s2.0-1642618088&partnerID=40&md5=cd8c09808d5f1f803f4a7fe94ae0806a	Modified flame-retardant polyester fibres manufactured in Poland	0	0	0	0	0	0	0	0	0	0	0	0	0	0	0	0	5	0	0	0	0	0	0	0	0	0	0	0	0	0	0	0	0	0	0	0	0	0	0	0	0	0	0	0	0	0	0	0
https://www.scopus.com/inward/record.uri?eid=2-s2.0-0034127945&partnerID=40&md5=4cf1788d5739ba326949067712214cda	Trevira: The rhythm of growth of Trevira CS decreases in a difficult moment for the sector [Trevira: Disminuye el ritmo de crecimiento de Trevira CS en un momento dificil para el sector]	0	0	0	0	0	0	0	0	0	0	0	0	0	0	0	0	5	0	0	0	0	0	0	0	0	0	0	0	0	0	0	0	0	0	0	0	0	0	0	0	0	0	0	0	0	0	0	0
https://www.scopus.com/inward/record.uri?eid=2-s2.0-0033801402&partnerID=40&md5=afab81167440a2b8e231297f682943f2	Creativity making markets	0	0	0	0	0	0	0	0	0	0	0	0	0	0	0	0	5	0	0	0	0	0	0	0	0	0	0	0	0	0	0	0	0	0	0	0	0	0	0	0	0	0	0	0	0	0	0	0
https://www.scopus.com/inward/record.uri?eid=2-s2.0-0032468032&partnerID=40&md5=ea821709d37cfd8c034ce44ddd9c45d1	Decosit: Neither too big nor too small [Decosit: Ne troppo grande, ne troppo piccolo]	0	0	0	0	0	0	0	0	0	0	0	0	0	0	0	0	5	0	0	0	0	0	0	0	0	0	0	0	0	0	0	0	0	0	0	0	0	0	0	0	0	0	0	0	0	0	0	0
https://www.scopus.com/inward/record.uri?eid=2-s2.0-0028035902&partnerID=40&md5=9264b5a205144fe1126a0393c76adc99	High performance fibres from Amoco Fabrics and Fibers	0	0	0	0	0	0	0	0	0	0	0	0	0	0	0	0	4	0	0	0	0	0	0	0	0	0	0	0	0	0	0	0	0	0	0	0	0	0	0	0	0	0	0	0	1	0	0	0
https://www.scopus.com/inward/record.uri?eid=2-s2.0-0027498191&partnerID=40&md5=60174b4b6a0a25952085884cf1514bc3	Combustion behaviour of upholstered furniture	0	0	0	0	0	0	0	0	0	0	0	0	0	0	0	0	1	0	0	0	0	0	1	0	0	0	0	0	1	0	0	0	0	0	0	0	0	0	0	0	0	0	0	0	0	0	0	0
https://www.scopus.com/inward/record.uri?eid=2-s2.0-0026796367&partnerID=40&md5=f3508a672e9f8755f5bb945ba229641f	Flying fabrics	0	0	0	0	0	0	0	0	0	0	0	0	0	0	0	0	2	1	0	1	0	0	0	0	0	0	0	0	0	0	0	0	1	0	0	0	0	0	0	0	0	0	0	0	0	0	0	0
https://www.scopus.com/inward/record.uri?eid=2-s2.0-44949269710&doi=10.1016%2f0379-7112%2890%2990012-4&partnerID=40&md5=9a1f5b485e9cf4726ba3f61b9503adf9	The California technical bulletin 133 test: Some background and experience	0	0	0	0	0	0	0	0	0	0	0	0	0	0	0	0	0	1	0	3	0	0	0	0	0	0	0	0	1	0	0	0	0	0	0	0	0	0	0	0	0	0	0	0	0	0	0	0
https://www.scopus.com/inward/record.uri?eid=2-s2.0-20244364509&partnerID=40&md5=69888ec7014cf2dc20df40efce5c9787	Development of the concept of antidotes: the contribution of clinical toxicology [Evolution de la conception des antidotes: l'apport de la toxicologie clinique.]	0	0	0	0	0	0	0	0	0	0	0	0	0	0	0	0	0	0	0	0	0	0	0	0	0	0	0	0	0	5	0	0	0	0	0	0	0	0	0	0	0	0	0	0	0	0	0	0
https://www.scopus.com/inward/record.uri?eid=2-s2.0-0024585742&partnerID=40&md5=5b32ee04c3f79575a03702d38cf7101e	Fighting flammability now	0	0	0	0	0	0	0	0	0	0	0	0	0	0	0	0	4	0	0	0	0	0	0	0	0	0	0	0	0	0	0	0	0	0	0	0	0	0	0	0	0	0	0	0	0	0	0	0
https://www.scopus.com/inward/record.uri?eid=2-s2.0-84984516208&doi=10.1002%2ffam.810130136&partnerID=40&md5=286a140dd17efbea1a10023a832ca13c	Problems in retaining technical and economic benefits whilst improving fire safety	0	0	0	0	0	0	0	0	0	0	0	0	0	0	0	0	1	0	0	3	0	0	0	0	0	0	0	0	0	0	0	0	0	0	0	0	0	0	0	0	0	0	0	0	0	0	0	0
https://www.scopus.com/inward/record.uri?eid=2-s2.0-0023859440&partnerID=40&md5=0557e9ff5d9470bead6d813a1b42890f	HIGH-EFFICIENCY FLAME RETARDANT FOR FLEXIBLE POLYURETHANE FOAM.	0	0	0	0	0	0	0	0	0	0	0	0	0	0	0	0	0	0	0	5	0	0	0	0	0	0	0	0	0	0	0	0	0	0	0	0	0	0	0	0	0	0	0	0	0	0	0	0
https://www.scopus.com/inward/record.uri?eid=2-s2.0-0023627741&partnerID=40&md5=337fecf043f0370cf730028a4bd75ab2	SCOPE OF WOOL-POLYESTER FILAMENT WASTE.	0	0	0	0	0	0	0	0	0	0	0	0	0	0	0	0	3	0	0	0	0	0	0	0	0	0	0	0	0	0	0	0	0	0	0	0	0	0	0	0	0	0	0	0	0	0	0	0
https://www.scopus.com/inward/record.uri?eid=2-s2.0-0023337196&doi=10.1177%2f073490418700500304&partnerID=40&md5=7e13eeb20be2fe86fdc0a17c8f78b443	Standard Flaming Ignition Sources for Upholstered Composites, Furniture and Bed Assembly Tests	0	0	0	0	0	0	0	0	0	0	0	0	0	0	0	0	0	0	0	0	0	0	0	0	1	0	0	0	0	0	0	0	0	0	0	0	0	0	0	0	0	0	0	0	0	0	0	0
https://www.scopus.com/inward/record.uri?eid=2-s2.0-0023154055&partnerID=40&md5=91c2adc6098af00206a7763c60529b04	Review of progress towards the development of an upholstered furniture flammability standard	0	0	0	0	0	0	0	0	1	1	0	0	1	0	0	0	0	0	0	0	0	0	0	0	0	0	0	0	0	0	0	0	0	0	0	0	0	0	0	0	0	0	0	0	0	0	0	0
https://www.scopus.com/inward/record.uri?eid=2-s2.0-0023130966&partnerID=40&md5=b38e81d4ca84e30f097ecb1b07644e02	Burning behaviour of textiles. Chemistry of combustion and test procedures for textiles in the home	0	0	0	0	0	0	0	0	0	0	0	0	0	0	0	0	4	0	0	0	0	0	0	0	0	0	0	0	0	0	0	0	0	0	0	0	0	0	0	0	0	1	0	0	0	0	0	0
https://www.scopus.com/inward/record.uri?eid=2-s2.0-84996038710&doi=10.11419%2fsenshoshi1960.27.485&partnerID=40&md5=e83f931bfcc4ed4e3334254897d2a3ff	Degradation of Dyed Fabrics Finished with Flame Retardants by Ultraviolet Ray. Part 1: Effects of Flame Retardants on Discoloration	0	0	0	0	0	0	0	0	0	0	0	0	0	0	0	0	5	0	0	0	0	0	0	0	0	0	0	0	0	0	0	0	0	0	0	0	0	0	0	0	0	0	0	0	0	0	0	0
https://www.scopus.com/inward/record.uri?eid=2-s2.0-0022685235&doi=10.1002%2ffam.810100106&partnerID=40&md5=219d0a752cfd6fb5d091001ef04cf8ee	Fire and upholstered furniture	0	0	0	0	0	0	0	0	0	0	0	0	0	0	0	0	0	0	0	0	0	0	0	0	1	0	0	0	0	0	0	0	0	0	0	0	0	0	0	0	0	0	0	0	0	0	0	0
https://www.scopus.com/inward/record.uri?eid=2-s2.0-0022520939&partnerID=40&md5=6e090871e45c0115c36a2dccc1e27126	Simplified characterization of upholstered furniture heat release rates	0	0	0	0	0	0	0	0	0	0	0	0	0	0	0	0	0	0	0	0	0	0	3	0	0	0	0	0	0	0	0	0	0	0	0	0	0	0	0	0	0	0	0	0	0	0	0	0
https://www.scopus.com/inward/record.uri?eid=2-s2.0-0022085292&doi=10.1016%2f0379-7112%2886%2990050-0&partnerID=40&md5=08242e5f9aa9d0b6572f06768c0ddc7a	Damageability of buildings, contents and personnel from exposure to fire	0	0	0	0	0	0	0	0	0	0	0	0	0	0	0	0	0	0	0	0	0	0	0	0	0	0	0	0	0	0	0	0	0	0	0	0	0	0	0	0	0	0	0	0	1	0	0	0
https://www.scopus.com/inward/record.uri?eid=2-s2.0-19244369268&partnerID=40&md5=90c2a8b52fdc09c482a15eef0cf5ce2c	Stability of a borax-based smoulder retardant finish for cotton upholstery fabrics	0	0	0	0	0	0	0	0	0	0	0	0	0	0	0	0	2	0	0	1	0	0	0	0	0	0	0	0	0	0	0	0	0	0	0	0	0	0	0	0	0	0	0	0	0	0	0	0
https://www.scopus.com/inward/record.uri?eid=2-s2.0-17944391035&partnerID=40&md5=51a6e12836685b55dbdf1f69e2d14b83	Smoke-generating capacity of woven cotton fabrics with reduced flammability	0	0	0	0	0	0	0	0	0	0	0	0	0	0	0	0	5	0	0	0	0	0	0	0	0	0	0	0	0	0	0	0	0	0	0	0	0	0	0	0	0	0	0	0	0	0	0	0
https://www.scopus.com/inward/record.uri?eid=2-s2.0-0021975287&partnerID=40&md5=9ecc86c00f0eb56e0a8bb44f1e1333ef	SMOLDERING OF UPHOLSTERED FURNITURE CAUSED BY SMALL APPLIANCES.	0	0	0	0	0	0	0	0	0	0	0	0	0	0	0	0	0	0	0	0	0	0	0	0	0	0	0	0	0	0	0	0	0	0	0	0	0	0	0	0	0	0	0	0	0	0	4	0
https://www.scopus.com/inward/record.uri?eid=2-s2.0-0021692836&partnerID=40&md5=f317b3f3f9f8df48da087204fdd66516	FLAME RETARDANCY ADVANCES IN FIRE SAFETY: REGULATIONS, TESTING, PRODUCTS, MARKETS.	0	0	0	0	0	0	0	0	0	0	0	0	1	0	0	0	2	0	0	1	0	0	0	0	0	0	0	0	0	0	0	0	0	0	0	0	0	0	0	0	0	0	0	0	0	0	0	0
https://www.scopus.com/inward/record.uri?eid=2-s2.0-0021692050&partnerID=40&md5=515ca8c389d29b05e7c845cc966ab2b4	PERFORMANCE CAPABILITY OF POLYURETHANE FOAM IN UPHOLSTERED FURNITURE.	0	0	0	0	0	0	0	0	0	0	0	0	0	0	0	0	0	0	0	3	0	0	0	0	0	0	0	0	0	0	0	0	0	0	0	0	0	0	0	0	0	0	0	0	0	0	0	0
https://www.scopus.com/inward/record.uri?eid=2-s2.0-17744403404&partnerID=40&md5=feecab07d69abcaadd16ff68bff1e713	Examination of furnishing textiles in starting and propagating fires	0	0	0	0	0	0	0	0	0	0	0	0	0	0	0	0	2	0	0	0	0	0	0	0	1	0	0	0	0	0	0	0	0	0	0	0	0	0	0	0	0	0	0	0	0	0	0	0
https://www.scopus.com/inward/record.uri?eid=2-s2.0-0021160404&partnerID=40&md5=99bbb4c8f02825d7d107bb160b8be437	Textiles and fire	0	0	0	0	0	0	0	0	1	1	0	0	0	0	0	0	2	0	0	0	0	0	0	0	0	0	0	0	0	0	0	0	0	0	0	0	0	0	0	0	0	0	0	0	0	0	0	0
https://www.scopus.com/inward/record.uri?eid=2-s2.0-0020149259&partnerID=40&md5=a30c92cfbf5cd621f1c532e81462e097	FLAME RETARDANT FABRIC LAUNCH.	0	0	0	0	0	0	0	0	0	0	0	0	0	0	0	0	5	0	0	0	0	0	0	0	0	0	0	0	0	0	0	0	0	0	0	0	0	0	0	0	0	0	0	0	0	0	0	0
https://www.scopus.com/inward/record.uri?eid=2-s2.0-85040266870&partnerID=40&md5=e9f83b6eb72c021aaaa1f0d77433c671	FLAME RETARDANT FABRIC LAUNCH.	0	0	0	0	0	0	0	0	0	0	0	0	0	0	0	0	5	0	0	0	0	0	0	0	0	0	0	0	0	0	0	0	0	0	0	0	0	0	0	0	0	0	0	0	0	0	0	0
https://www.scopus.com/inward/record.uri?eid=2-s2.0-0019061691&partnerID=40&md5=377a9e573da2e86e3d7c86733533f841	BIBLIOGRAPHY OF PUBLISHED INFORMATION ON SMOLDERING COMBUSTION - 2.	0	0	0	0	0	0	0	0	1	1	0	0	0	0	0	0	0	0	0	0	0	0	0	0	0	0	0	0	0	0	0	0	0	0	0	0	0	0	0	0	0	0	0	0	0	0	2	0
https://www.scopus.com/inward/record.uri?eid=2-s2.0-0018299417&partnerID=40&md5=537e6aa76eb7a1e31d6135cd5f393575	Ignitability of furniture upholstery fabrics: effect of fibre composition, fabric construction, and backcoating	0	0	0	0	0	0	0	0	0	0	0	0	0	0	0	0	2	0	0	0	0	0	0	0	1	0	0	0	0	0	0	0	0	0	0	0	0	0	0	0	0	0	0	0	0	0	0	0
https://www.scopus.com/inward/record.uri?eid=2-s2.0-0016622691&partnerID=40&md5=8d2e2d8583e0681674528fe23fa74a4d	FOAM PLASTICS AND BUILDING CODES.	0	0	0	0	0	0	0	0	0	0	0	0	1	0	0	0	0	0	0	4	0	0	0	0	0	0	0	0	0	0	0	0	0	0	0	0	0	0	0	0	0	0	0	0	0	0	0	0
https://www.scopus.com/inward/record.uri?eid=2-s2.0-0016557664&partnerID=40&md5=e7cdffaf6b032cc3598a9c7cfa8003b7	Injection Molding of Rigid PVC Foam. [SPRITZGIESSEN VON PVC-HARTSCHAUM.]	0	0	0	1	0	0	0	0	0	0	0	0	0	0	0	0	0	0	0	4	0	0	0	0	0	0	0	0	0	0	0	0	0	0	0	0	0	0	0	0	0	0	0	0	0	0	0	0
https://www.scopus.com/inward/record.uri?eid=2-s2.0-0015387930&partnerID=40&md5=306cea56e61269dd2bc8a9965e56000e	DEVELOPMENTS ARE BREAKING FAST ON THE RED-HOT FOAMS FRONT.	0	0	0	0	0	0	0	0	0	0	0	0	0	0	0	0	0	0	0	5	0	0	0	0	0	0	0	0	0	0	0	0	0	0	0	0	0	0	0	0	0	0	0	0	0	0	0	0
https://www.scopus.com/inward/record.uri?eid=2-s2.0-0014866817&partnerID=40&md5=875c1245a269447f44b609c0895d0758	LIFE HAZARD OF %BEDDING AND UPHOLSTERY FIRES	0	0	0	0	0	0	0	0	0	0	0	0	0	0	0	0	0	0	0	0	0	0	0	0	1	0	0	0	0	0	0	0	0	0	0	0	0	0	0	0	0	0	0	0	0	0	0	0
https://www.scopus.com/inward/record.uri?eid=2-s2.0-85041289634&partnerID=40&md5=1893ee5b51169b2554be9b2fb8f12d0b	Fire retaradant leather for fire safety application	0	0	0	2	0	0	0	0	0	0	0	0	0	0	0	0	0	0	0	0	0	0	0	0	0	0	0	0	0	0	0	0	0	0	0	0	0	0	0	0	0	0	0	0	0	0	0	0
https://www.scopus.com/inward/record.uri?eid=2-s2.0-84964683556&doi=10.1515%2fpjct-2016-0007&partnerID=40&md5=a3dfb03876fd4fe7daa3def4e812be9e	Study of compounds emitted during thermo-oxidative decomposition of polyester fabrics	0	0	0	0	0	0	0	0	0	0	0	0	0	0	1	0	3	0	0	0	0	0	0	0	0	0	0	0	0	0	0	0	0	0	0	0	0	0	0	0	0	0	0	0	0	0	0	0
https://www.scopus.com/inward/record.uri?eid=2-s2.0-84876753305&doi=10.1038%2fjes.2012.67&partnerID=40&md5=9a2f331281fe4c65ccb7dfb3fd660e62	Associations between serum levels of polybrominated diphenyl ether (PBDE) flame retardants and environmental and behavioral factors in pregnant women	0	2	0	0	0	0	0	0	0	0	0	0	0	0	0	0	1	0	0	0	0	0	0	0	0	0	0	0	0	0	0	0	0	0	0	0	0	0	0	0	0	0	0	0	0	0	0	0
https://www.scopus.com/inward/record.uri?eid=2-s2.0-34147124927&doi=10.1007%2fs10692-006-0100-6&partnerID=40&md5=bcc35adb973f5b3374312b3cab95aa1a	Fabrication of polyester decorative upholstery materials with low combustibility	0	0	0	0	0	0	0	0	0	0	0	0	0	0	0	0	2	0	0	0	0	0	0	0	1	0	0	0	0	0	0	0	0	0	0	0	0	0	0	0	0	0	0	0	0	0	0	0
https://www.scopus.com/inward/record.uri?eid=2-s2.0-33646595063&partnerID=40&md5=440f78861324ffca240669a0130535ac	Flame retardants 2006: Building the future	0	0	0	0	0	0	0	0	0	0	0	0	0	0	0	0	4	0	0	0	0	0	0	0	0	0	0	0	0	0	0	0	0	0	0	0	0	0	0	0	0	0	0	0	0	0	0	0
https://www.scopus.com/inward/record.uri?eid=2-s2.0-21844456344&partnerID=40&md5=12211d78ef266291b7c1426b34ae100f	Reducing the electrostatic charge of upholstery materials [Reduzierung der elektrostatischen Aufladung von Polsterstoffen]	0	0	0	0	0	0	0	0	0	0	0	0	0	0	0	0	1	0	0	0	0	0	0	0	0	0	0	0	0	0	0	0	0	0	0	0	0	0	0	0	0	0	0	0	0	0	0	0
https://www.scopus.com/inward/record.uri?eid=2-s2.0-0242456228&doi=10.1289%2fehp.6466&partnerID=40&md5=3add053b097adfc6da56c02e8c5304d2	Polybrominated diphenyl ethers (PBDEs) in U.S. mothers' milk	0	1	0	0	0	0	0	0	0	0	0	0	0	0	0	0	0	0	0	1	0	0	0	0	0	0	1	0	0	0	0	0	0	0	0	0	0	0	0	0	0	0	0	0	0	0	0	0
https://www.scopus.com/inward/record.uri?eid=2-s2.0-0035999622&doi=10.1080%2f10915810252866051&partnerID=40&md5=868675e914b4237c2ab61cb220e5a1a7	Prenatal oral (gavage) developmental toxicity study of decabromodiphenyl oxide in rats	0	0	0	1	0	0	0	0	0	0	1	0	0	0	0	0	1	0	0	0	0	0	0	0	0	0	0	0	0	0	0	0	0	0	0	0	0	0	0	0	0	0	0	0	1	0	0	0
https://www.scopus.com/inward/record.uri?eid=2-s2.0-0033511674&partnerID=40&md5=6e4f41defb5231f01007728c17a93be4	Optimisation of flame retardant textile coating parameters by factorial analysis	0	0	0	0	0	0	0	0	0	0	0	0	0	0	0	0	4	0	0	0	0	0	0	0	0	0	0	0	0	0	0	0	0	0	0	0	0	0	0	0	0	0	0	0	0	0	0	0
https://www.scopus.com/inward/record.uri?eid=2-s2.0-0032880939&partnerID=40&md5=60d4683a430dc00350b76037edddb8f3	Flame-resistant fabric for upholstery and protective wear	0	0	0	0	0	0	0	0	0	0	0	0	0	0	0	0	3	0	0	0	0	0	0	0	0	0	0	0	0	0	0	0	0	0	0	0	0	0	0	0	0	0	0	0	0	0	0	0
https://www.scopus.com/inward/record.uri?eid=2-s2.0-0027386910&partnerID=40&md5=6069ccd27c52886a0348e75d8fe672e0	Fabrics made fire-resistant	0	0	0	0	0	0	0	0	0	0	0	0	0	0	0	0	4	0	0	0	0	0	0	0	0	0	0	0	0	0	0	0	0	0	0	0	0	0	0	0	0	0	0	0	0	0	0	0
https://www.scopus.com/inward/record.uri?eid=2-s2.0-0023096327&partnerID=40&md5=478fa6b0f8bfe3cb885c9be1af85e257	Flame-resistant finishing of acrylic fabrics	0	0	0	0	0	0	0	0	0	0	0	0	0	0	0	0	4	0	0	0	0	0	0	0	0	0	0	0	0	0	0	0	0	0	0	0	0	0	0	0	0	0	0	0	0	0	0	0
https://www.scopus.com/inward/record.uri?eid=2-s2.0-0022150733&partnerID=40&md5=52fd03e66067a9f4e91615f025583a7b	NEW MELAMINE-BASED ELASTIC FOAM.	0	0	0	0	0	0	0	0	0	0	0	0	0	0	0	0	0	0	0	4	0	0	0	0	0	0	0	0	0	0	0	0	0	0	0	0	0	0	0	0	0	0	0	0	0	0	0	0
https://www.scopus.com/inward/record.uri?eid=2-s2.0-18744419557&partnerID=40&md5=b9922732102de6b1f3bc6f6e4261a018	Automotive vinyl upholstery--a good design grown old	0	0	0	0	0	0	0	0	0	0	0	0	0	0	0	0	3	0	0	0	0	0	0	0	0	0	0	0	0	0	0	0	0	0	0	0	0	0	0	0	0	0	0	0	0	0	0	0
https://www.scopus.com/inward/record.uri?eid=2-s2.0-0021128290&partnerID=40&md5=447d96480327ce40e4b499c8d2038570	Upgrading Class II fabric to Class I fabric by chemical treatment	0	0	0	0	0	0	0	0	0	0	0	0	0	0	0	0	4	0	0	0	0	0	0	0	0	0	0	0	0	0	0	0	0	0	0	0	0	0	0	0	0	0	0	0	0	0	0	0
https://www.scopus.com/inward/record.uri?eid=2-s2.0-0020613364&partnerID=40&md5=f993e330f7997c661d4a6421f6a508a1	Virgin wool for upholstery fabrics	0	0	0	0	0	0	0	0	0	0	0	0	0	0	0	0	3	0	0	0	0	0	0	0	0	0	0	0	0	0	0	0	0	0	0	0	0	0	0	0	0	0	0	0	0	0	0	0
https://www.scopus.com/inward/record.uri?eid=2-s2.0-0018050407&partnerID=40&md5=eeeffc68aff4c7d3da94735b87c226c5	MATERIALS FOR FIRE RESISTANT PASSENGER SEATS IN AIRCRAFT.	0	0	0	0	0	0	0	0	0	0	0	0	0	0	0	0	3	0	0	1	0	0	0	0	0	0	0	0	0	0	0	0	0	0	0	0	0	0	0	0	0	0	0	0	0	0	0	0
https://www.scopus.com/inward/record.uri?eid=2-s2.0-0016484010&partnerID=40&md5=f3ee2ccbf7533a2a216087745d989051	SURVEY OF UPHOLSTERY FABRICS AND THEIR FLAMMABILITY CHARACTERISTICS.	0	0	0	0	0	0	0	0	0	0	0	0	0	0	0	0	2	0	0	0	0	0	0	0	0	0	0	0	0	0	0	0	0	0	0	0	0	0	0	0	0	0	0	0	0	0	1	0
https://www.scopus.com/inward/record.uri?eid=2-s2.0-0015651363&partnerID=40&md5=695fcb80a4b0cc510789886434e2e114	COMFORT AND SAFETY WITH HIGH-RESILIENCE FOAMS.	0	0	0	0	0	0	0	0	0	0	0	0	0	0	0	0	0	0	0	4	0	0	0	0	0	0	0	0	0	0	0	0	0	0	0	0	0	0	0	0	0	0	0	0	0	0	0	0
https://www.scopus.com/inward/record.uri?eid=2-s2.0-85110615764&doi=10.1016%2fj.psep.2021.07.007&partnerID=40&md5=2bae04e85221d0c3454b7ab9b7d240d1	Highly efficient method of utilizing waste silica hazards	0	0	0	0	0	0	0	0	0	0	0	0	0	1	0	0	2	0	0	1	0	0	0	0	0	0	0	0	0	0	0	0	0	0	0	0	0	0	0	0	0	0	0	0	0	0	0	0
https://www.scopus.com/inward/record.uri?eid=2-s2.0-85103199635&doi=10.1080%2f17569370.2021.1872900&partnerID=40&md5=9f8c1b2ee51bc6a4deff43edccc9d02c	Functional Development of Residential Fire-Retardant Clothing for Older Adults	0	0	0	0	0	0	0	0	0	0	0	0	2	1	0	0	0	0	0	0	0	0	0	0	0	0	0	0	0	0	0	0	0	0	0	0	0	0	0	0	0	0	0	0	0	0	0	0
https://www.scopus.com/inward/record.uri?eid=2-s2.0-85096706413&doi=10.1002%2ffam.2932&partnerID=40&md5=8df49367c96fcdeb5207a5697cd9b9ea	Estimating the impact of the mattress fire safety Standard 16 CFR Part 1633 on bed fire outcomes	0	0	0	0	0	0	0	0	0	0	0	0	0	0	0	0	0	0	0	0	0	0	1	0	0	0	0	0	0	0	0	0	0	0	0	0	0	0	0	0	0	0	0	0	0	0	0	0
https://www.scopus.com/inward/record.uri?eid=2-s2.0-85089778701&doi=10.3390%2fJMSE8080583&partnerID=40&md5=8577c3b70e1761523f3f4d56fb2b7835	Investigation of the structural strength of existing blast walls in well-test areas on drillships	0	0	0	1	0	0	0	0	0	0	0	0	0	0	0	0	1	0	0	0	0	0	0	0	0	0	0	0	0	0	0	0	0	0	0	0	0	0	0	0	0	0	0	0	0	0	0	0
https://www.scopus.com/inward/record.uri?eid=2-s2.0-85082963637&doi=10.1002%2ffam.2826&partnerID=40&md5=de6e5a46aa63a130e59839920d9192a9	An overview and experimental analysis of furniture fire safety regulations in Europe	0	0	0	0	0	0	0	0	0	0	0	0	0	0	0	0	0	0	0	0	0	0	1	0	0	0	0	0	0	0	0	0	0	0	0	0	0	0	0	0	0	0	0	0	0	0	0	0
https://www.scopus.com/inward/record.uri?eid=2-s2.0-85088503411&doi=10.1051%2fe3sconf%2f202017401066&partnerID=40&md5=f4c4d698bb38cfacefdf4345d1dc0d86	Preliminary results of tests on nitrogen cushion for combating fire hazard in longwalls rich in methane	0	0	0	1	0	0	0	0	0	0	0	0	0	3	0	0	0	0	0	0	0	0	0	0	0	0	0	0	0	0	0	0	0	0	0	0	0	0	0	0	0	0	0	0	0	0	0	0
https://www.scopus.com/inward/record.uri?eid=2-s2.0-85076985405&doi=10.1016%2fj.envint.2019.105348&partnerID=40&md5=ed7e738e88686a0d25f8cf785bfe99eb	Polybrominated diphenyl ethers and organophosphate esters flame retardants in play mats from China and the exposure risks for children	0	0	0	0	0	0	0	3	0	0	0	0	0	0	0	0	0	0	0	0	0	0	0	0	0	0	0	0	0	0	0	0	0	0	0	0	0	0	0	0	0	0	0	0	0	0	0	0
https://www.scopus.com/inward/record.uri?eid=2-s2.0-85105814191&partnerID=40&md5=106c53eba128cde297a17b5461340673	Preliminary study on modelling and optimization of the rescue cushion system	0	0	0	0	0	0	0	0	0	0	0	0	0	4	0	0	0	0	0	0	0	0	0	0	0	0	0	0	0	0	0	0	0	0	0	0	0	0	0	0	0	0	0	0	0	0	0	0
https://www.scopus.com/inward/record.uri?eid=2-s2.0-85071758415&doi=10.1097%2fNHH.0000000000000780&partnerID=40&md5=d9840b8d3fb6e87c3cc544facc614381	Evaluating Home Healthcare Workers' Safety Hazard Detection Ability Using Virtual Simulation	0	0	0	0	0	0	1	0	0	0	0	0	0	0	0	0	0	0	0	0	0	0	0	0	0	0	0	0	0	0	0	0	0	0	0	0	0	0	0	0	0	0	0	0	1	0	0	0
https://www.scopus.com/inward/record.uri?eid=2-s2.0-85064164041&doi=10.1016%2fj.scitotenv.2019.04.086&partnerID=40&md5=cd4014064e633c4a4ceaaa24e2ab16b3	Concentrations of selected chemicals in indoor air from Norwegian homes and schools	0	0	0	0	0	1	0	0	0	0	0	0	0	0	0	0	0	0	0	0	0	1	0	0	0	0	0	0	0	0	0	0	0	0	0	0	0	0	0	0	0	0	0	0	1	0	0	0
https://www.scopus.com/inward/record.uri?eid=2-s2.0-85062030192&doi=10.1016%2fj.energy.2019.02.151&partnerID=40&md5=2e766608f982ec9e667ccc38522b9354	Numerical simulation research on the unique thermal deviation in a 1000â€¯MW tower type boiler	0	0	0	0	0	2	0	0	0	0	0	0	0	0	0	0	0	0	0	0	0	2	0	0	0	0	0	0	0	0	0	0	0	0	0	0	0	0	0	0	0	0	0	0	0	0	0	0
https://www.scopus.com/inward/record.uri?eid=2-s2.0-85048748784&doi=10.1007%2fs10531-018-1586-y&partnerID=40&md5=0ca6ef1f6ee3f12e284f6ce3b842e536	Returning home after fire: how fire may help us manage the persistence of scrub-steppe specialist bird populations	0	0	0	0	0	0	0	0	0	0	0	0	3	1	0	0	0	0	0	0	0	0	0	0	0	0	0	0	0	0	0	0	0	0	0	0	0	0	0	0	0	0	0	0	0	0	0	0
https://www.scopus.com/inward/record.uri?eid=2-s2.0-85047416024&doi=10.1007%2fs10694-018-0735-x&partnerID=40&md5=56a4379d6b7d44fee61716f1e0ed6df3	Dynamic, Stream-Balancing, Turn-Minimizing, Accessible Wayfinding for Emergency Evacuation of People Who Use a Wheelchair	0	0	0	0	0	0	0	0	0	0	0	0	0	0	0	0	0	0	0	0	0	0	0	0	0	0	0	0	0	0	0	0	0	0	0	0	0	0	0	0	4	0	0	0	0	0	0	0
https://www.scopus.com/inward/record.uri?eid=2-s2.0-85051746185&doi=10.2514%2f6.2018-3763&partnerID=40&md5=5abc70ee1d66d67b49126b44233f0a9c	Flash ignition tests at the national solar thermal test facility	0	0	0	0	0	0	0	0	0	0	0	0	0	0	0	0	1	0	0	0	0	0	0	0	0	0	0	0	0	0	0	0	0	0	0	0	0	0	0	0	0	0	0	0	0	0	0	0
https://www.scopus.com/inward/record.uri?eid=2-s2.0-85018766339&doi=10.1016%2fj.eti.2017.04.002&partnerID=40&md5=269b355a61fc13891f56e37058a68d89	Emerging environmental contaminants: Challenges facing our next generation and potential engineering solutions	0	0	0	0	0	0	0	0	0	0	0	0	0	1	0	0	1	0	0	1	0	0	0	0	0	0	0	0	0	1	0	0	0	0	0	0	0	0	0	0	0	0	0	0	0	0	0	0
https://www.scopus.com/inward/record.uri?eid=2-s2.0-84963653970&doi=10.1007%2fs10694-016-0591-5&partnerID=40&md5=4f39e307f33a01a694fd400aab7ffab3	Analysis of Fire Hazard in Campsite Areas	0	0	0	0	2	0	0	0	0	0	0	0	2	0	0	0	0	0	0	0	0	0	0	0	0	0	0	0	0	0	0	0	0	0	0	0	0	0	0	0	0	0	0	0	0	0	0	0
https://www.scopus.com/inward/record.uri?eid=2-s2.0-85036470772&partnerID=40&md5=6f444a079d0ac508279f26f8ca72ea4e	Influence of modern furniture on the fire development in fires in homes large scale fire tests in living rooms	0	0	0	0	0	0	0	0	0	0	0	0	0	1	0	0	0	0	0	0	0	0	0	0	0	0	0	0	0	0	0	0	0	0	0	0	0	0	0	0	0	0	0	0	0	0	0	0
https://www.scopus.com/inward/record.uri?eid=2-s2.0-85029791632&doi=10.1680%2fstbu.14.00082&partnerID=40&md5=0c8deb4885256bd368bfd3130be7c7f8	Finite-element investigation of cold-formed steel portal frames in fire	0	0	0	0	0	0	0	0	0	0	0	0	0	0	0	3	0	0	0	0	0	0	0	0	0	0	0	0	0	0	0	0	0	1	0	0	0	0	0	0	0	0	0	0	0	0	0	0
https://www.scopus.com/inward/record.uri?eid=2-s2.0-84976622449&partnerID=40&md5=86360f57246e2c4973c8000b64e6ac80	MATEC Web of Conferences	0	0	0	3	0	0	0	0	0	0	0	0	0	0	0	0	0	0	0	0	0	0	0	0	0	0	0	0	0	0	0	0	0	0	0	0	0	0	0	0	0	0	0	0	0	0	0	1
https://www.scopus.com/inward/record.uri?eid=2-s2.0-84941550370&doi=10.3130%2fjaabe.14.725&partnerID=40&md5=ed725a3ad128f87468750b76fabce425	Flame spread mechanism through analysis of fire behavior of bed mattress by the ISO 12949 test	0	0	0	0	0	0	0	0	0	0	0	0	0	0	0	0	0	0	1	0	0	0	2	0	0	0	0	0	0	0	0	0	0	0	0	0	0	1	0	0	0	0	0	0	0	0	0	0
https://www.scopus.com/inward/record.uri?eid=2-s2.0-84946493869&doi=10.1002%2ffam.2259&partnerID=40&md5=5e4af622d9d694fd0af5ba21d2644f5d	Heat release rates of modern residential furnishings during combustion in a room calorimeter	0	0	0	0	0	0	0	0	0	0	0	0	0	0	0	0	0	0	0	0	0	0	2	0	0	0	0	0	0	0	0	0	0	0	0	0	0	0	0	0	0	0	0	0	0	0	0	0
https://www.scopus.com/inward/record.uri?eid=2-s2.0-84937890681&partnerID=40&md5=a2c3e87a468a3e33e9cac16113f43ca5	Retrax tire retreading technology raises productivity and improves tire quality	1	0	0	0	0	0	0	0	0	0	0	0	0	2	0	0	0	1	0	0	0	0	0	0	0	0	0	0	0	0	0	0	0	0	0	0	0	0	0	0	0	0	0	0	0	0	0	0
https://www.scopus.com/inward/record.uri?eid=2-s2.0-84904211489&doi=10.3130%2faije.79.209&partnerID=40&md5=68a3ad429153bc461918a9d5cfb5f930	A fire-growth model of combustible based on an exponential function	0	0	0	0	0	0	0	0	0	0	0	0	0	0	0	0	0	0	0	2	0	0	2	0	0	0	0	0	0	0	0	0	0	0	0	0	0	0	0	0	0	0	0	0	0	0	0	0
https://www.scopus.com/inward/record.uri?eid=2-s2.0-84901498958&doi=10.4028%2fwww.scientific.net%2fAMR.931-932.1313&partnerID=40&md5=d5dad7c96a866db68f3db83237984460	Smart wheelchair stair lift using RFID detection method and fuzzy-PI with PLC ladder control	0	0	1	0	0	0	0	0	0	0	0	0	0	0	0	1	0	0	0	0	0	0	0	0	0	0	0	0	0	0	0	0	0	0	0	1	0	0	0	0	1	0	0	0	0	0	0	0
https://www.scopus.com/inward/record.uri?eid=2-s2.0-84887875952&partnerID=40&md5=60aa1b2c402d12100cc9e054df1d5043	"Arup calling": Engineering gets to Paris. Centre Pompidou (1971-77)	0	0	0	0	0	0	0	0	0	0	0	0	1	0	0	0	0	0	0	0	0	0	0	1	0	0	0	0	0	0	0	0	0	0	0	0	0	0	0	0	0	0	0	0	0	0	0	0
https://www.scopus.com/inward/record.uri?eid=2-s2.0-84886291156&partnerID=40&md5=aee608162497074abf58bd86e0c5d870	2013 2nd International Conference on Civil, Architectural and Hydraulic Engineering, ICCAHE 2013	0	1	0	3	0	0	0	0	0	0	0	0	0	0	0	0	0	0	0	0	0	0	0	0	0	0	0	0	0	0	0	0	0	0	0	0	0	0	0	0	0	0	0	0	0	0	0	0
https://www.scopus.com/inward/record.uri?eid=2-s2.0-84883119804&doi=10.1145%2f2463372.2463520&partnerID=40&md5=2cbb8e798c036e1f454ed57f2ec94ceb	Searching for the minimum failures that can cause a hazard in a wireless sensor network	0	0	0	1	0	0	0	0	0	0	0	0	0	0	0	3	0	0	0	0	0	0	0	0	0	0	0	0	0	0	0	0	0	0	0	0	0	0	0	0	0	0	0	0	0	0	0	0
https://www.scopus.com/inward/record.uri?eid=2-s2.0-84880447025&partnerID=40&md5=a81ae1dde970df03e1a2855a34317684	Tunnel systems in a fire	0	0	0	2	0	0	0	0	0	0	0	0	0	0	0	0	0	0	0	0	0	0	0	0	0	0	0	0	0	0	0	0	0	0	0	0	0	0	0	0	0	0	0	0	0	0	0	0
https://www.scopus.com/inward/record.uri?eid=2-s2.0-84876133305&partnerID=40&md5=80f621e28dde1eb5d05a2f279eb45973	Design and development of flame retardant and anti-static chair fabric decorated in the high-grade passenger car	0	0	0	0	0	0	0	0	0	0	0	1	0	0	0	0	3	0	0	0	0	0	0	0	0	0	0	0	0	0	0	0	0	0	0	0	0	0	0	0	0	0	0	0	0	0	0	0
https://www.scopus.com/inward/record.uri?eid=2-s2.0-84873342963&doi=10.1016%2fj.conbuildmat.2012.12.068&partnerID=40&md5=5b533ba6444c74194b9389c11b3f6533	Use of rubberized concrete as a cushion layer in bulletproof fiber reinforced concrete panels	0	0	0	0	0	0	0	0	0	0	1	0	0	2	0	0	0	0	0	0	0	0	0	0	0	0	0	0	0	0	0	0	0	0	0	0	0	0	0	0	0	0	0	0	0	0	0	0
https://www.scopus.com/inward/record.uri?eid=2-s2.0-84880257566&doi=10.1016%2fj.envint.2013.06.020&partnerID=40&md5=857440f81371455b5f888d0ffe1438e9	Concentrations of polybrominated diphenyl ethers in matched samples of indoor dust and breast milk in New Zealand	0	0	0	0	0	0	0	3	0	0	0	0	0	0	0	0	0	0	0	0	0	0	0	0	0	0	0	0	0	0	0	0	0	1	0	0	0	0	0	0	0	0	0	0	0	0	0	0
https://www.scopus.com/inward/record.uri?eid=2-s2.0-84872467723&doi=10.4028%2fwww.scientific.net%2fKEM.531-532.295&partnerID=40&md5=d29d5f0280a2b89d648d3b58b5f46583	An investigation on formation mechanisms of wrinkles on steel casting surfaces	0	0	0	0	0	0	0	0	0	0	0	0	0	2	0	0	0	0	0	0	0	0	0	2	0	0	0	0	0	0	0	0	0	0	0	0	0	0	0	0	0	0	0	0	0	0	0	0
https://www.scopus.com/inward/record.uri?eid=2-s2.0-84865764328&doi=10.1016%2fj.gloenvcha.2012.04.003&partnerID=40&md5=fd097e8d5ec11f041bbe1c786e89101c	Climate change vulnerability and social development for remote indigenous communities of South Australia	0	0	0	0	0	0	0	0	0	0	0	0	0	0	0	0	0	0	0	0	0	0	0	0	0	0	0	0	0	0	0	0	0	0	0	0	0	0	0	0	0	0	0	0	0	0	0	0
https://www.scopus.com/inward/record.uri?eid=2-s2.0-84863963258&doi=10.1117%2f12.918810&partnerID=40&md5=b370cab2d489c88b928ef5dc4fa70c15	GC-MS analysis of polybrominated diphenyl ethers in the lake erie	0	0	0	0	0	0	0	0	0	0	1	0	0	0	0	0	0	0	0	1	0	0	0	0	0	0	0	0	0	0	0	0	0	0	0	0	0	0	0	0	0	0	0	0	0	0	0	0
https://www.scopus.com/inward/record.uri?eid=2-s2.0-84926252807&doi=10.1017%2fCBO9780511706103.007&partnerID=40&md5=5ca08223bc785f642dc5240912a2bc8f	Epileptic seizures as presenting symptom of the shaken baby syndrome	0	0	0	0	0	0	0	2	0	0	0	0	0	0	0	0	0	0	0	0	0	0	0	0	0	0	2	0	0	0	0	0	0	0	0	0	0	0	0	0	0	0	0	0	0	0	0	0
https://www.scopus.com/inward/record.uri?eid=2-s2.0-84899024787&partnerID=40&md5=cc1405f15e9b918c6880c61332447946	Possibilities of material replacement in containments using the ice condenser for LOCA accidents	0	0	0	1	0	0	0	0	0	0	1	0	0	0	0	1	0	0	0	0	0	0	1	0	0	0	0	0	0	0	0	0	0	0	0	0	0	0	0	0	0	0	0	0	0	0	0	0
https://www.scopus.com/inward/record.uri?eid=2-s2.0-81755161325&doi=10.1002%2ffam.1072&partnerID=40&md5=a5400ea06a697ae7e88e34ece6d61498	Full-scale study on combustion characteristics of an upholstered chair under different boundary conditions-Part 2: Ignition at the backrest top	0	0	0	0	0	0	0	0	0	0	0	0	0	0	0	0	0	0	0	0	0	0	1	0	0	0	0	0	0	0	0	0	0	0	0	0	0	0	0	0	0	0	0	0	0	0	0	0
https://www.scopus.com/inward/record.uri?eid=2-s2.0-80455143237&doi=10.1177%2f1557988311400063&partnerID=40&md5=fef2130335de9123903ce1ad0e6ba4c4	Preliminary findings of a 4-month tai chi intervention on tenderness, functional capacity, symptomatology, and quality of life in men with fibromyalgia	4	0	0	0	0	0	0	0	0	0	0	0	0	0	0	0	0	0	0	0	0	0	0	0	0	0	0	0	0	0	0	0	0	0	0	0	0	0	0	0	0	0	0	0	0	0	0	0
https://www.scopus.com/inward/record.uri?eid=2-s2.0-80052288844&partnerID=40&md5=b117e19ff4f8f2b3d4a95dbb660c67b5	RFID and sensors enabled In-home elderly care	0	0	0	0	0	0	0	0	0	0	0	0	0	0	0	0	0	0	0	0	0	0	0	0	0	0	0	0	0	0	0	0	0	0	0	0	4	0	0	0	0	0	0	0	0	0	0	0
https://www.scopus.com/inward/record.uri?eid=2-s2.0-78249239464&doi=10.1089%2facm.2010.0039&partnerID=40&md5=f6e3998ae5265c8c92d01e56ce0564c8	Efficacy of biodanza for treating women with fibromyalgia	0	3	0	0	0	0	0	0	0	0	0	0	0	0	0	0	0	0	0	0	0	0	0	0	0	0	0	0	0	0	0	0	0	0	0	0	0	0	0	0	0	0	0	0	0	0	0	0
https://www.scopus.com/inward/record.uri?eid=2-s2.0-77957358843&doi=10.1016%2fj.archger.2009.12.008&partnerID=40&md5=9e22cdec3b56ca32b1f7f8e5ebf6fc2a	The age-dependent divergence of strength and coordinating parameters among men and women: The cross-sectional studies	2	1	0	0	0	0	0	0	0	0	0	0	0	0	0	0	0	0	0	0	0	0	0	0	0	0	0	0	0	0	0	0	0	0	0	0	0	0	0	0	0	0	0	0	0	0	0	0
https://www.scopus.com/inward/record.uri?eid=2-s2.0-70450248727&doi=10.1002%2ffam.1005&partnerID=40&md5=096d130548751f2e289ed22bbffbe858	Full-scale study on combustion characteristics of an upholstered chair under different boundary conditions - Part 1: Ignition at the seat center	0	0	0	0	0	0	0	0	0	0	0	0	0	0	0	0	0	0	0	0	0	0	1	0	0	0	0	0	0	0	0	0	0	0	0	0	0	0	0	0	0	0	0	0	0	0	0	0
https://www.scopus.com/inward/record.uri?eid=2-s2.0-69349087809&doi=10.1016%2fj.combustflame.2009.07.020&partnerID=40&md5=5304df139b35a728c010d105d19c0db7	On droplet combustion of biodiesel fuel mixed with diesel/alkanes in microgravity condition	0	0	0	0	0	0	0	0	0	0	0	0	0	1	0	0	0	0	0	1	0	0	0	0	0	0	0	0	0	0	0	0	0	0	0	0	0	0	0	0	0	0	0	0	0	0	0	0
https://www.scopus.com/inward/record.uri?eid=2-s2.0-70149088151&doi=10.1115%2fIMECE2008-68448&partnerID=40&md5=f4ce87a9e43cbec90d9c1191d488354e	Post-flashover compartment fire for different fire ventilation settings in a medium-sized residential room	0	0	0	0	0	0	0	0	0	0	0	0	0	0	0	0	0	0	0	1	0	0	1	0	0	0	0	0	0	0	0	0	0	0	0	0	0	0	0	0	0	0	0	0	0	0	0	0
https://www.scopus.com/inward/record.uri?eid=2-s2.0-67349205031&doi=10.1016%2fj.radphyschem.2009.03.036&partnerID=40&md5=211eb76adea701b05a7b1224eb33dff6	Flame-resistant kapok fiber manufactured using gamma ray	0	0	0	0	0	0	0	0	0	0	0	0	0	0	0	0	1	0	0	0	0	0	0	0	0	0	0	0	0	0	0	0	0	0	0	0	0	0	0	0	0	0	0	2	0	0	0	1
https://www.scopus.com/inward/record.uri?eid=2-s2.0-85071553360&partnerID=40&md5=3e28a5e3e832c7e0210bfb3498ce0924	Binary fuel of diesels-alkane droplet combustion in microgravity	0	0	0	0	0	0	0	0	0	0	0	0	0	1	0	0	0	0	0	1	0	0	0	0	0	0	0	0	0	0	0	0	0	0	0	0	0	0	0	0	0	0	0	0	0	0	0	0
https://www.scopus.com/inward/record.uri?eid=2-s2.0-77149146479&doi=10.1177%2f026248930902800502&partnerID=40&md5=fcf4df68365dd62995c6de5ddc38e4e8	Ten year storage studies on flame retarded polyurethane foam	0	0	0	0	0	0	0	0	0	0	0	0	0	1	0	0	0	0	0	3	0	0	0	0	0	0	0	0	0	0	0	0	0	0	0	0	0	0	0	0	0	0	0	0	0	0	0	0
https://www.scopus.com/inward/record.uri?eid=2-s2.0-66149159050&partnerID=40&md5=fff06135374bbeb6c7b4745c24e19d65	Green imperative spurs switch to textile	0	0	0	0	0	0	0	0	0	0	0	0	0	1	0	0	3	0	0	0	0	0	0	0	0	0	0	0	0	0	0	0	0	0	0	0	0	0	0	0	0	0	0	0	0	0	0	0
https://www.scopus.com/inward/record.uri?eid=2-s2.0-84879616683&partnerID=40&md5=b79c7b1336613a5e62b2d3fe709e3825	Soil arthropoda of post-fire successions in northern taiga of West Siberia	0	0	1	0	0	0	0	0	0	0	0	0	2	1	0	0	0	0	0	0	0	0	0	0	0	0	0	0	0	0	0	0	0	0	0	0	0	0	0	0	0	0	0	0	0	0	0	0
https://www.scopus.com/inward/record.uri?eid=2-s2.0-84893232250&partnerID=40&md5=0e818101703e42527f4d990eae1c7358	Predicting real fire performance of products from small scale tests	0	0	0	0	0	0	0	0	0	0	0	0	0	0	0	0	0	0	0	0	0	0	1	0	1	0	0	0	0	0	0	0	0	0	0	0	0	0	0	0	0	0	0	0	0	0	0	0
https://www.scopus.com/inward/record.uri?eid=2-s2.0-34547820778&partnerID=40&md5=91f9ef1259cdc433e79d374807a54cd2	Flame retardant bedware	0	0	0	0	0	0	0	0	0	0	0	0	0	0	0	0	4	0	0	0	0	0	0	0	0	0	0	0	0	0	0	0	0	0	0	0	0	0	0	0	0	0	0	0	0	0	0	0
https://www.scopus.com/inward/record.uri?eid=2-s2.0-34547218960&doi=10.1103%2fRevModPhys.79.821&partnerID=40&md5=ce9a54bb3245d10af73c0c55e6cf519a	Colloquium: Soap bubble clusters	0	0	0	0	0	0	0	0	0	0	2	0	0	1	0	0	0	0	0	1	0	0	0	0	0	0	0	0	0	0	0	0	0	0	0	0	0	0	0	0	0	0	0	0	0	0	0	0
https://www.scopus.com/inward/record.uri?eid=2-s2.0-69649109021&partnerID=40&md5=0ad9fc1c6c4d93f2eee20f8f2edaa511	Nonwoven mattress cover to meet Californian standards	0	0	0	0	0	0	0	0	0	0	0	0	4	0	0	0	0	0	0	0	0	0	0	0	0	0	0	0	0	0	0	0	0	0	0	0	0	0	0	0	0	0	0	0	0	0	0	0
https://www.scopus.com/inward/record.uri?eid=2-s2.0-34447280589&partnerID=40&md5=4c341c3cd11a1b85a507e3a9c3c615d7	Special finishes with Montex in Pakistan	0	0	0	0	0	0	0	0	0	0	0	0	0	1	0	0	3	0	0	0	0	0	0	0	0	0	0	0	0	0	0	0	0	0	0	0	0	0	0	0	0	0	0	0	0	0	0	0
https://www.scopus.com/inward/record.uri?eid=2-s2.0-34247515505&partnerID=40&md5=4a1097c80ce448c282d1bf665adc1f05	Flame-retardant nonwovens	0	0	0	0	0	0	0	0	0	0	0	0	2	0	0	0	2	0	0	0	0	0	0	0	0	0	0	0	0	0	0	0	0	0	0	0	0	0	0	0	0	0	0	0	0	0	0	0
https://www.scopus.com/inward/record.uri?eid=2-s2.0-33847727067&doi=10.1007%2fs11199-006-9170-4&partnerID=40&md5=838ec9be9bdf87f4fcc2a2ecd04038d9	Acceptability of sexist language among young people in Hong Kong	2	2	0	0	0	0	0	0	0	0	0	0	0	0	0	0	0	0	0	0	0	0	0	0	0	0	0	0	0	0	0	0	0	0	0	0	0	0	0	0	0	0	0	0	0	0	0	0
https://www.scopus.com/inward/record.uri?eid=2-s2.0-33846921866&doi=10.1016%2fj.jhazmat.2006.11.007&partnerID=40&md5=3d5af47b16aefe71fbaa9ae347caf78f	Dust explosions-Cases, causes, consequences, and control	0	0	0	0	0	0	0	0	0	0	0	0	0	1	0	0	0	0	0	0	0	0	0	0	0	0	0	0	0	0	0	0	0	0	0	0	0	0	0	0	0	0	0	0	0	0	0	0
https://www.scopus.com/inward/record.uri?eid=2-s2.0-76649109285&doi=10.2190%2fAF.16.3.c&partnerID=40&md5=282308342f4fc847366edf4d2aaecccc	Experimental study of water spray suppression on burning sofa with different surface and padding	0	0	0	0	0	0	0	0	0	0	0	0	0	0	0	0	0	0	0	2	0	0	2	0	0	0	0	0	0	0	0	0	0	0	0	0	0	0	0	0	0	0	0	0	0	0	0	0
https://www.scopus.com/inward/record.uri?eid=2-s2.0-33745160020&doi=10.1080%2f08916150600616949&partnerID=40&md5=df384e0a16ea7ebb89bb948dc53224ec	A study on heat release rates of furniture under well-developed fire	0	0	0	0	0	0	0	0	0	0	0	0	0	0	0	0	0	0	0	0	0	0	4	0	0	0	0	0	0	0	0	0	0	0	0	0	0	0	0	0	0	0	0	0	0	0	0	0
https://www.scopus.com/inward/record.uri?eid=2-s2.0-84867567934&partnerID=40&md5=03bf2f8d3c674d81bdde52a405544b72	Between "plain wilderness" and "goodly corn fields" :Representing land use in early Virginia	0	1	0	0	0	0	0	1	0	0	1	0	0	0	0	0	0	0	0	0	0	0	0	0	0	0	1	0	0	0	0	0	0	0	0	0	0	0	0	0	0	0	0	0	0	0	0	0
https://www.scopus.com/inward/record.uri?eid=2-s2.0-33645326884&partnerID=40&md5=3cd303dc9b8c5d5ded1c3c1e41b262cd	Cover to reinforcement - Getting it right	0	0	0	0	0	0	0	0	0	0	0	0	3	0	0	1	0	0	0	0	0	0	0	0	0	0	0	0	0	0	0	0	0	0	0	0	0	0	0	0	0	0	0	0	0	0	0	0
https://www.scopus.com/inward/record.uri?eid=2-s2.0-22344441849&partnerID=40&md5=d39063c5125c5b2eddfc0647d766dfd6	State of the art and future developments	0	0	0	0	0	0	0	0	0	0	0	0	0	0	0	0	4	0	0	0	0	0	0	0	0	0	0	0	0	0	0	0	0	0	0	0	0	0	0	0	0	0	0	0	0	0	0	0
https://www.scopus.com/inward/record.uri?eid=2-s2.0-14844343649&partnerID=40&md5=008ee96818dfbc5f2b62699efdc8b734	EPA seeks to identify safer fire-resistant chemicals	0	0	0	0	0	0	0	0	0	0	0	0	0	0	0	0	3	0	0	0	0	0	0	0	0	0	0	0	0	0	0	0	0	0	0	0	0	0	0	0	0	0	0	0	0	0	0	0
https://www.scopus.com/inward/record.uri?eid=2-s2.0-20444369908&partnerID=40&md5=4a99b465cdfa5d04c335c9f718d0ac3c	Review of the most recent developments regarding flame-resistant finishes for the textile industry [Een overzicht van de recentste ontwikkelingen inzake vlamwerende toepassingen voor de textielindustrie]	0	0	0	0	0	0	0	0	0	0	0	0	0	0	0	0	3	0	0	0	0	0	0	0	0	0	0	0	0	0	0	0	0	0	0	0	0	0	0	0	0	0	0	0	0	0	0	0
https://www.scopus.com/inward/record.uri?eid=2-s2.0-20344395343&doi=10.1017%2fS1049023X00002314&partnerID=40&md5=9647b5cb337b7b68b4ab2305b836cabc	Fire safety knowledge and practices among residents of an assisted living facility	0	0	0	0	0	0	0	0	0	0	0	0	0	0	0	0	0	0	0	0	0	0	0	0	0	0	0	0	0	0	0	0	0	0	0	0	1	0	0	0	2	0	0	0	0	0	0	0
https://www.scopus.com/inward/record.uri?eid=2-s2.0-0347603453&partnerID=40&md5=bd0db16b53ee9eb132ca0a792bc4616b	Uk clears car foam deal	0	0	0	0	0	0	0	0	0	0	0	0	0	0	0	0	0	0	0	4	0	0	0	0	0	0	0	0	0	0	0	0	0	0	0	0	0	0	0	0	0	0	0	0	0	0	0	0
https://www.scopus.com/inward/record.uri?eid=2-s2.0-0242655201&partnerID=40&md5=4d1699f84cd0ae0e8b56455582478184	Helsasorb - The high-tech answer to breathable seats	0	0	0	0	0	0	0	0	0	0	0	0	0	0	0	0	2	0	0	1	0	0	0	0	0	0	0	0	0	0	0	0	0	0	0	0	0	0	0	0	0	0	0	0	0	0	0	0
https://www.scopus.com/inward/record.uri?eid=2-s2.0-0037541140&partnerID=40&md5=5ae86eca206d5d76b0beebfbda127863	Zoltek's pyron fiber introduced into bedding, furniture markets	0	0	0	0	0	0	0	0	0	0	0	0	0	0	0	0	2	0	0	0	0	0	0	0	0	0	0	0	0	0	0	0	0	0	0	0	0	0	0	0	0	0	0	0	0	0	0	0
https://www.scopus.com/inward/record.uri?eid=2-s2.0-33645361328&doi=10.2307%2f3096442&partnerID=40&md5=50b23625df8181ca342d9e6114d7035b	Religious festivities, communal rivalry, and restructuring of authority relations in rural chaozhou, Southeast China	0	0	0	0	0	0	1	2	0	0	0	0	0	0	0	0	1	0	0	0	0	0	0	0	0	0	0	0	0	0	0	0	0	0	0	0	0	0	0	0	0	0	0	0	0	0	0	0
https://www.scopus.com/inward/record.uri?eid=2-s2.0-0034087749&partnerID=40&md5=3114354a8e60aa8b7d04b12517f7f46a	Opening the loop	0	0	0	1	0	0	0	0	0	0	0	0	0	1	0	0	2	0	0	0	0	0	0	0	0	0	0	0	0	0	0	0	0	0	0	0	0	0	0	0	0	0	0	0	0	0	0	0
https://www.scopus.com/inward/record.uri?eid=2-s2.0-0033886456&doi=10.1016%2fS0950-4230%2899%2900069-8&partnerID=40&md5=7ed05f06876ec5c1ac9ba64aac734fbe	Cushioning the impact of toxic release from runaway industrial accidents with greenbelts	0	0	0	1	0	0	0	0	0	0	0	0	0	2	0	0	0	0	0	0	0	0	0	0	0	0	0	0	0	0	0	0	0	0	0	0	0	0	0	0	0	0	0	0	0	0	0	0
https://www.scopus.com/inward/record.uri?eid=2-s2.0-0033673484&doi=10.1111%2fj.1478-4408.2000.tb03781.x&partnerID=40&md5=01f82228ba2f3fb297b70539eb32b8ff	Flame - retardancy test methods for textiles	0	0	0	0	0	0	0	0	0	0	0	0	0	0	0	0	2	0	0	0	0	0	0	0	0	0	0	0	0	0	0	0	0	0	0	0	0	0	0	0	0	0	0	0	0	0	0	0
https://www.scopus.com/inward/record.uri?eid=2-s2.0-0033609184&doi=10.12968%2fbjon.1999.8.10.6608&partnerID=40&md5=094e91abec4d3e2720cbf86b13c652ca	A review of the Medical Agency Services Confor-Med range.	0	0	0	0	0	0	0	0	0	0	0	0	0	0	0	0	0	0	0	3	0	0	0	0	0	1	0	0	0	0	0	0	0	0	0	0	0	0	0	0	0	0	0	0	0	0	0	0
https://www.scopus.com/inward/record.uri?eid=2-s2.0-0032639685&doi=10.1016%2fS0141-3910%2898%2900160-8&partnerID=40&md5=ccc11962ec0ceb23554748da2b684875	Aircraft seat cushions fire resistance comments on the standardized tests	0	0	0	0	0	0	0	0	0	0	0	0	0	3	0	0	0	0	0	1	0	0	0	0	0	0	0	0	0	0	0	0	0	0	0	0	0	0	0	0	0	0	0	0	0	0	0	0
https://www.scopus.com/inward/record.uri?eid=2-s2.0-0031693371&partnerID=40&md5=9a8fc9151f9678f2cd7f0070e1bb19d9	A tree grows in Chicago	0	0	0	0	0	0	0	0	0	0	0	0	0	0	0	0	4	0	0	0	0	0	0	0	0	0	0	0	0	0	0	0	0	0	0	0	0	0	0	0	0	0	0	0	0	0	0	0
https://www.scopus.com/inward/record.uri?eid=2-s2.0-0031025701&doi=10.1080%2f09593331808616519&partnerID=40&md5=25f3bfac9cf1bb13a175febc2cadac80	Antimony in the domestic environment and sids	0	0	0	0	0	0	0	0	0	0	0	0	0	0	0	0	0	0	0	0	0	0	0	0	0	0	3	0	0	1	0	0	0	0	0	0	0	0	0	0	0	0	0	0	0	0	0	0
https://www.scopus.com/inward/record.uri?eid=2-s2.0-0030707807&doi=10.1520%2fjfs14256j&partnerID=40&md5=3915e82c5c5e67c4474b8f194a11729b	Upholstered furniture transition from smoldering to flaming	0	0	0	0	0	0	0	0	0	0	0	0	0	0	0	0	0	0	0	0	0	0	0	0	0	0	0	0	0	0	0	0	0	0	0	0	0	0	0	0	0	0	0	0	0	0	2	0
https://www.scopus.com/inward/record.uri?eid=2-s2.0-0030104474&doi=10.1002%2f%28SICI%291099-1018%28199603%2920%3a2%3c61%3a%3aAID-FAM558%3e3.3.CO%3b2-Y&partnerID=40&md5=0d78bb9ea7be04126761513b43641157	Influence of ignition sources on heat release rate in the furniture calorimeter	0	0	0	1	0	0	0	0	0	0	0	0	0	0	0	0	0	0	0	0	0	0	1	0	0	1	0	0	0	0	0	0	0	0	0	0	0	0	0	0	0	0	0	0	0	0	0	0
https://www.scopus.com/inward/record.uri?eid=2-s2.0-0029298123&partnerID=40&md5=9f80f0974c2611ac92f459820604e7cd	Health care and human rights.	0	0	0	0	0	0	0	0	0	0	0	0	0	0	0	0	0	0	0	0	0	0	0	0	0	0	0	0	0	1	0	0	0	0	0	0	0	0	0	0	0	0	0	0	0	0	0	0
https://www.scopus.com/inward/record.uri?eid=2-s2.0-0029104233&partnerID=40&md5=1c7ad6db18e0519eaaa0752b92aa017d	Fire-safety 'training'	0	0	0	0	0	0	0	0	0	0	0	0	0	1	0	0	2	0	0	1	0	0	0	0	0	0	0	0	0	0	0	0	0	0	0	0	0	0	0	0	0	0	0	0	0	0	0	0
https://www.scopus.com/inward/record.uri?eid=2-s2.0-0028995965&doi=10.1016%2f0034-6667%2895%2900004-2&partnerID=40&md5=798154b9de682e45bae74b069d9e088b	Palaeoecology of a Donatia-Astelia cushion bog, Magellanic Moorland-Subantarctic evergreen forest transition, southern Tierra del Fuego, Argentina	0	0	0	0	0	0	0	0	0	0	0	0	0	4	0	0	0	0	0	0	0	0	0	0	0	0	0	0	0	0	0	0	0	0	0	0	0	0	0	0	0	0	0	0	0	0	0	0
https://www.scopus.com/inward/record.uri?eid=2-s2.0-0027396192&partnerID=40&md5=5c17d32c3e1354dee35cbb8910c26cf4	US fire standards for upholstered furniture	0	0	0	0	0	0	0	0	0	0	0	0	0	0	0	0	0	0	0	0	0	0	1	0	0	0	0	0	0	0	0	0	0	0	0	0	0	0	0	0	0	0	0	0	0	0	0	0
https://www.scopus.com/inward/record.uri?eid=2-s2.0-0026807880&partnerID=40&md5=169acb9fbffaed2ef307b37401fcf0c3	Furniture flammability and flame retardancy	0	0	0	0	0	0	0	0	0	0	0	0	0	0	0	0	1	0	0	0	0	0	1	0	0	0	0	0	0	0	0	0	0	0	0	0	0	0	0	0	0	1	0	0	0	0	0	0
https://www.scopus.com/inward/record.uri?eid=2-s2.0-0026654329&doi=10.1016%2f0379-7112%2892%2990023-6&partnerID=40&md5=d334633922abea770ab6d81a2e8b0426	Characterization of the California technical bulletin 133 ignition source and a comparable gas burner	0	0	0	0	0	0	0	0	0	0	0	0	0	0	0	0	0	0	0	0	0	0	0	0	0	3	0	0	0	0	0	0	0	0	0	0	0	0	0	0	0	0	0	0	0	0	0	0
https://www.scopus.com/inward/record.uri?eid=2-s2.0-84970395932&doi=10.1177%2f0021955X8902500402&partnerID=40&md5=5380e98bf17f7be5e5bb76458a04057e	Polyurethanes Tomorrow â€” Testing of Slab Foams	0	0	0	0	0	0	0	0	0	0	0	0	0	1	0	0	0	0	0	2	0	0	0	0	0	0	0	0	0	0	0	0	0	0	0	0	0	0	0	0	0	0	0	0	0	0	0	0
https://www.scopus.com/inward/record.uri?eid=2-s2.0-0024170475&partnerID=40&md5=8cf107491f31ba3eee5d0ae2f9b4c006	Burning of small crib ignition sources	0	0	0	0	0	0	0	0	0	0	0	0	0	1	0	0	0	0	0	0	0	0	1	0	1	0	0	0	0	0	0	0	0	0	0	0	0	0	0	0	0	0	0	0	0	0	0	0
https://www.scopus.com/inward/record.uri?eid=2-s2.0-0023800831&partnerID=40&md5=837c27fedf2bd20cd7d8f17537c100fa	Marine products. Cushions: the inside story	0	0	0	0	0	0	0	0	0	0	0	0	0	2	0	0	0	0	0	2	0	0	0	0	0	0	0	0	0	0	0	0	0	0	0	0	0	0	0	0	0	0	0	0	0	0	0	0
https://www.scopus.com/inward/record.uri?eid=2-s2.0-0023142477&partnerID=40&md5=5801648863e5a2b84434234b1652d5e6	Flame and fire protection	0	0	0	0	0	0	0	0	0	0	0	0	0	0	0	0	2	0	0	0	0	0	0	0	0	0	0	0	0	0	0	0	0	0	0	0	0	0	0	0	0	0	0	0	0	0	0	0
https://www.scopus.com/inward/record.uri?eid=2-s2.0-0022984255&doi=10.1016%2f0379-7112%2886%2990061-5&partnerID=40&md5=569a3d42cfefc5f94fcea3484c083df6	A simplified characterization of upholstered furniture heat release rates	0	0	0	0	0	0	0	0	0	0	0	0	0	0	0	0	0	0	0	0	0	0	3	0	0	0	0	0	0	0	0	0	0	0	0	0	0	0	0	0	0	0	0	0	0	0	0	0
https://www.scopus.com/inward/record.uri?eid=2-s2.0-0022285755&partnerID=40&md5=2fa2228875737e309a0427ac2c0aeb39	COMPOSITE FABRICS IN A THERMAL PROTECTION APPLICATION.	0	0	0	0	0	0	0	0	0	0	0	0	0	1	0	0	2	0	0	0	0	0	0	0	0	0	0	0	0	0	0	0	0	0	0	0	0	0	0	0	0	0	0	0	0	0	0	0
https://www.scopus.com/inward/record.uri?eid=2-s2.0-85005501182&doi=10.1177%2f1077727X8501300309&partnerID=40&md5=022945480556e6972926f4c2f1cd2bfc	Electric Bedding Use in Southwestern Virginia: Energy, Comfort, Safety, And the Consumer	0	0	0	0	1	0	0	0	0	0	0	0	1	0	0	0	0	0	0	0	0	0	0	0	0	0	0	0	0	0	0	0	0	0	0	0	0	0	0	0	0	0	0	0	2	0	0	0
https://www.scopus.com/inward/record.uri?eid=2-s2.0-0022164368&doi=10.1080%2f0028825X.1985.10434242&partnerID=40&md5=f085ec3d8526ceea9343fb474e9e2cec	Environmental influences on the vegetation of New Zealand	0	0	0	0	0	0	0	0	0	0	0	0	0	1	0	1	0	0	0	0	0	0	0	0	0	0	0	0	0	0	0	0	0	0	0	0	0	0	0	0	0	0	0	0	0	0	0	0
https://www.scopus.com/inward/record.uri?eid=2-s2.0-0021974019&partnerID=40&md5=01f640596c81a9df8f308fb86150c3b2	SANDEL: A NEW STANDARD IN FIRE SAFETY.	0	0	0	0	0	0	0	0	0	0	0	0	1	0	0	0	2	0	0	0	0	0	0	0	0	0	0	0	0	0	0	0	0	0	0	0	0	0	0	0	0	0	0	0	0	0	0	0
https://www.scopus.com/inward/record.uri?eid=2-s2.0-0021851168&doi=10.1177%2f073490418500300105&partnerID=40&md5=5d5c75dc16cebeb7bcdd5de888692634	The burning behaviour of bedding in assembly and component tests	0	0	0	0	0	0	0	0	0	0	0	0	2	0	0	0	0	2	0	0	0	0	0	0	0	0	0	0	0	0	0	0	0	0	0	0	0	0	0	0	0	0	0	0	0	0	0	0
https://www.scopus.com/inward/record.uri?eid=2-s2.0-0021448194&partnerID=40&md5=99eca38c03c59ce33c78366c4360093c	BURNING CHARACTERISTICS OF POTENTIAL IGNITION SOURCES OF ROOM FIRES.	0	0	0	0	0	0	0	0	0	0	0	0	0	0	0	0	0	0	0	0	0	0	3	0	0	1	0	0	0	0	0	0	0	0	0	0	0	0	0	0	0	0	0	0	0	0	0	0
https://www.scopus.com/inward/record.uri?eid=2-s2.0-0021174878&partnerID=40&md5=0f4b4f08321473dd54c569a7c6ebfacf	Airline safety's boost for fibres	0	0	0	0	0	0	0	0	0	0	0	0	1	1	0	0	0	0	0	1	0	0	0	0	0	0	0	0	0	0	0	0	0	0	0	0	0	0	0	0	0	0	0	0	0	0	0	0
https://www.scopus.com/inward/record.uri?eid=2-s2.0-0019905179&partnerID=40&md5=0edec5d879be9db0802187610cf9ffb2	Analysis of smouldering fires in closed compartments and their hazards due to carbon monoxide	0	0	0	0	0	0	0	0	0	0	0	0	0	1	0	0	2	0	0	0	0	0	0	0	0	0	0	0	0	0	0	0	0	0	0	0	0	0	0	0	0	0	0	0	0	0	0	0
https://www.scopus.com/inward/record.uri?eid=2-s2.0-0018968992&partnerID=40&md5=f93e4b146967ed05d4f7ff4364d7f436	Smouldering in cotton upholstery fabrics and fabric/cushioning assemblies	0	0	0	0	0	0	0	0	0	0	0	0	0	1	0	0	2	0	0	0	0	0	0	0	0	0	0	0	0	0	0	0	0	0	0	0	0	0	0	0	0	0	0	0	0	0	0	0
https://www.scopus.com/inward/record.uri?eid=2-s2.0-0018958299&partnerID=40&md5=ca971827bbf1cb4baa4583aa241607d3	Smouldering in cotton upholstery fabrics and fabric/cushioning assemblies	0	0	0	0	0	0	0	0	0	0	0	0	0	1	0	0	2	0	0	0	0	0	0	0	0	0	0	0	0	0	0	0	0	0	0	0	0	0	0	0	0	0	0	0	0	0	0	0
https://www.scopus.com/inward/record.uri?eid=2-s2.0-0018491026&partnerID=40&md5=a73f47d1c3b6f6d435003b077815fe43	FLAME RETARDANTS: SLOWING PACE OF DEVELOPMENT.	0	0	0	0	0	0	0	0	0	0	0	0	0	1	0	0	0	0	0	2	0	0	0	0	0	0	0	0	0	0	0	0	0	0	0	0	0	0	0	0	0	0	0	0	0	0	0	0
https://www.scopus.com/inward/record.uri?eid=2-s2.0-0018303314&partnerID=40&md5=fd5c50204ff3fa44d78dd0e9968d3858	Ignitability of fabric/cushion systems	0	0	0	0	0	0	0	0	0	0	0	0	0	1	0	0	1	0	0	0	0	0	0	0	1	0	0	0	0	0	0	0	0	0	0	0	0	0	0	0	0	0	0	0	0	0	0	0
https://www.scopus.com/inward/record.uri?eid=2-s2.0-0017973282&partnerID=40&md5=879e063e289117014a9d76b54db5489b	MATTRESSES THAT RESIST OPEN-FLAME IGNITION.	0	0	0	0	0	0	0	0	0	0	0	0	0	0	0	0	0	0	0	2	0	0	0	0	0	0	0	0	0	0	0	0	0	0	0	0	0	2	0	0	0	0	0	0	0	0	0	0
https://www.scopus.com/inward/record.uri?eid=2-s2.0-0017830604&partnerID=40&md5=43a1b38eb19ad38d90805407d491ed9f	Life hazard evaluation of flexible polyurethane foam/fabric composites typical of cushioned upholstered furniture	0	0	0	0	0	0	0	0	0	0	0	0	0	1	0	0	1	0	0	1	0	0	0	0	0	0	0	0	0	0	0	0	0	0	0	0	0	0	0	0	0	0	0	0	0	0	0	0
https://www.scopus.com/inward/record.uri?eid=2-s2.0-0017533995&partnerID=40&md5=90e174ac74ee49e80cba424634dad71b	FLAMMABILITY CHARACTERISTICS OF MATTRESSES.	0	0	0	0	0	0	0	0	0	0	0	0	2	0	0	0	1	0	0	0	0	0	0	0	0	0	0	0	0	0	0	0	0	0	0	0	0	0	0	0	0	0	0	0	0	0	0	0
https://www.scopus.com/inward/record.uri?eid=2-s2.0-0017514833&partnerID=40&md5=b5a6e9a152b58544bf21ec9ce7871c6a	FLAMMABILITY OF NEOPRENE CUSHIONING FOAM.	0	0	0	0	0	0	0	0	0	0	0	0	0	2	0	0	0	0	0	2	0	0	0	0	0	0	0	0	0	0	0	0	0	0	0	0	0	0	0	0	0	0	0	0	0	0	0	0
https://www.scopus.com/inward/record.uri?eid=2-s2.0-0016857344&doi=10.1001%2fjama.1975.03240150021015&partnerID=40&md5=d055cf4737bcfe0dbc29a3c09d7d0216	Epidemiology of Burns: The Burn-Prone Patient	1	3	0	0	0	0	0	0	0	0	0	0	0	0	0	0	0	0	0	0	0	0	0	0	0	0	0	0	0	0	0	0	0	0	0	0	0	0	0	0	0	0	0	0	0	0	0	0
https://www.scopus.com/inward/record.uri?eid=2-s2.0-0016643962&partnerID=40&md5=db3fed2a16ffb7cdd5dcefef86601154	CELLULAR PLASTICS IN TRANSPORTATION.	0	0	0	0	0	0	0	0	0	0	0	0	0	1	0	0	0	0	0	3	0	0	0	0	0	0	0	0	0	0	0	0	0	0	0	0	0	0	0	0	0	0	0	0	0	0	0	0
https://www.scopus.com/inward/record.uri?eid=2-s2.0-0016521201&partnerID=40&md5=77d978e8f82c6bed273b9cc410f99561	FIRE STUDIES OF FURNITURE MATERIALS.	0	0	0	0	0	0	0	0	0	0	0	0	0	0	0	0	0	0	0	2	0	0	0	0	0	0	0	0	0	0	0	0	0	0	0	0	0	0	0	0	0	0	0	0	0	0	0	0
https://www.scopus.com/inward/record.uri?eid=2-s2.0-84976936228&doi=10.1177%2f019263657405838502&partnerID=40&md5=7ade81538b54bb0bce2272bfab8b2bf8	Youth: Transition to Adulthood	1	0	0	0	0	0	0	0	0	0	0	0	0	0	0	0	0	0	0	0	0	0	0	0	0	0	0	0	0	0	0	0	0	0	0	0	0	0	0	0	0	0	0	0	0	0	0	0
https://www.scopus.com/inward/record.uri?eid=2-s2.0-0016322755&partnerID=40&md5=c66dcd733fbcb38f2d93039e5e09a867	LEAVIL STEREOREGULAR VINYON FIBER - ITS APPLICATIONS TO MEET THE FLAMMABILITY STANDARD.	0	0	0	0	1	0	0	1	0	0	0	0	1	0	0	0	1	0	0	0	0	0	0	0	0	0	0	0	0	0	0	0	0	0	0	0	0	0	0	0	0	0	0	0	0	0	0	0
https://www.scopus.com/inward/record.uri?eid=2-s2.0-85072504876&doi=10.4271%2f240055&partnerID=40&md5=cec9a9cfa3c7db0875f203dc3862b226	Fitting the horse-and-buggy road to the automobile	2	0	0	0	0	0	0	0	0	0	0	0	0	0	0	1	0	0	0	0	0	0	0	0	0	0	0	0	0	0	0	0	0	0	0	1	0	0	0	0	0	0	0	0	0	0	0	0
https://www.scopus.com/inward/record.uri?eid=2-s2.0-85100237971&doi=10.1016%2fj.scitotenv.2020.144752&partnerID=40&md5=7455d38c239f5ccc6474c788eeb24a6e	A critical review of human exposure to organophosphate esters with a focus on dietary intake	0	0	0	0	0	0	0	0	0	0	0	0	0	0	0	0	0	0	0	1	0	0	0	0	0	0	0	0	0	0	0	0	0	0	0	0	0	0	0	0	0	0	0	0	0	0	0	0
https://www.scopus.com/inward/record.uri?eid=2-s2.0-85106652536&doi=10.3390%2fpolym13091532&partnerID=40&md5=963351dbbf43c71fc2693729bbd094d8	Kenaf fiber/pet yarn reinforced epoxy hybrid polymer composites: Morphological, tensile, and flammability properties	0	0	0	1	0	0	0	0	0	0	0	0	0	0	0	0	0	0	0	0	0	0	0	1	0	0	0	0	0	0	0	0	0	0	0	0	0	0	0	0	0	0	0	0	0	0	0	0
https://www.scopus.com/inward/record.uri?eid=2-s2.0-85101038751&doi=10.1177%2f1464420720986591&partnerID=40&md5=0e5b09aaf77cb75aa3f29e0cd23ca6c2	Flexural and flammability evaluation of a new bio-based polyurethane foam with alumina trihydrate	0	0	0	0	0	0	0	0	0	0	0	0	0	0	0	0	0	0	0	2	0	0	0	1	0	0	0	0	0	0	0	0	0	0	0	0	0	0	0	0	0	0	0	0	0	0	0	0
https://www.scopus.com/inward/record.uri?eid=2-s2.0-85099644181&doi=10.1021%2facs.estlett.0c00916&partnerID=40&md5=44329f0303695b32806c534c3b2cf865	Organophosphate Esters and Their Metabolites in Breast Milk from the United States: Breastfeeding Is an Important Exposure Pathway for Infants	0	0	0	0	0	0	0	0	0	0	1	0	0	0	0	0	0	0	0	1	0	0	0	0	0	0	2	0	0	0	0	0	0	0	0	0	0	0	0	0	0	0	0	0	0	0	0	0
https://www.scopus.com/inward/record.uri?eid=2-s2.0-85083298899&doi=10.1016%2fj.compositesb.2020.108038&partnerID=40&md5=7e04de01a706e2ac563703a4614f795d	Bio-based, nontoxic and flame-retardant cotton/alginate blended fibres as filling materials: Thermal degradation properties, flammability and flame-retardant mechanism	0	0	0	0	0	0	0	0	0	0	0	0	0	0	0	0	0	2	0	0	0	0	2	0	0	0	0	0	0	0	0	0	0	0	0	0	0	0	0	0	0	0	0	0	0	0	0	0
https://www.scopus.com/inward/record.uri?eid=2-s2.0-85080136307&doi=10.1016%2fj.jclepro.2020.120730&partnerID=40&md5=166ef11d02abe1943e6dac34a0418f6a	Valorisation of discarded nonwoven polypropylene as potential matrix-phase for thermoplastic-lignocellulose hybrid material engineered for building applications	0	0	0	0	0	0	0	0	0	0	0	0	0	0	0	0	4	0	0	0	0	0	0	0	0	0	0	0	0	0	0	0	0	0	0	0	0	0	0	0	0	0	0	0	0	0	0	0
https://www.scopus.com/inward/record.uri?eid=2-s2.0-85075415752&doi=10.1016%2fj.ntt.2019.106840&partnerID=40&md5=a3eccc75a856a4742884579a3b2e0ef9	Sex-specific effects of perinatal FireMasterÂ® 550 (FM 550) exposure on socioemotional behavior in prairie voles	1	1	0	0	0	0	0	0	0	0	0	0	0	0	0	0	0	0	0	1	0	0	0	0	0	0	1	0	0	0	0	0	0	0	0	0	0	0	0	0	0	0	0	0	0	0	0	0
https://www.scopus.com/inward/record.uri?eid=2-s2.0-85075915075&doi=10.1016%2fj.matdes.2019.108397&partnerID=40&md5=f3c64678bca6858954f1630fb07e0eda	Engineered mycelium composite construction materials from fungal biorefineries: A critical review	0	0	0	0	0	0	0	0	0	0	0	0	0	0	0	0	0	0	0	4	0	0	0	0	0	0	0	0	0	0	0	0	0	0	0	0	0	0	0	0	0	0	0	0	0	0	0	0
https://www.scopus.com/inward/record.uri?eid=2-s2.0-85092672311&doi=10.1016%2fB978-0-12-818782-1.00010-9&partnerID=40&md5=19ec382f0cda3d3ced5d524b05e6fcfd	Improving the flame retardancy of natural fibres	0	0	0	0	0	0	0	0	0	0	0	0	0	0	0	0	4	0	0	0	0	0	0	0	0	0	0	0	0	0	0	0	0	0	0	0	0	0	0	0	0	0	0	0	0	0	0	0
https://www.scopus.com/inward/record.uri?eid=2-s2.0-85089244874&doi=10.48234%2fWK61BERESTECHKO&partnerID=40&md5=64613218e7754059831e42f6bbd9bdd2	Trinitarian church-monastery complex in berestechko: History, original shape, state of preservation [ZespÃ³Å‚ koÅ›cielno-klasztorny trynitarzy w beresteczku: Historia, pierwotny ksztaÅ‚t, stan zachowania]	0	0	0	0	0	0	0	0	0	0	0	0	2	0	0	0	0	0	0	0	0	0	0	0	0	0	0	0	0	0	0	0	0	0	0	0	0	0	0	0	0	0	0	1	0	0	0	0
https://www.scopus.com/inward/record.uri?eid=2-s2.0-85073223357&doi=10.1016%2fj.compositesa.2019.105656&partnerID=40&md5=edfd9c91b8b59bf3f2914008a925ce3c	Preparation and applications of electrically conductive wood layered composites	0	0	0	1	0	1	0	0	0	0	0	1	0	0	0	0	0	0	0	0	0	1	0	0	0	0	0	0	0	0	0	0	0	0	0	0	0	0	0	0	0	0	0	0	0	0	0	0
https://www.scopus.com/inward/record.uri?eid=2-s2.0-85068826437&doi=10.1016%2fj.compositesb.2019.107185&partnerID=40&md5=68ca041736c23d76fafb79000e3c8352	Surface-coating engineering for flame retardant flexible polyurethane foams: A critical review	0	0	0	0	0	0	0	0	0	0	0	0	0	0	0	0	0	0	0	2	0	0	0	0	1	0	0	0	0	0	0	0	0	0	0	0	0	0	0	0	0	0	0	0	0	0	0	0
https://www.scopus.com/inward/record.uri?eid=2-s2.0-85065715816&doi=10.1016%2fj.chemosphere.2019.04.175&partnerID=40&md5=0d8edd099046cdea51e94a73b6f8e63c	Concentrations, sources and human exposure implications of organophosphate esters in indoor dust from South Africa	0	0	0	0	0	0	0	0	0	0	0	0	0	0	0	0	0	0	0	1	0	0	0	0	0	0	0	0	0	0	0	0	0	0	0	0	0	0	0	0	0	0	0	0	0	0	0	0
https://www.scopus.com/inward/record.uri?eid=2-s2.0-85056257763&doi=10.1002%2fmame.201800531&partnerID=40&md5=b9bdbc7f3c1bd0c7ff17dec25a9ac0e2	Combination Intumescent and Kaolin-Filled Multilayer Nanocoatings that Reduce Polyurethane Flammability	0	0	0	0	0	0	0	0	0	0	0	0	0	0	0	0	0	0	0	3	0	0	1	0	0	0	0	0	0	0	0	0	0	0	0	0	0	0	0	0	0	0	0	0	0	0	0	0
https://www.scopus.com/inward/record.uri?eid=2-s2.0-85072639327&doi=10.2972%2fhesperia.88.3.0527.pdf&partnerID=40&md5=a9a3f36760bdd921c034fadad37378b8	Unfolding a geometric textile from 9th-century gordion	0	0	0	0	0	0	0	0	0	0	0	0	0	0	0	0	3	0	0	0	0	0	0	0	0	0	0	0	0	0	0	0	0	0	0	0	0	0	1	0	0	0	0	0	0	0	0	0
https://www.scopus.com/inward/record.uri?eid=2-s2.0-85044972349&doi=10.1038%2fs41370-018-0031-3&partnerID=40&md5=41677c945cc47b38e67dc6649e98c241	Temporal trends and developmental patterns of plasmaÂ polybrominated diphenyl ether concentrations over a 15-year period between 1998 and 2013	0	0	0	0	0	0	0	2	0	0	0	0	0	0	0	0	0	0	0	1	0	0	0	0	0	0	0	0	0	0	0	0	0	0	0	0	0	0	0	0	0	0	0	0	0	0	0	0
https://www.scopus.com/inward/record.uri?eid=2-s2.0-85056342429&doi=10.1093%2fannweh%2fwxy072&partnerID=40&md5=66f29f63f18f54783d7e571c9720e7d5	Stability of isocyanates sampled in fire smokes	0	0	0	0	0	0	0	0	0	0	0	0	0	0	0	0	0	0	0	2	0	0	0	0	0	0	0	0	0	0	0	0	0	0	0	0	0	0	0	0	0	0	0	0	0	0	0	0
https://www.scopus.com/inward/record.uri?eid=2-s2.0-85058229977&partnerID=40&md5=0772e438ca49f813820555b9d17b58eb	Synergy of organic nanoclay and inorganic phosphates for fire retardant leather applications	0	0	0	0	0	0	0	0	0	0	0	0	0	0	0	0	0	0	0	0	0	0	0	0	0	0	0	0	0	0	0	0	0	0	0	0	0	0	0	0	0	0	0	0	0	0	0	0
https://www.scopus.com/inward/record.uri?eid=2-s2.0-85058170633&partnerID=40&md5=a469520a44b03045dd133ea9177fb750	New application of LVL in Japan - Structural, fire prevention and design use	0	0	0	4	0	0	0	0	0	0	0	0	0	0	0	0	0	0	0	0	0	0	0	0	0	0	0	0	0	0	0	0	0	0	0	0	0	0	0	0	0	0	0	0	0	0	0	0
https://www.scopus.com/inward/record.uri?eid=2-s2.0-85050885634&doi=10.1265%2fjjh.73.130&partnerID=40&md5=afde8492f0c17b9f1fc4f4c8548b5278	House Dust and Its Adverse Health Effects	0	0	0	0	0	0	0	2	0	0	0	0	0	0	0	0	0	0	0	0	0	0	0	0	0	0	0	1	0	0	0	0	0	0	0	0	0	0	0	0	0	0	0	0	0	0	0	0
https://www.scopus.com/inward/record.uri?eid=2-s2.0-85027281911&doi=10.1136%2fjech-2016-208676&partnerID=40&md5=6c9a8a9bf17560db9af0ce5c65ba057e	Reducing chemical exposures at home: Opportunities for action	0	0	0	0	0	0	0	0	0	0	0	0	1	0	0	0	0	0	0	0	0	0	0	0	0	0	0	0	0	0	0	0	0	0	0	0	0	0	0	0	0	0	0	0	0	0	0	0
https://www.scopus.com/inward/record.uri?eid=2-s2.0-84979929954&doi=10.1016%2fj.scitotenv.2016.07.165&partnerID=40&md5=4dd6fb318520cf2a4a5d0b572fb44623	Characterization of brominated flame retardants in construction and demolition waste components: HBCD and PBDEs	0	0	0	0	0	0	0	0	0	0	0	0	0	0	0	0	0	0	0	1	0	0	0	0	0	0	0	0	0	0	0	0	0	0	0	0	0	0	0	0	0	0	0	0	0	0	0	0
https://www.scopus.com/inward/record.uri?eid=2-s2.0-84944591990&doi=10.1007%2fs10694-015-0533-7&partnerID=40&md5=a326ff1324bc4b8ded71b9899790ed76	Simulation of an Attic Fire in a Wood Frame Residential Structure, Chicago, IL	0	0	0	0	0	0	0	0	0	0	0	0	0	0	0	2	0	0	0	0	0	0	0	0	0	0	0	0	0	0	0	0	0	0	0	0	0	0	0	0	0	0	0	0	0	0	0	0
https://www.scopus.com/inward/record.uri?eid=2-s2.0-84983507446&doi=10.1145%2f2945292.2945296&partnerID=40&md5=f05a35b90f8f99a2fa2037340839b7c6	Virtual training of fire wardens through immersive 3D Environments	0	0	0	3	0	0	0	0	0	0	0	0	0	0	0	0	0	0	0	0	0	0	1	0	0	0	0	0	0	0	0	0	0	0	0	0	0	0	0	0	0	0	0	0	0	0	0	0
https://www.scopus.com/inward/record.uri?eid=2-s2.0-85021848698&doi=10.3760%2fcma.j.issn.0253-9624.2016.06.018&partnerID=40&md5=885e8cf47ea7d210def1716ffb23a779	Research progress of health effect of polybrominated diphenyl ethers	0	0	0	0	0	0	0	1	0	0	0	0	0	0	0	0	1	0	0	0	0	0	0	0	0	0	1	0	0	0	0	0	0	0	0	0	0	0	0	0	0	0	0	0	0	0	0	0
https://www.scopus.com/inward/record.uri?eid=2-s2.0-84966508410&doi=10.1177%2f0734904116636642&partnerID=40&md5=d982081ebec9adac23b91270d5a1e7ab	Fires, statistics, ignition sources, and passive fire protection measures	0	0	0	0	0	0	0	0	0	0	0	0	0	0	0	0	0	0	0	0	0	0	0	0	0	0	0	0	0	0	0	0	0	0	0	0	0	1	0	0	0	0	0	0	1	0	0	0
https://www.scopus.com/inward/record.uri?eid=2-s2.0-84983189380&doi=10.1016%2fj.chroma.2016.01.020&partnerID=40&md5=c4c8fb29119c1e4465c5e1dbbfb3af9a	Analytical methodology using ion-pair liquid chromatography-tandem mass spectrometry for the determination of four di-ester metabolites of organophosphate flame retardants in California human urine	1	1	1	0	0	0	0	0	0	0	0	0	0	0	0	0	0	0	0	0	0	0	0	0	0	0	0	0	0	0	0	0	0	0	0	0	0	0	0	0	0	0	0	0	0	0	0	0
https://www.scopus.com/inward/record.uri?eid=2-s2.0-84983094051&partnerID=40&md5=f13c18512b8bc9edfa24f3cbb72a67d5	An ignition model for wood under transient radiant exposures	0	0	0	0	0	1	0	0	0	0	0	0	0	0	0	0	0	0	0	0	0	1	0	0	0	0	0	0	0	0	0	0	0	0	0	0	0	0	0	0	0	2	0	0	0	0	0	0
https://www.scopus.com/inward/record.uri?eid=2-s2.0-84925815643&doi=10.1021%2facsami.5b01105&partnerID=40&md5=bf7ecb6e7a4c4f36d0e9cfe2984967ec	One-pot, bioinspired coatings to reduce the flammability of flexible polyurethane foams	0	0	0	0	0	0	0	0	0	0	0	0	0	0	0	0	0	0	0	2	0	0	1	0	0	0	0	0	0	0	0	0	0	0	0	0	0	0	0	0	0	0	0	0	0	0	0	0
https://www.scopus.com/inward/record.uri?eid=2-s2.0-84925501446&doi=10.1007%2fs11709-014-0279-1&partnerID=40&md5=1131a7d7963c46c855226bc4e007d4f4	Development of realistic design fire time-temperature curves for the testing of cold-formed steel wall systems	0	0	0	0	0	0	0	0	0	0	0	0	0	0	0	0	1	0	0	1	0	0	1	0	0	0	0	0	0	0	0	0	0	0	0	0	0	0	0	0	0	0	0	0	0	0	0	0
https://www.scopus.com/inward/record.uri?eid=2-s2.0-84903141003&partnerID=40&md5=a708137d73b898204cf4982eb384da33	Microstructure, mechanical properties and technology of samples obtained by injection from arboblend V2 nature	0	0	1	0	0	0	0	0	0	0	0	0	0	0	0	0	0	0	0	0	0	0	0	0	0	0	0	0	0	0	0	0	0	0	1	0	0	0	0	0	0	0	0	0	1	0	0	0
https://www.scopus.com/inward/record.uri?eid=2-s2.0-84886004679&doi=10.1109%2f3DV.2013.53&partnerID=40&md5=d774226ae057b7164a62bb71e48ed189	Object class recognition in mobile urban lidar data using global shape descriptors	0	0	1	0	0	0	0	0	0	0	0	0	1	0	0	0	0	0	0	0	0	0	0	0	0	0	0	0	0	0	0	0	0	0	0	0	0	0	0	0	0	0	0	2	0	0	0	0
https://www.scopus.com/inward/record.uri?eid=2-s2.0-84875611460&doi=10.1016%2fj.envint.2013.02.004&partnerID=40&md5=642d7c8295592aea2d260217a6e62979	Predictors of tris(1,3-dichloro-2-propyl) phosphate metabolite in the urine of office workers	1	1	0	0	0	0	0	0	0	0	0	0	0	0	0	0	0	0	0	2	0	0	0	0	0	0	0	0	0	0	0	0	0	0	0	0	0	0	0	0	0	0	0	0	0	0	0	0
https://www.scopus.com/inward/record.uri?eid=2-s2.0-84942102233&doi=10.1016%2fB978-1-84569-698-6.50002-4&partnerID=40&md5=5aab94f1152472239b18025fd5b44244	Improving the flame retardancy of natural fibres	0	0	0	0	0	0	0	0	0	0	0	0	0	0	0	0	4	0	0	0	0	0	0	0	0	0	0	0	0	0	0	0	0	0	0	0	0	0	0	0	0	0	0	0	0	0	0	0
https://www.scopus.com/inward/record.uri?eid=2-s2.0-79957835202&doi=10.1108%2f03699421111130414&partnerID=40&md5=1b0ded9501417c79d0a8d8f310735826	Impact of impregnation with Imersol Aqua on the surface adhesion strength of synthetic, acrylic, polyurethane, and water-based varnishes	0	0	0	1	0	0	0	0	0	0	0	0	0	0	0	0	0	0	0	0	0	0	0	0	0	0	0	0	0	0	0	0	0	0	0	0	0	0	0	0	0	0	0	0	0	0	0	0
https://www.scopus.com/inward/record.uri?eid=2-s2.0-77953242452&partnerID=40&md5=5e7797877953030141d4bea30e25e9b7	Stirling defence: Maintaining the historic character of Stirling Castle, alongside the protection of the public, was key to the decision to specify a unique low-pressure water mist system, as Nick Ketteridge explains	0	0	0	1	0	0	0	0	0	0	0	0	0	0	0	0	1	0	0	0	0	0	0	0	0	0	0	0	0	0	0	0	0	0	0	0	0	0	0	0	0	0	0	0	0	0	0	0
https://www.scopus.com/inward/record.uri?eid=2-s2.0-58149177352&doi=10.1016%2fj.marpolbul.2008.09.002&partnerID=40&md5=748add35cba4f5882b986b1e66e91268	Large and growing environmental reservoirs of Deca-BDE present an emerging health risk for fish and marine mammals	0	0	1	0	0	0	0	0	0	0	0	0	0	0	0	0	1	0	0	0	0	0	0	0	0	0	0	0	0	0	0	0	0	0	0	0	0	0	0	0	0	0	0	0	0	0	0	0
https://www.scopus.com/inward/record.uri?eid=2-s2.0-45849102776&doi=10.1080%2f08958370801975311&partnerID=40&md5=5639c75d7ad94c9307832df3305da3b5	Health impacts of fire smoke inhalation	0	0	0	0	0	0	0	0	0	0	0	0	0	0	0	0	0	0	0	0	0	0	0	0	0	0	0	0	0	0	0	0	0	0	0	0	0	0	0	0	0	0	0	0	0	0	0	0
https://www.scopus.com/inward/record.uri?eid=2-s2.0-77955193801&doi=10.2190%2fAF.18.1.b&partnerID=40&md5=4d2c443215504e68db1ced207b1cd5aa	Special combined fireproof materials applied in pipe-penetration floor	0	0	0	1	0	0	0	0	0	0	0	0	0	0	0	0	0	0	1	0	0	0	0	1	0	0	0	0	0	0	0	0	0	0	0	0	0	0	0	0	0	0	0	0	0	0	0	0
https://www.scopus.com/inward/record.uri?eid=2-s2.0-35949002845&partnerID=40&md5=ce0366135ca6712faf2ed1a2e6df6e6f	Cleaning up in health care	0	0	0	0	0	0	0	0	0	0	0	0	0	0	0	0	3	0	0	0	0	0	0	0	0	0	0	0	0	0	0	0	0	0	0	0	0	0	0	0	0	0	0	0	0	0	0	0
https://www.scopus.com/inward/record.uri?eid=2-s2.0-23844544475&doi=10.1039%2fb505587c&partnerID=40&md5=c91c7996fd9ffd471d570039ae98b67b	Organophosphorus flame retardants and plasticizers in air from various indoor environments	0	0	0	0	0	0	0	1	0	0	0	0	2	0	0	0	0	0	0	0	0	0	0	0	0	0	0	0	0	0	0	0	0	0	0	0	0	0	0	0	0	0	0	0	0	0	0	0
https://www.scopus.com/inward/record.uri?eid=2-s2.0-23044436662&partnerID=40&md5=2c11589bbd20b4fb17d34ca1ee0b50d6	Riding the wave	0	0	0	0	0	0	0	0	0	0	0	0	0	0	0	0	3	0	0	0	0	0	0	0	0	0	0	0	0	0	0	0	0	0	0	0	0	0	0	0	0	0	0	0	0	0	0	0
https://www.scopus.com/inward/record.uri?eid=2-s2.0-12444315056&partnerID=40&md5=adedae9d1f2153adc8adaf8136b0feb4	Composites are right on track	0	0	0	0	0	0	0	0	0	0	0	0	0	0	0	0	0	0	0	0	0	0	1	0	1	0	0	0	0	0	0	0	0	0	0	0	0	0	0	0	0	0	0	0	1	0	0	0
https://www.scopus.com/inward/record.uri?eid=2-s2.0-6344294819&partnerID=40&md5=1ca84e797a8fac04607f3957c883827a	Alan Williamson - Still punching on	0	0	0	0	0	0	0	0	0	0	0	0	0	0	0	0	4	0	0	0	0	0	0	0	0	0	0	0	0	0	0	0	0	0	0	0	0	0	0	0	0	0	0	0	0	0	0	0
https://www.scopus.com/inward/record.uri?eid=2-s2.0-1942510651&partnerID=40&md5=63871ee66d84586a67425ba3ac8c06d6	Inquiry into propylene oxide as intermediate product. The revolution of the processes has begun [EnquÃªte. Oxyde de propylÃ¨ne. Produit intermÃ©diaire. La rÃ©volution des procÃ©dÃ©s a commencÃ©]	0	0	0	0	0	0	0	0	0	0	0	0	2	0	0	0	0	0	0	1	0	0	0	0	0	0	0	0	0	0	0	0	0	0	0	0	0	0	0	0	0	0	0	0	0	0	0	0
https://www.scopus.com/inward/record.uri?eid=2-s2.0-84555189423&doi=10.3801%2fIAFSS.FSS.7-903&partnerID=40&md5=fe6ca932c14782c2e853fb02b995546f	An experimental study of ejected flames and combustion efficiency	0	0	0	0	0	0	0	0	0	0	0	0	0	0	0	0	0	0	0	1	0	0	3	0	0	0	0	0	0	0	0	0	0	0	0	0	0	0	0	0	0	0	0	0	0	0	0	0
https://www.scopus.com/inward/record.uri?eid=2-s2.0-0037768692&partnerID=40&md5=590614ac897d7a2cf8808c05ff6bf690	The UK Armada fights on	0	0	0	0	0	0	0	0	0	0	0	0	0	0	0	0	0	0	0	2	0	0	0	0	0	0	0	0	0	0	0	0	0	0	0	0	0	0	0	0	0	0	0	0	0	0	0	0
https://www.scopus.com/inward/record.uri?eid=2-s2.0-4544230908&partnerID=40&md5=1fbae26fbc54ec0e206feb6dd3d8ae00	Evaluating the effectiveness of using a new generation of flame retardants for finishing furnishing fabrics	0	0	0	0	0	0	0	0	0	0	0	0	0	0	0	0	4	0	0	0	0	0	0	0	0	0	0	0	0	0	0	0	0	0	0	0	0	0	0	0	0	0	0	0	0	0	0	0
https://www.scopus.com/inward/record.uri?eid=2-s2.0-0142010417&partnerID=40&md5=f67c762ff5c1f15fe5462acc4597983d	US Acrylic Fiber Producers Under Pressure; Push into Furnishings, Industrial Markets	0	0	0	0	0	0	0	0	0	0	0	0	0	0	0	0	3	0	0	0	0	0	0	0	0	0	0	0	0	0	0	0	0	0	0	0	0	0	0	0	0	0	0	0	0	0	0	0
https://www.scopus.com/inward/record.uri?eid=2-s2.0-0141590388&partnerID=40&md5=012c88f7c38d92a7552057891e0a46e1	The influence of selected fire-fighting substances on the detection and identification of traces of flammable liquids in fire debris samples [WpÅ‚yw wybranych Å›rodkÃ³w gaÅ›niczych na moÅ¼liwoÅ›Ä‡ detekcji I identyfikacji Å›ladÃ³w pÅ‚ynÃ³w Å‚atwopalnych w prÃ³bkach popoÅ¼arowych]	0	0	0	1	0	0	0	0	0	0	0	0	0	0	0	0	0	0	0	1	0	0	0	0	0	0	0	0	0	0	0	0	0	0	0	0	0	0	0	0	0	0	0	0	0	0	0	0
https://www.scopus.com/inward/record.uri?eid=2-s2.0-0036621289&partnerID=40&md5=7535b215ed234e21e53ca9f2c23c4e01	Preparation of transparent fire-retardant coatings for furnishing decoration	0	0	0	0	0	0	0	0	0	0	0	0	0	0	2	0	0	1	0	1	0	0	0	0	0	0	0	0	0	0	0	0	0	0	0	0	0	0	0	0	0	0	0	0	0	0	0	0
https://www.scopus.com/inward/record.uri?eid=2-s2.0-85008984144&partnerID=40&md5=055c522aa9daad69d5b5f1934bdb7229	Finer than human hair	0	0	0	0	0	0	0	0	0	0	0	0	0	0	0	0	4	0	0	0	0	0	0	0	0	0	0	0	0	0	0	0	0	0	0	0	0	0	0	0	0	0	0	0	0	0	0	0
https://www.scopus.com/inward/record.uri?eid=2-s2.0-0036263622&partnerID=40&md5=8a9c6ce9bed7f4003758d77a81b427d0	Unified Euro standardisation required for home textiles	0	0	0	0	0	0	0	0	0	0	0	0	0	0	0	0	3	0	0	0	0	0	0	0	0	0	0	0	0	0	0	0	0	0	0	0	0	0	0	0	0	0	0	0	0	0	0	0
https://www.scopus.com/inward/record.uri?eid=2-s2.0-14244270821&partnerID=40&md5=1c69a6c3e661b10e503eabb93cec3230	"Made in Italy's" new frontier [Nuova frontiera del "made in Italy"]	0	0	0	0	0	0	0	0	0	0	0	0	0	0	0	0	4	0	0	0	0	0	0	0	0	0	0	0	0	0	0	0	0	0	0	0	0	0	0	0	0	0	0	0	0	0	0	0
https://www.scopus.com/inward/record.uri?eid=2-s2.0-0034105821&partnerID=40&md5=cf9aa410ec3f70ae92fc441fc584b9d2	Interior time travel	0	0	0	0	0	0	0	0	0	0	0	0	0	0	0	0	4	0	0	0	0	0	0	0	0	0	0	0	0	0	0	0	0	0	0	0	0	0	0	0	0	0	0	0	0	0	0	0
https://www.scopus.com/inward/record.uri?eid=2-s2.0-0008314017&partnerID=40&md5=b69b36d6b64acc13ffd4bb7c4d787b58	Fires and tea light candles	0	0	0	0	0	0	4	0	0	0	0	0	0	0	0	0	0	0	0	0	0	0	0	0	0	0	0	0	0	0	0	0	0	0	0	0	0	0	0	0	0	0	0	0	0	0	0	0
https://www.scopus.com/inward/record.uri?eid=2-s2.0-0033277627&doi=10.2190%2f1gq1-mw2c-5n73-ht95&partnerID=40&md5=a0d01433d584398c890135e79d4fcd91	A survey on heat release rate curves for burning items in a karaoke box	0	0	0	0	0	0	0	0	0	0	0	0	0	0	0	0	0	0	0	1	0	0	3	0	0	0	0	0	0	0	0	0	0	0	0	0	0	0	0	0	0	0	0	0	0	0	0	0
https://www.scopus.com/inward/record.uri?eid=2-s2.0-0030427548&partnerID=40&md5=64fd61ba73f9e53e7f107df8a949d9fa	Blue jean remnants keep homes warm	0	0	0	1	0	0	0	0	0	0	0	0	0	0	0	0	3	0	0	0	0	0	0	0	0	0	0	0	0	0	0	0	0	0	0	0	0	0	0	0	0	0	0	0	0	0	0	0
https://www.scopus.com/inward/record.uri?eid=2-s2.0-0030107382&doi=10.1002%2f%28SICI%291099-1018%28199603%2920%3a2%3c107%3a%3aAID-FAM559%3e3.0.CO%3b2-P&partnerID=40&md5=b7ea05b1e85c8cdcb7e5b91a15da4ff2	The accumulation of flammable gases in cone calorimeter tests is responsible for flash ignition of wool and cotton samples	0	0	0	0	0	0	0	0	0	0	0	0	0	0	0	0	0	0	0	0	0	0	1	0	0	0	0	0	0	0	0	0	0	1	0	0	0	0	0	0	0	0	0	0	0	0	0	1
https://www.scopus.com/inward/record.uri?eid=2-s2.0-0029671836&partnerID=40&md5=2029d4b401b032b3d21057cb23e23768	Circular knitted polypropylene furnishing fabrics for the car industry	0	0	0	1	0	0	0	0	0	0	0	0	0	0	0	0	3	0	0	0	0	0	0	0	0	0	0	0	0	0	0	0	0	0	0	0	0	0	0	0	0	0	0	0	0	0	0	0
https://www.scopus.com/inward/record.uri?eid=2-s2.0-0028144116&partnerID=40&md5=1abaec1701492e3c6b8f1b22be9263a4	Flame-resistant textiles used for interior decoration and methods for testing them	0	0	0	0	0	0	0	0	0	0	0	0	0	0	1	0	3	0	0	0	0	0	0	0	0	0	0	0	0	0	0	0	0	0	0	0	0	0	0	0	0	0	0	0	0	0	0	0
https://www.scopus.com/inward/record.uri?eid=2-s2.0-0027608457&partnerID=40&md5=40f73f2435c1f34c45137c2efb20c09c	Reducing fire protection requirements	0	0	0	0	0	0	0	0	0	0	0	0	0	0	0	0	0	0	0	0	0	0	0	0	0	0	0	0	0	0	0	0	0	0	0	0	0	0	0	0	1	0	0	0	0	0	0	0
https://www.scopus.com/inward/record.uri?eid=2-s2.0-0026853388&partnerID=40&md5=9b0629e53742ba33ceb03f2f7dfafe0b	New answer to flammability risks	0	0	0	0	0	0	0	0	0	0	0	0	0	0	0	0	3	0	0	0	0	0	0	0	0	0	0	0	0	0	0	0	0	0	0	0	0	0	0	0	0	0	0	0	0	0	0	0
https://www.scopus.com/inward/record.uri?eid=2-s2.0-0026789702&partnerID=40&md5=27adf0346f36a1ef181234c8e573917b	Flammability and upholstery fabrics	0	0	0	0	0	0	0	0	0	0	0	0	0	0	0	0	2	0	0	0	0	0	0	0	0	0	0	0	0	0	0	0	0	0	0	0	0	0	0	0	0	0	0	0	0	0	0	0
https://www.scopus.com/inward/record.uri?eid=2-s2.0-84976969794&doi=10.1177%2f073490419100900104&partnerID=40&md5=d42f0b07dd6937684182892dd57990f7	Status Report: Studies on Small Scale Testing Compared to Cal 133 Mockup Test	0	0	0	0	0	0	0	0	0	0	0	0	0	0	0	0	1	0	0	1	0	0	0	0	0	1	0	0	0	0	0	0	0	0	0	0	0	0	0	0	0	0	0	0	0	0	1	0
https://www.scopus.com/inward/record.uri?eid=2-s2.0-0026117716&doi=10.1016%2f0169-1317%2891%2990016-3&partnerID=40&md5=3ca2cd1687b760b5f9dd77dacc2a3ac2	The application of clay minerals in ceramics	2	0	0	1	0	0	0	0	0	0	0	0	0	0	0	0	0	0	0	0	0	0	0	0	0	0	0	0	0	0	0	0	0	0	0	0	0	0	0	0	0	0	0	0	1	0	0	0
https://www.scopus.com/inward/record.uri?eid=2-s2.0-0025749165&doi=10.1016%2f0379-7112%2891%2990017-S&partnerID=40&md5=fd9b5c3387432031a60f11044844fbb6	Fire risk in buildings: Frequency of exposure and physical model	0	0	0	0	0	1	0	0	0	0	0	0	0	0	0	0	0	0	0	0	0	1	0	0	0	1	0	0	0	0	0	0	0	0	0	0	0	0	0	0	0	0	0	0	0	0	0	0
https://www.scopus.com/inward/record.uri?eid=2-s2.0-0025158755&partnerID=40&md5=57600df74c7edc0e87c822af9535620f	Flame-resistant polyester fibres for household textiles	0	0	0	0	0	0	0	0	0	0	0	0	0	0	0	0	2	0	0	0	0	0	0	0	0	0	0	0	0	0	0	0	0	0	0	0	0	0	0	0	0	0	0	0	0	0	0	0
https://www.scopus.com/inward/record.uri?eid=2-s2.0-0025133842&partnerID=40&md5=166808f62a76c2d330b1c5747c7cb01a	Legislation on textile home furnishing	0	0	0	0	0	0	0	0	0	0	0	0	0	0	0	0	1	0	0	0	0	0	0	0	0	0	0	0	0	0	0	0	0	0	0	0	0	0	0	0	0	0	0	0	0	0	0	0
https://www.scopus.com/inward/record.uri?eid=2-s2.0-0025112176&partnerID=40&md5=d2fb5cc6c8d01707c4c7e795f6bea6e8	Flame-resistant finishing of textiles according to BS 5852	0	0	0	0	0	0	0	0	0	0	0	0	0	0	0	0	3	0	0	0	0	0	0	0	0	0	0	0	0	0	0	0	0	0	0	0	0	0	0	0	0	0	0	0	0	0	0	0
https://www.scopus.com/inward/record.uri?eid=2-s2.0-0024530921&partnerID=40&md5=6d0b2467c24974148860589d2b9dcda4	Fire safety: some light on European standards	0	0	0	0	0	0	0	0	0	0	0	0	2	0	0	0	1	0	0	0	0	0	0	0	0	0	0	0	0	0	0	0	0	0	0	0	0	0	0	0	0	0	0	0	0	0	0	0
https://www.scopus.com/inward/record.uri?eid=2-s2.0-0023563787&partnerID=40&md5=b4a7a923fc1fe4ff397c2f7782bd3f48	FULL-SCALE FIRE TESTING OF UPHOLSTERED FURNITURE AND THE USE OF TEST DATA.	0	0	0	0	0	0	0	0	0	0	0	0	0	0	0	0	0	0	0	0	0	0	1	0	0	0	0	0	0	0	0	0	0	0	0	0	0	0	0	0	0	0	0	0	0	0	0	0
https://www.scopus.com/inward/record.uri?eid=2-s2.0-0023144682&partnerID=40&md5=67fb9629757e85b0a8031adf586038c4	Tougher fire code for furniture	0	0	0	0	0	0	0	0	0	0	0	0	1	0	0	0	0	0	0	1	0	0	0	0	0	0	0	0	0	0	0	0	0	1	0	0	0	0	0	0	0	0	0	0	0	0	0	0
https://www.scopus.com/inward/record.uri?eid=2-s2.0-0023105828&partnerID=40&md5=9b4bb9d029781a1683406b5ae0e96a46	Flammability of upholstered seating	0	0	0	0	0	0	0	0	0	0	0	0	0	0	0	0	1	0	0	0	0	0	0	0	0	0	0	0	0	0	0	0	0	0	0	0	0	0	0	0	0	0	0	0	0	0	0	0
https://www.scopus.com/inward/record.uri?eid=2-s2.0-0022938872&partnerID=40&md5=6f6fe08e6d29b3121063f0754cabdc40	SENSORY EARLY WARNING SYSTEMS IN FIRE DETECTION.	0	0	0	0	0	0	0	0	0	0	0	0	0	0	0	0	2	0	0	2	0	0	0	0	0	0	0	0	0	0	0	0	0	0	0	0	0	0	0	0	0	0	0	0	0	0	0	0
https://www.scopus.com/inward/record.uri?eid=2-s2.0-0022937809&partnerID=40&md5=762daef0fbfd6885d2e3c6950f2802d7	FULL-SCALE FIRE TESTING OF UPHOLSTERED FURNITURE AND THE USE OF TEST DATA.	0	0	0	0	0	0	0	0	0	0	0	0	0	0	0	0	0	0	0	0	0	0	1	0	0	0	0	0	0	0	0	0	0	0	0	0	0	0	0	0	0	0	0	0	0	0	0	0
https://www.scopus.com/inward/record.uri?eid=2-s2.0-0022469117&partnerID=40&md5=5bba582983332acb7443f8af3a4e7b6f	Degradation of dyed fabrics finished with flame retardants by ultraviolet ray. I. Effects of flame retardants on discolouration	0	0	0	0	0	0	0	0	0	0	0	0	0	0	0	0	4	0	0	0	0	0	0	0	0	0	0	0	0	0	0	0	0	0	0	0	0	0	0	0	0	0	0	0	0	0	0	0
https://www.scopus.com/inward/record.uri?eid=2-s2.0-17144449246&partnerID=40&md5=2c7a6c9a3601f67335feed0346851122	Ignition standard for seating	0	0	0	0	0	0	0	0	0	0	0	0	1	0	0	0	0	0	0	1	0	0	0	0	0	0	0	0	0	0	0	0	0	0	0	0	0	0	0	0	0	0	0	0	0	0	0	0
https://www.scopus.com/inward/record.uri?eid=2-s2.0-0021975626&partnerID=40&md5=a956c32dffdf5183dfa83d49568a0a93	USE OF RELEASE RATE TESTS TO EVALUATE UPHOLSTERY SYSTEMS.	0	0	0	0	0	0	0	0	0	0	0	0	0	0	0	0	0	0	0	0	0	0	0	0	0	0	0	0	0	0	0	0	0	0	0	0	0	1	0	0	0	0	0	0	0	0	0	0
https://www.scopus.com/inward/record.uri?eid=2-s2.0-0021946679&partnerID=40&md5=d667b1062a3b2f3224cc862fea790e9a	SMOKE MEASUREMENTS ON UPHOLSTERED FURNITURE USING THE CONE CALORIMETER.	0	0	0	0	0	0	0	0	0	0	0	0	0	0	0	0	0	0	0	0	0	0	1	1	0	0	0	0	0	0	0	0	0	0	0	0	0	0	0	0	0	0	0	0	0	0	0	0
https://www.scopus.com/inward/record.uri?eid=2-s2.0-0021586038&partnerID=40&md5=117e905a7026cf8a830890e17d78ea36	PU FOAM AND ITS BEARING ON ESCAPE TIMES.	0	0	0	0	0	0	0	0	0	0	0	0	0	0	0	0	0	1	0	3	0	0	0	0	0	0	0	0	0	0	0	0	0	0	0	0	0	0	0	0	0	0	0	0	0	0	0	0
https://www.scopus.com/inward/record.uri?eid=2-s2.0-0021582623&partnerID=40&md5=8c00c702eb475def6527248e4f963c42	COMPUTER-BASED ANALYSIS OF THE FIRE HAZARD OF FURNITURE MATERIALS.	0	0	0	0	0	0	0	0	0	0	0	0	0	0	0	0	0	0	1	0	0	0	1	0	0	0	0	0	0	0	0	0	0	0	0	0	0	0	0	0	0	0	0	0	0	0	0	0
https://www.scopus.com/inward/record.uri?eid=2-s2.0-0021162137&partnerID=40&md5=1d779c5c9f50af0eb667ca98b6f5b305	Flame-resistant Kapron fabrics with reduced static electrification	0	0	0	0	0	0	0	0	0	0	0	0	0	0	0	0	4	0	0	0	0	0	0	0	0	0	0	0	0	0	0	0	0	0	0	0	0	0	0	0	0	0	0	0	0	0	0	0
https://www.scopus.com/inward/record.uri?eid=2-s2.0-85100360587&partnerID=40&md5=547824afca376461d671a5d360981b45	Textilene fabrics	0	0	0	0	0	0	0	0	0	0	0	0	1	0	0	0	3	0	0	0	0	0	0	0	0	0	0	0	0	0	0	0	0	0	0	0	0	0	0	0	0	0	0	0	0	0	0	0
https://www.scopus.com/inward/record.uri?eid=2-s2.0-84984516160&doi=10.1002%2ffam.810060106&partnerID=40&md5=068932e672339fd6548fa8ebbbed711d	Fire safety of soft furnishingsâ€”an overview	0	0	0	0	0	0	0	0	1	1	0	0	0	0	0	0	0	0	0	0	0	0	0	0	0	0	0	0	0	0	0	0	0	1	0	0	0	0	0	0	0	0	0	0	0	0	0	0
https://www.scopus.com/inward/record.uri?eid=2-s2.0-0019925395&partnerID=40&md5=cfa55dfbba63fd037bf2c7da09e450d5	Net curtains, curtains and furnishing fabrics made from man-made fibres--market, production and properties	0	0	0	0	0	0	0	0	0	0	0	0	0	0	0	0	3	0	0	0	0	0	0	0	0	0	0	0	0	0	0	0	0	0	0	0	0	0	0	0	0	0	0	0	0	0	0	0
https://www.scopus.com/inward/record.uri?eid=2-s2.0-0019805763&partnerID=40&md5=99aeb0777305a209d87378ba2d43be86	Inhalation of toxic products from fires	0	0	0	0	0	0	0	0	1	1	0	0	0	0	0	0	0	0	0	0	0	0	0	0	0	0	0	0	0	0	0	0	0	0	0	0	0	0	0	0	0	0	0	0	0	0	0	0
https://www.scopus.com/inward/record.uri?eid=2-s2.0-65749311633&doi=10.1007%2fBF02981660&partnerID=40&md5=d0fbd0ed66c8c0c24bfd19c68328001e	Laboratory testing of pile fabrics - A proposed flammability standard	0	0	0	0	0	0	0	0	0	0	0	0	0	0	0	0	3	0	0	0	0	0	0	0	0	0	0	0	0	0	0	0	0	0	0	0	0	0	0	0	0	0	0	0	0	0	0	0
https://www.scopus.com/inward/record.uri?eid=2-s2.0-0019736632&partnerID=40&md5=ef44368b6d4ed8f26f7a9510fea3cf78	BIBLIOGRAPHY OF PUBLISHED INFORMATION ON FURNITURE FLAMMABILITY - 3.	0	0	0	0	0	0	0	0	0	0	0	0	1	0	0	0	1	0	0	0	0	0	0	0	0	0	0	0	0	0	0	0	0	0	0	0	0	0	0	0	0	0	0	0	0	0	1	0
https://www.scopus.com/inward/record.uri?eid=2-s2.0-34250252426&doi=10.1007%2fBF02351806&partnerID=40&md5=f4ef19a0225535e622bf810cfc67996d	Laboratory testing of pile fabrics - A proposed flammability standard	0	0	0	0	0	0	0	0	0	0	0	0	0	0	0	0	3	0	0	0	0	0	0	0	0	0	0	0	0	0	0	0	0	0	0	0	0	0	0	0	0	0	0	0	0	0	0	0
https://www.scopus.com/inward/record.uri?eid=2-s2.0-0019244765&partnerID=40&md5=1ed93436cf11a05f193ddddf157cdb70	USE OF TEXTILE FLAMMABILITY STANDARDS BY EXPERT WITNESSES IN PRODUCT LIABILITY.	0	0	0	0	0	0	0	0	0	0	0	0	0	0	0	0	4	0	0	0	0	0	0	0	0	0	0	0	0	0	0	0	0	0	0	0	0	0	0	0	0	0	0	0	0	0	0	0
https://www.scopus.com/inward/record.uri?eid=2-s2.0-84984450332&doi=10.1002%2ffam.810030406&partnerID=40&md5=227f5e2ea27bea74f4eddd42ac865275	Fire fatality study	0	0	0	0	0	0	0	0	1	1	0	0	0	0	0	0	0	0	0	0	0	0	0	0	0	0	0	0	0	1	0	0	0	0	0	0	0	0	0	0	0	0	0	0	0	0	0	0
https://www.scopus.com/inward/record.uri?eid=2-s2.0-0018583456&partnerID=40&md5=981304bece6c8f912df3d3d31b093de6	Inpatient areas	0	0	0	0	0	0	0	0	0	0	0	0	4	0	0	0	0	0	0	0	0	0	0	0	0	0	0	0	0	0	0	0	0	0	0	0	0	0	0	0	0	0	0	0	0	0	0	0
https://www.scopus.com/inward/record.uri?eid=2-s2.0-0018328976&partnerID=40&md5=e331b2ddf78371828277efc81fd62ed7	Upholstery fabrics: ignitability, flash-fire propensity, toxicity	0	0	0	0	0	0	0	0	0	0	0	0	0	0	0	0	1	0	0	0	0	0	0	0	1	0	0	0	0	0	0	0	0	0	0	0	0	0	0	0	0	0	0	0	0	0	0	0
https://www.scopus.com/inward/record.uri?eid=2-s2.0-0018313668&partnerID=40&md5=8f82fadcfac39cbd3db394115ef05233	Effect of construction, substrate, and piloting on ignitability of furniture upholstery fabrics	0	0	0	0	0	0	0	0	0	0	0	0	0	0	0	0	1	0	0	0	0	0	0	0	1	0	0	0	0	0	0	0	0	0	0	0	0	0	0	0	0	0	0	0	0	0	0	0
https://www.scopus.com/inward/record.uri?eid=2-s2.0-84965798913&doi=10.1177%2f152808377800700308&partnerID=40&md5=7fbac6386d9812372f8c2964f62c1ce1	Flash fire propensity of some upholstery fabrics with and without backcoating	0	0	0	0	0	0	0	0	0	0	0	0	0	0	0	0	2	0	0	0	0	0	0	0	0	0	0	0	0	0	0	0	0	0	0	0	0	0	0	0	0	0	0	0	0	0	0	0
https://www.scopus.com/inward/record.uri?eid=2-s2.0-0018007266&partnerID=40&md5=403a18295a699069bc8095541f2269ef	COST/BENEFIT FRAMEWORK FOR CONSUMER PRODUCT SAFETY STANDARDS.	0	0	0	0	0	0	0	0	1	1	0	0	0	0	0	0	0	0	0	0	0	0	0	0	0	0	0	0	0	0	0	0	0	0	0	0	0	0	0	0	0	0	0	0	0	0	1	0
https://www.scopus.com/inward/record.uri?eid=2-s2.0-0017829367&partnerID=40&md5=193b267881dec128582a783e2e8e8182	Ignitability of some upholstery fabrics with and without backcoating	0	0	0	0	0	0	0	0	0	0	0	0	0	0	0	0	1	0	0	0	0	0	0	0	1	0	0	0	0	0	0	0	0	0	0	0	0	0	0	0	0	0	0	0	0	0	0	0
https://www.scopus.com/inward/record.uri?eid=2-s2.0-0016969915&doi=10.1002%2ffam.810010208&partnerID=40&md5=e79ab52032285a1158637827d5b0c40d	Furniture and furnishings in the homeâ€”some fire statistics	0	0	0	0	0	0	0	1	0	0	0	0	0	0	0	0	0	0	0	0	0	0	0	0	0	0	0	0	0	0	0	0	0	0	0	0	1	0	0	0	0	0	0	0	0	0	0	0
https://www.scopus.com/inward/record.uri?eid=2-s2.0-17544393011&partnerID=40&md5=175adfabefa275b7c5847861f864c97c	Backcoating furniture upholstery fabric with a cigarette-ignition-resistant coating	0	0	0	0	0	0	0	0	1	1	0	0	0	0	0	0	1	0	0	0	0	0	0	0	0	0	0	0	0	0	0	0	0	0	0	0	0	0	0	0	0	0	0	0	0	0	0	0
https://www.scopus.com/inward/record.uri?eid=2-s2.0-0016072966&partnerID=40&md5=8bff91c743f134fd668adce0d11ed5d6	FULL-SCALE FIRE PROGRAM TO EVALUATE NEW FURNISHINGS AND TEXTILE MATERIALS.	0	0	0	0	0	0	0	0	0	0	0	0	1	0	0	0	1	0	0	0	0	0	0	0	0	0	0	0	0	0	0	0	0	0	0	0	0	0	0	0	0	1	0	0	0	0	1	0
https://www.scopus.com/inward/record.uri?eid=2-s2.0-85105071185&doi=10.32710%2ftekstilvekonfeksiyon.674115&partnerID=40&md5=06c4bb9777d3718a4d0bcd8cb889be50	Investigation of flame retardant effects of resins on the flammability of leather	0	0	0	0	0	0	0	0	0	0	0	0	0	0	0	1	1	0	0	0	0	0	0	0	0	0	0	0	0	0	0	0	0	0	0	1	0	0	0	0	0	0	0	0	0	0	0	0
https://www.scopus.com/inward/record.uri?eid=2-s2.0-84881476342&doi=10.1002%2ffam.2120&partnerID=40&md5=dd5ae0a4667b30cb592d83c024ec0886	Study on flashover in a single chamber lined with combustible materials	0	0	0	1	0	0	0	0	0	0	0	0	0	0	1	0	1	0	0	1	0	0	0	0	0	0	0	0	0	0	0	0	0	0	0	0	0	0	0	0	0	0	0	0	0	0	0	0
https://www.scopus.com/inward/record.uri?eid=2-s2.0-77249083690&partnerID=40&md5=cdf17b24bd2f1dc35b322428a29c39ae	Flame retardant materials Part II	0	0	0	0	0	0	0	0	0	0	0	0	1	0	0	0	1	0	0	1	0	0	0	0	0	0	0	0	0	0	0	0	0	0	0	0	0	0	0	0	0	0	0	0	0	0	0	0
https://www.scopus.com/inward/record.uri?eid=2-s2.0-52049089494&doi=10.1021%2fes8000079&partnerID=40&md5=e2505f1f9b8b3f29365ae634476da93d	Biomonitoring of perfluorochemicals in plasma of New York state personnel responding to the world trade center disaster	0	0	0	0	0	0	0	0	0	0	0	0	0	0	0	0	0	0	0	1	0	0	0	0	0	0	0	0	0	0	0	0	0	0	0	0	0	0	0	0	0	0	0	0	0	0	0	0
https://www.scopus.com/inward/record.uri?eid=2-s2.0-34547551700&doi=10.1016%2fj.jmatprotec.2007.04.084&partnerID=40&md5=ceb70019a4f37c1409cd90f7e2f8e2fd	Manufacturing process and property analysis of industrial flame retarded PET fiber and polyurethane composite	0	0	0	0	0	0	0	0	0	0	0	0	0	0	0	0	0	0	0	3	0	0	0	0	0	0	0	0	0	0	0	0	0	0	0	0	0	0	0	0	0	0	0	0	0	0	0	0
https://www.scopus.com/inward/record.uri?eid=2-s2.0-31344433402&partnerID=40&md5=8974984c9c898b27caa8fd40513ce07f	VECAP: Flame retardants and environmental issues	0	0	0	0	0	0	0	0	0	0	0	0	0	0	0	0	3	0	0	0	0	0	0	0	0	0	0	0	0	0	0	0	0	0	0	0	0	0	0	0	0	0	0	0	0	0	0	0
https://www.scopus.com/inward/record.uri?eid=2-s2.0-17244366728&partnerID=40&md5=c8d62134848ea37dc9456a52e6fa6884	Experimental study on ignition characteristics of typical construction and upholstery wood	0	0	0	0	0	0	0	0	0	0	0	0	0	0	0	0	0	0	0	0	0	0	0	0	0	0	0	0	0	0	0	0	0	0	0	0	0	0	0	0	0	3	0	0	0	0	0	0
https://www.scopus.com/inward/record.uri?eid=2-s2.0-0642306148&doi=10.1016%2fS0045-6535%2803%2900666-0&partnerID=40&md5=b1b88a8530cb723bf2dd613114f00655	Screening of organophosphorus compounds and their distribution in various indoor environments	0	0	0	0	0	0	0	0	0	0	1	0	2	0	0	0	0	0	0	0	0	0	0	0	0	0	0	0	0	0	0	0	0	0	0	0	0	0	0	0	0	0	0	0	0	0	0	0
https://www.scopus.com/inward/record.uri?eid=2-s2.0-0032860499&partnerID=40&md5=3219972592bfabdd479191ca415eeb4e	Commercial interiors	0	0	0	0	0	0	0	0	0	0	0	0	0	0	0	0	2	0	0	0	0	0	0	0	0	0	0	0	0	0	0	0	0	0	0	0	0	0	0	0	0	0	0	0	0	0	0	0
https://www.scopus.com/inward/record.uri?eid=2-s2.0-0031762505&partnerID=40&md5=101846afb9144320295a5844933c2958	The use of polyester fibres and natural dyes in automotive textiles [Polyester- und Naturfasern im Automobilbereich]	0	0	0	0	0	0	0	0	0	0	0	0	0	0	0	0	3	0	0	0	0	0	0	0	0	0	0	0	0	0	0	0	0	0	0	0	0	0	0	0	0	0	0	0	0	0	0	0
https://www.scopus.com/inward/record.uri?eid=2-s2.0-0031736796&partnerID=40&md5=658d7f8572370d7d373843c218d16ae2	Replin fabric business has been transformed	0	0	0	0	0	0	0	0	0	0	0	0	0	0	0	0	4	0	0	0	0	0	0	0	0	0	0	0	0	0	0	0	0	0	0	0	0	0	0	0	0	0	0	0	0	0	0	0
https://www.scopus.com/inward/record.uri?eid=2-s2.0-6244228024&partnerID=40&md5=230fa5a02365327e8c9917e5dced793e	Fogging of car windows by volatile organic compounds (VOC) evaporating from car plastics ["Fogging" - ZamgÅ‚awianie szyb samochodÃ³w powodowane emisjaÌ§ lotnych skÅ‚adnikÃ³w z tworzyw wielkoczaÌ§steczkowych stanowiaÌ§cych materiaÅ‚y wyposaÅ¼enia wnÈ©trz]	0	0	0	0	0	0	0	0	0	0	0	0	0	0	0	0	2	0	0	1	0	0	0	0	0	0	0	0	0	0	0	0	0	0	0	0	0	0	0	0	0	0	0	0	0	0	0	0
https://www.scopus.com/inward/record.uri?eid=2-s2.0-0028531380&partnerID=40&md5=194fd223cba2403b7457e6197cb72d9a	Exclusive range for contract upholstery	0	0	0	0	0	0	0	0	0	0	0	0	0	0	0	0	2	0	0	0	0	0	0	0	0	0	0	0	0	0	0	0	0	0	0	0	0	0	0	0	0	0	0	0	0	0	0	0
https://www.scopus.com/inward/record.uri?eid=2-s2.0-0024579080&partnerID=40&md5=e6e8024cfda940f0e6a0a2bc0caf4375	Burning issue in coated fabrics	0	0	0	0	0	0	0	0	0	0	0	0	0	0	0	0	2	0	0	0	0	0	0	0	0	0	0	0	0	0	0	0	0	0	0	0	0	0	0	0	0	0	0	0	0	0	0	0
https://www.scopus.com/inward/record.uri?eid=2-s2.0-0023341991&doi=10.1007%2fBF01913776&partnerID=40&md5=040868ed5d0e325923dbeae388d4b7f5	Comparative testing of the flammability of upholstery textiles	0	0	0	0	0	0	0	0	0	0	0	0	0	0	0	0	2	0	0	0	0	0	0	0	0	0	0	0	0	0	0	0	0	0	0	0	0	0	0	0	0	0	0	0	0	0	0	0
https://www.scopus.com/inward/record.uri?eid=2-s2.0-0023134939&partnerID=40&md5=ff9f93fdee9490cecf3ff835576568e1	Comparative testing of the flammability of upholstery textiles	0	0	0	0	0	0	0	0	0	0	0	0	0	0	0	0	2	0	0	0	0	0	0	0	0	0	0	0	0	0	0	0	0	0	0	0	0	0	0	0	0	0	0	0	0	0	0	0
https://www.scopus.com/inward/record.uri?eid=2-s2.0-0022524820&partnerID=40&md5=7676d679e2594a62ca381f7c2d595ed3	Cleaning resistance of a borax-based smoulder retardant on cotton upholstery fabric	0	0	0	0	0	0	0	0	0	0	0	0	0	0	0	0	2	0	0	1	0	0	0	0	0	0	0	0	0	0	0	0	0	0	0	0	0	0	0	0	0	0	0	0	0	0	0	0
https://www.scopus.com/inward/record.uri?eid=2-s2.0-0022502149&partnerID=40&md5=7984dfde561772b944498280df25af35	Contract textiles: meeting flammability specifications for interior textiles	0	0	0	0	0	0	0	0	0	0	0	0	0	0	0	0	2	0	0	0	0	0	0	1	0	0	0	0	0	0	0	0	0	0	0	0	0	0	0	0	0	0	0	0	0	0	0	0
https://www.scopus.com/inward/record.uri?eid=2-s2.0-0022502146&partnerID=40&md5=52f389f65d493eb1697853f31093031a	Big international push for linen	0	0	0	0	0	0	0	0	0	0	0	0	0	0	0	0	3	0	0	0	0	0	0	0	0	0	0	0	0	0	0	0	0	0	0	0	0	0	0	0	0	0	0	0	0	0	0	0
https://www.scopus.com/inward/record.uri?eid=2-s2.0-85069098315&partnerID=40&md5=260d85af260b9e083dc179dd5eab1055	Toxicity of fire effluents from textiles and upholstery materials	0	0	0	0	0	0	0	0	0	0	0	0	0	0	0	0	2	0	0	0	0	0	0	0	0	0	0	0	0	0	0	0	0	0	0	0	0	0	0	0	0	0	0	0	0	0	0	0
https://www.scopus.com/inward/record.uri?eid=2-s2.0-0022069182&doi=10.1177%2f073490418500300302&partnerID=40&md5=0a2e7056ea982ae140ed85045c648559	The toxicity of fire effluents from textiles and upholstery materials	0	0	0	0	0	0	0	0	0	0	0	0	0	0	0	0	2	0	0	0	0	0	0	0	0	0	0	0	0	0	0	0	0	0	0	0	0	0	0	0	0	0	0	0	0	0	0	0
https://www.scopus.com/inward/record.uri?eid=2-s2.0-0021860098&partnerID=40&md5=f88b74f8bc8c22d9dcfdad50e0bd0afc	Structure and properties of knitted fabrics made by selective feeder blending of wool and glass yarns	0	0	0	0	0	0	0	0	0	0	0	0	0	0	0	0	3	0	0	0	0	0	0	0	0	0	0	0	0	0	0	0	0	0	0	0	0	0	0	0	0	0	0	0	0	0	0	0
https://www.scopus.com/inward/record.uri?eid=2-s2.0-0021791959&partnerID=40&md5=278fba83723e78e996509ee334ffdb75	Composite fabrics in a thermal protection application	0	0	0	1	0	0	0	0	0	0	0	0	0	0	0	0	2	0	0	0	0	0	0	0	0	0	0	0	0	0	0	0	0	0	0	0	0	0	0	0	0	0	0	0	0	0	0	0
https://www.scopus.com/inward/record.uri?eid=2-s2.0-0020605948&partnerID=40&md5=3984344204c33525f12aaea9da0d3fea	Flame-retardant polypropylene textiles	0	0	0	0	0	0	0	0	0	0	0	0	0	0	0	0	2	0	0	0	0	0	0	0	0	0	0	0	0	0	0	0	0	0	0	0	0	0	0	0	0	0	0	0	0	0	0	0
https://www.scopus.com/inward/record.uri?eid=2-s2.0-0019927091&partnerID=40&md5=fa63b08897c7676b6e593e198a54f536	Evaluation of flame-retardant textiles in retrospect	0	0	0	0	0	0	0	0	0	0	0	0	0	0	0	0	1	0	0	0	0	0	0	1	0	0	0	0	0	0	0	0	0	0	0	0	0	0	0	0	0	0	0	0	0	0	0	0
https://www.scopus.com/inward/record.uri?eid=2-s2.0-85069343756&partnerID=40&md5=397e3676e427943f0bbc2c8aecd1275c	PROCEEDINGS OF THE INTERNATIONAL CONFERENCE ON FIRE SAFETY, VOLUME 6: PAPERS PRESENTED AT THE INTERNATIONAL CONFERENCE ON FIRE SAFETY, 6TH, 1981.	0	0	0	0	0	0	0	0	0	0	1	0	0	0	0	0	1	0	0	1	0	0	0	0	0	0	0	0	0	0	0	0	0	0	0	0	0	0	0	0	0	0	0	0	0	0	0	0
https://www.scopus.com/inward/record.uri?eid=2-s2.0-0019741749&partnerID=40&md5=7c3e6f06fac27562f6756180b53e5b3e	FLAME RETARDANCE AS A CRITERION IN TEXTILE PRODUCT EVALUATION: A CONJOINT ANALYSIS APPROACH.	0	0	0	0	0	0	0	0	0	0	0	0	0	0	0	0	2	0	0	0	0	0	0	0	0	0	0	0	0	0	0	0	0	0	0	0	0	0	0	0	0	0	0	0	0	0	0	0
https://www.scopus.com/inward/record.uri?eid=2-s2.0-0019355697&partnerID=40&md5=ea3700ceff338d645924ffe66880dba0	Cigarette smouldering studies of fabric/foam composites--the results of an SPI/UFAC round robin study	0	0	0	0	0	0	0	0	1	1	0	0	0	0	0	0	1	0	0	1	0	0	0	0	0	0	0	0	0	0	0	0	0	0	0	0	0	0	0	0	0	0	0	0	0	0	0	0
https://www.scopus.com/inward/record.uri?eid=2-s2.0-0018956373&partnerID=40&md5=75e1ba3c3a42bf075eee3416f20cfe0c	Filtered and nonfiltered cigarette ignition of cotton upholstery fabrics	0	0	0	0	0	0	0	0	1	1	0	0	0	0	0	0	1	0	0	0	0	0	0	0	0	0	0	0	0	0	0	0	0	0	0	0	0	0	0	0	0	0	0	0	0	0	0	0
https://www.scopus.com/inward/record.uri?eid=2-s2.0-0018700858&partnerID=40&md5=d1b6e8a24181ff3921b3a3ceb8287752	The significance of fire induced inhalation intoxication [DIE BEDEUTUNG BRAND INDUZIERTER INHALATIONS-INTOXIKATIONEN]	0	0	0	0	0	0	0	0	0	0	0	0	0	0	0	0	1	0	0	0	0	0	0	0	0	0	0	0	0	2	0	0	0	0	0	0	0	0	0	0	0	0	0	0	0	0	0	0
https://www.scopus.com/inward/record.uri?eid=2-s2.0-0018468112&partnerID=40&md5=22fbc81b3c88c3e717f5bdb9232d0cd5	DEVELOPMENT OF A SMOLDERING-FIRE TEST FOR HOUSEHOLD SMOKE DETECTORS.	0	0	0	0	0	0	0	0	0	0	0	0	0	0	0	0	0	0	0	0	0	0	0	0	0	0	0	0	0	0	0	0	0	0	0	0	0	0	0	0	0	0	0	0	0	0	3	0
https://www.scopus.com/inward/record.uri?eid=2-s2.0-0014536370&partnerID=40&md5=f9e4d7a20b08c53c9de9bb3f0679bd91	REFLECTIONS ON INTERPLAS 69	0	0	0	0	0	0	0	0	0	0	0	0	0	0	0	0	1	0	0	2	0	0	0	0	0	0	0	0	0	0	0	0	0	0	0	0	0	0	0	0	0	0	0	0	0	0	0	0
https://www.scopus.com/inward/record.uri?eid=2-s2.0-85110339834&partnerID=40&md5=67bb83c31e0312d6bbe25377c259c53c	Study of the characteristics of fast airtight airbag in underground catastrophic wind and smoke flow [äº•ä¸‹ç¾å˜é£ŽçƒŸæµå¿«é€Ÿå¯†é—­æ°”å›Šç‰¹æ€§]	0	0	0	0	0	0	0	0	0	0	0	0	0	2	0	0	1	0	0	0	0	0	0	0	0	0	0	0	0	0	0	0	0	0	0	0	0	0	0	0	0	0	0	0	0	0	0	0
https://www.scopus.com/inward/record.uri?eid=2-s2.0-85098948220&doi=10.1016%2fj.chemosphere.2020.129349&partnerID=40&md5=b3499972c53b493fb7e72fdc185ebd74	Evaluating couch polyurethane foam for a potential passive sampler of semivolatile organic compounds	0	0	0	0	0	0	0	0	0	0	0	0	0	0	0	0	0	0	0	2	0	0	0	0	0	0	0	0	0	0	0	0	0	0	0	0	0	0	0	0	0	0	0	0	0	0	0	0
https://www.scopus.com/inward/record.uri?eid=2-s2.0-85096792744&doi=10.1002%2ffam.2927&partnerID=40&md5=ced84ef86a5690cf8f65b1c08067393a	Comparison of smoke component yields between room-scale and bench-scale experiments	0	0	0	0	0	0	0	0	0	0	0	0	0	0	0	0	0	0	0	0	0	0	0	0	0	0	0	0	0	0	0	0	0	1	0	0	0	0	0	0	0	1	0	0	0	0	0	0
https://www.scopus.com/inward/record.uri?eid=2-s2.0-85101130056&doi=10.3390%2fijerph18041949&partnerID=40&md5=2170cd697ae40216218cbb744a991144	Qualitative and quantitative assessment of buckwheat husks as a material for use in therapeutic mattresses	0	0	0	0	0	0	0	0	0	0	0	0	0	0	0	0	0	1	0	0	0	0	0	0	0	0	0	0	0	0	0	0	0	0	0	0	0	0	0	0	0	0	0	0	0	0	0	0
https://www.scopus.com/inward/record.uri?eid=2-s2.0-85096751413&doi=10.1002%2ffam.2934&partnerID=40&md5=cfad517ff19e9b4d2815c86c95681e80	Influence of modern plastic furniture on the fire development in fires in homes: large-scale fire tests in living rooms	0	0	0	0	0	0	0	0	0	0	0	0	0	1	0	0	0	0	0	0	0	0	0	0	0	0	0	0	0	0	0	0	0	0	0	0	0	0	0	0	0	0	0	0	0	0	0	0
https://www.scopus.com/inward/record.uri?eid=2-s2.0-85085644288&doi=10.1016%2fj.eurpolymj.2020.109805&partnerID=40&md5=49065f47ab0b6b6f01690cdf0a7bc2bf	Eugenol-derived reconfigurable high-performance epoxy resin for self-deployable smart 3D structures	0	0	0	1	0	0	0	0	0	0	0	0	0	0	0	0	1	0	0	0	0	0	0	0	0	0	0	0	0	0	0	0	0	0	0	0	0	0	0	0	0	0	0	1	0	0	0	0
https://www.scopus.com/inward/record.uri?eid=2-s2.0-85082063921&doi=10.1021%2facs.estlett.0c00090&partnerID=40&md5=4edb01b8adfe7577aae4fa7c06132791	Complex Mixtures of Chlorinated Paraffins Found in Hand Wipes of a Norwegian Cohort	1	1	0	0	0	0	0	0	0	0	0	0	1	0	0	0	0	0	0	0	0	0	0	0	0	0	0	0	0	0	0	0	0	0	0	0	0	0	0	0	0	0	0	0	0	0	0	0
https://www.scopus.com/inward/record.uri?eid=2-s2.0-85095768083&doi=10.1080%2f17550874.2020.1819464&partnerID=40&md5=60d55f4b321686094282f5d424f2088e	A historical baseline study of the pÃ¡ramo of Antisana in the Ecuadorian Andes including the impacts of burning, grazing and trampling	0	0	0	0	0	0	0	0	0	0	0	0	0	3	0	0	0	0	0	0	0	0	0	0	0	0	0	0	0	0	0	0	0	0	0	0	0	0	0	0	0	0	0	0	0	0	0	0
https://www.scopus.com/inward/record.uri?eid=2-s2.0-85083794578&doi=10.1177%2f0040517520915836&partnerID=40&md5=6b4fcf5c5eb42a499f480c542ae352c2	Wool felt: Characterization, comparison with other materials, and investigation of its use in hospital accessories	0	0	0	0	0	0	0	0	0	0	0	0	2	0	0	0	1	0	0	0	0	0	0	0	0	0	0	0	0	0	0	0	0	0	0	0	0	0	0	0	0	0	0	0	0	0	0	0
https://www.scopus.com/inward/record.uri?eid=2-s2.0-85055732140&doi=10.1016%2fj.ijthermalsci.2018.10.033&partnerID=40&md5=6679584ec837d5a3c6014ab3089fed22	Fire behaviors of single and laminated natural latex foam	0	0	0	0	0	0	0	0	0	0	0	0	0	0	0	0	0	0	1	2	0	0	0	0	0	0	0	0	0	0	0	0	0	0	0	0	0	0	0	0	0	0	0	0	0	0	0	0
https://www.scopus.com/inward/record.uri?eid=2-s2.0-85084698642&doi=10.2195%2flj_Proc_richter_de_201912_01&partnerID=40&md5=0956a8bcd717a8879076c3dc41b0ed07	Application scenario of the internet of things at the example of overheated roller in belt conveyors [Anwendungsszenario des internet der dinge am beispiel von tragrollenheiÃŸlÃ¤ufern bei gurtfÃ¶rderanlagen]	0	0	0	1	0	0	0	0	0	0	0	0	0	0	0	0	0	0	0	0	0	0	0	0	0	0	0	0	0	0	0	0	0	0	0	0	0	0	0	0	0	0	0	0	0	0	0	0
https://www.scopus.com/inward/record.uri?eid=2-s2.0-85067433572&doi=10.1039%2fc9ra01992h&partnerID=40&md5=856a9d3334c54065bcece18f4962a977	Effects of magnesium hydroxide on the properties of starch/plant fiber composites with foam structure	0	0	0	0	0	0	0	0	0	0	0	0	0	1	0	0	0	0	0	1	0	0	0	1	0	0	0	0	0	0	0	0	0	0	0	0	0	0	0	0	0	0	0	0	0	0	0	0
https://www.scopus.com/inward/record.uri?eid=2-s2.0-85057846031&doi=10.1088%2f1742-6596%2f1107%2f7%2f072006&partnerID=40&md5=9232cd1473ac3374eeb3ef63e12487b9	Small-scale Studies on Evacuation Characteristics of Pedestrians with physical, mental or age-related Disabilities	0	0	1	0	0	0	0	0	0	0	0	0	0	0	0	0	0	0	0	0	0	0	0	0	0	0	0	0	0	0	0	0	0	0	0	0	0	0	0	0	2	0	0	0	0	0	0	0
https://www.scopus.com/inward/record.uri?eid=2-s2.0-85057843943&doi=10.1088%2f1742-6596%2f1107%2f7%2f072001&partnerID=40&md5=e52383ac53c1c0ebf3d1e9c6a091c4d3	A survey on the factors affecting horizontal assisted evacuation in hospitals	0	0	0	0	0	0	0	0	0	0	0	0	0	0	0	0	0	0	0	0	0	0	0	3	0	0	0	0	0	0	0	0	0	0	0	0	0	0	0	0	0	0	0	0	0	0	0	0
https://www.scopus.com/inward/record.uri?eid=2-s2.0-85055615731&doi=10.3390%2fijerph15112379&partnerID=40&md5=90b0c241af821416f411dd0c2530cedd	Ethanol and methanol burn risks in the home environment	0	0	0	0	0	1	0	0	0	0	0	0	0	0	0	0	0	0	0	0	0	1	0	0	0	0	0	0	0	0	0	0	0	0	0	0	0	0	0	0	0	0	0	0	0	0	0	0
https://www.scopus.com/inward/record.uri?eid=2-s2.0-85054564523&doi=10.1016%2fj.kint.2018.08.009&partnerID=40&md5=45884613ac22b5a41822e6d4ac77b023	Erratum: Grams ME, Sang Y, Ballew SH, et al, for the Chronic Kidney Disease Prognosis Consortium. Predicting timing of clinical outcomes in patients with chronic kidney disease and severely decreased glomerular filtration rate. Kidney Int. 2018;93:1442â€“1451 (Kidney International (2018) 93(6) (1442â€“1451), (S0085253818300978) (10.1016/j.kint.2018.01.009))	0	0	0	0	0	0	0	0	0	0	0	0	0	0	0	0	0	0	0	0	0	0	0	0	0	0	0	0	0	0	0	0	0	0	0	0	0	0	0	0	1	0	0	0	0	0	0	0
https://www.scopus.com/inward/record.uri?eid=2-s2.0-85042693903&doi=10.1093%2fmutage%2fgex021&partnerID=40&md5=e286757ea1ca826f3071d4f580e8c596	Association between polycyclic aromatic hydrocarbon exposure and peripheral blood mononuclear cell DNA damage in human volunteers during fire extinction exercises	0	0	0	0	0	0	0	0	0	0	0	0	0	0	0	0	0	0	0	0	0	0	0	0	0	0	0	0	0	0	0	0	0	0	0	0	0	0	0	0	0	0	0	0	1	0	0	0
https://www.scopus.com/inward/record.uri?eid=2-s2.0-85105683897&partnerID=40&md5=ac0827ad1c9e552306db69f85315b501	A study of flame retardants in residential furniture and impact on human exposure and flammability	0	0	0	1	0	0	0	0	0	0	0	0	0	0	0	0	1	0	0	0	0	0	0	0	0	0	0	0	0	0	0	0	0	0	0	0	0	0	0	0	0	0	0	0	0	0	0	0
https://www.scopus.com/inward/record.uri?eid=2-s2.0-85039450115&doi=10.1051%2fmatecconf%2f201713900125&partnerID=40&md5=f20350b2e75d7d83c30979986226b74f	The research and application of electric massage chair with residual current protection function	0	0	0	1	0	0	0	0	0	0	0	0	0	0	0	0	0	0	0	0	0	0	0	0	0	0	0	0	0	0	0	0	0	0	0	0	0	0	0	0	0	0	0	0	0	0	0	0
https://www.scopus.com/inward/record.uri?eid=2-s2.0-85034432677&doi=10.1016%2fj.forsciint.2017.10.037&partnerID=40&md5=ba32a9d766e187916007ef780f7cf80d	Inhaled cyanide poisoning as a vital sign in a room fire victim	0	2	0	0	0	0	0	0	0	0	0	0	0	0	0	0	0	0	0	0	0	0	0	0	0	0	0	0	0	1	0	0	0	0	0	0	0	0	0	0	0	0	0	0	0	0	0	0
https://www.scopus.com/inward/record.uri?eid=2-s2.0-85028931314&doi=10.1186%2fs12940-017-0303-8&partnerID=40&md5=6884b15d6ad08e3c90dedfa3703967d4	Cardiovascular health effects following exposure of human volunteers during fire extinction exercises	0	0	0	0	0	0	0	0	0	0	0	0	0	0	0	0	0	0	0	0	0	0	0	0	0	0	0	0	0	0	0	0	0	0	0	0	0	0	0	0	0	0	0	0	1	0	0	0
https://www.scopus.com/inward/record.uri?eid=2-s2.0-84995977108&doi=10.1016%2fj.scitotenv.2016.10.159&partnerID=40&md5=2289ba2847092c13000df19eb31ddf28	Pollutant emissions from the pyrolysis and combustion of viscoelastic memory foam	0	0	0	0	0	0	0	0	0	0	0	0	0	0	0	0	0	0	0	2	0	0	0	1	0	0	0	0	0	0	0	0	0	0	0	0	0	0	0	0	0	0	0	0	0	0	0	0
https://www.scopus.com/inward/record.uri?eid=2-s2.0-85055838204&doi=10.1201%2f9781315280172&partnerID=40&md5=3b4b12e4d6b94fb4bca5d9c9d3ac32e2	Cognitive factors in emergency medical services	0	0	1	0	1	0	0	0	0	0	0	0	0	0	0	0	0	0	0	0	0	0	0	0	0	0	0	0	0	0	0	0	0	0	0	0	0	0	0	0	0	0	0	0	0	0	0	0
https://www.scopus.com/inward/record.uri?eid=2-s2.0-85031016894&doi=10.1149%2f2.1901712jes&partnerID=40&md5=24502db537ed9afcb93f6f2e0f3752c3	Flame synthesis of spring-like nanocarbon and its application in flexible free-standing mattress-like supercapacitor electrode	0	0	0	1	0	0	0	0	0	0	0	1	0	0	0	0	1	0	0	0	0	0	0	0	0	0	0	0	0	0	0	0	0	0	0	0	0	0	0	0	0	0	0	0	0	0	0	0
https://www.scopus.com/inward/record.uri?eid=2-s2.0-84975687527&doi=10.3969%2fj.issn.1004-132X.2016.10.004&partnerID=40&md5=5f0eff2c987eb5eda32bcea2da3ea98e	Dynamic analyses for two-way pneumatic fast swiching valve	0	0	0	0	0	0	0	0	0	0	0	0	0	1	0	0	0	0	0	0	0	0	0	0	0	0	0	0	0	0	0	0	0	0	0	0	0	0	0	0	0	0	0	0	0	0	0	0
https://www.scopus.com/inward/record.uri?eid=2-s2.0-85015652461&doi=10.1016%2fj.emcon.2015.10.001&partnerID=40&md5=8e023ca3bad64c1b6bbd8f26a0567bc0	Polybrominated diphenyl ethers and â€œnovelâ€ brominated flame retardants in floor and elevated surface house dust from Iraq: Implications for human exposure assessment	1	1	0	0	0	0	0	0	0	0	0	0	0	0	0	0	0	0	0	0	0	0	0	0	0	0	0	0	0	0	0	0	0	0	0	0	0	0	0	0	0	0	0	0	0	0	0	0
https://www.scopus.com/inward/record.uri?eid=2-s2.0-84947442634&doi=10.1016%2fj.fuel.2015.11.005&partnerID=40&md5=57696f3fdf8823381e2eb6771b004ca2	Reduction of main steam temperature deviation in a tangentially coal-fired, two pass boiler	0	0	0	0	0	1	0	0	0	0	0	0	0	0	0	0	0	0	0	0	0	1	0	0	0	0	0	0	0	0	0	0	0	1	0	0	0	0	0	0	0	0	0	0	0	0	0	0
https://www.scopus.com/inward/record.uri?eid=2-s2.0-84957802612&doi=10.1177%2f1420326X14537284&partnerID=40&md5=78ee5b0118b0da3ab5a94dd7ee8aff9b	Polybrominated diphenyl ether levels in dust collected from cars in Kuwait: Implications for human exposure	0	0	0	0	0	0	0	0	0	0	0	0	0	0	0	0	1	0	0	1	0	0	0	0	0	0	0	0	0	0	0	0	0	0	0	0	0	0	0	0	0	0	0	0	0	0	0	0
https://www.scopus.com/inward/record.uri?eid=2-s2.0-84942778037&doi=10.1016%2fj.forsciint.2015.08.010&partnerID=40&md5=ce9b27fbd8501e4a86f6d28fb8338d9e	Assessment of carboxyhemoglobin, hydrogen cyanide and methemoglobin in fire victims: A novel approach	0	0	0	0	0	0	0	0	0	0	0	0	0	0	0	0	0	0	0	0	0	0	0	0	0	0	0	0	0	3	0	0	0	0	0	0	0	0	0	0	0	0	0	0	0	0	0	0
https://www.scopus.com/inward/record.uri?eid=2-s2.0-85052509332&partnerID=40&md5=22e48f7d38390087af6de3b5531f2b8a	Proceedings - Healthy Buildings 2015 America: Innovation in a Time of Energy Uncertainty and Climate Adaptation, HB 2015	0	0	0	0	0	0	0	0	0	0	0	0	1	0	0	0	0	0	0	1	0	0	0	0	0	0	0	0	0	0	0	0	0	0	0	0	0	0	0	0	0	0	0	0	0	0	0	0
https://www.scopus.com/inward/record.uri?eid=2-s2.0-84945161684&partnerID=40&md5=cad10fba4a66f72c3f4d5bae4163fe97	Designing a novel fiber for fire protection applications	0	0	0	0	1	0	0	1	0	0	0	0	0	0	0	0	0	0	0	0	0	0	0	0	0	0	0	0	0	0	0	0	0	0	0	0	0	0	0	0	0	0	0	0	0	0	0	0
https://www.scopus.com/inward/record.uri?eid=2-s2.0-85082287208&doi=10.4324%2f9781315785554-17&partnerID=40&md5=378413e53beec17883e23edcfe1e109b	My own 9/11: The day that shaped me	0	0	0	0	1	0	0	0	0	0	0	0	0	0	0	0	0	0	0	0	0	0	0	0	0	0	0	0	0	0	0	0	0	0	0	0	0	0	0	0	2	0	0	0	0	0	0	0
https://www.scopus.com/inward/record.uri?eid=2-s2.0-84946823758&partnerID=40&md5=d17a7fefa832022beeed9de14321943f	South Carolina fire-eater: The life of laurence massillion keitt, 1824â€“1864	1	0	0	0	0	0	0	0	0	0	1	0	0	0	0	0	0	0	0	0	0	0	0	0	0	0	1	0	0	0	0	0	0	0	0	0	0	0	0	0	0	0	0	0	0	0	0	0
https://www.scopus.com/inward/record.uri?eid=2-s2.0-84906775611&doi=10.4028%2fwww.scientific.net%2fAMM.599-601.54&partnerID=40&md5=f44501182bdf1a47c9962bf19739ff14	Experimental study on the burning behavior of automotive internal decorating materials	0	0	0	0	0	0	0	0	0	0	0	0	1	2	0	0	0	0	0	0	0	0	0	0	0	0	0	0	0	0	0	0	0	0	0	0	0	0	0	0	0	0	0	0	0	0	0	0
https://www.scopus.com/inward/record.uri?eid=2-s2.0-84873743607&partnerID=40&md5=231ab6d67c68e2bbf45192d65a9d19d7	2012 International Conference on Advances in Materials Science and Engineering, AMSE 2012	0	0	0	1	0	0	0	0	0	0	0	0	0	0	0	0	0	0	0	0	0	0	0	0	0	0	0	0	0	0	0	0	0	0	0	0	0	0	0	0	0	0	0	1	0	0	0	0
https://www.scopus.com/inward/record.uri?eid=2-s2.0-84906060861&doi=10.17770%2fetr2013vol1.838&partnerID=40&md5=8f50436e229452d1f7929dfa15bfdf8a	Vertical flue gas heat absorption system with option for fuel drying	0	0	0	0	0	0	0	0	0	0	0	0	0	0	0	0	0	0	0	0	0	0	0	0	0	0	0	0	0	0	0	0	0	0	0	0	0	0	0	0	0	0	0	0	0	0	0	0
https://www.scopus.com/inward/record.uri?eid=2-s2.0-84903489386&doi=10.1115%2fIMECE2013-63260&partnerID=40&md5=41a7366b7ae26b38c080e6d9aa94074a	Blast overpressure measured on a bare vs. helmeted rigid headform	0	0	0	0	0	0	0	0	0	0	0	0	0	1	0	0	0	0	0	0	0	0	0	0	0	0	0	0	0	0	0	0	0	0	0	0	0	0	0	0	0	0	0	0	0	0	0	0
https://www.scopus.com/inward/record.uri?eid=2-s2.0-84901719209&partnerID=40&md5=bb40770d83bc755b8412fa714165a702	Fire safety and flame retardants	0	0	0	0	0	0	0	0	0	0	0	0	0	0	0	0	0	0	1	0	0	0	1	0	0	0	0	0	0	0	0	0	0	0	0	0	0	0	0	0	0	0	0	0	0	0	0	0
https://www.scopus.com/inward/record.uri?eid=2-s2.0-84878949845&doi=10.3130%2faije.78.25&partnerID=40&md5=4b82d1a312c05f175917da075ee71c37	Research on DEHP emission under varying air flow volume using micro chamber method	0	0	0	0	0	0	0	0	0	0	2	0	0	1	0	0	0	0	0	0	0	0	0	0	0	0	0	0	0	0	0	0	0	0	0	0	0	0	0	0	0	0	0	0	0	0	0	0
https://www.scopus.com/inward/record.uri?eid=2-s2.0-84878487330&doi=10.1016%2fj.jaap.2013.03.008&partnerID=40&md5=7b5c68d9fb2ce708e1c89ba9a0c85723	Post fire materials identification by micro-Raman spectroscopy and principal components analysis	0	0	0	0	0	0	0	0	0	0	0	0	0	0	0	0	0	0	0	2	0	0	0	0	0	0	0	0	0	0	0	0	0	0	0	0	0	0	0	0	0	0	0	0	0	0	0	0
https://www.scopus.com/inward/record.uri?eid=2-s2.0-84871333819&doi=10.1021%2fes303471d&partnerID=40&md5=0260999a5287052786d19360940dc0ee	Novel and high volume use flame retardants in US couches reflective of the 2005 PentaBDE phase out	0	0	0	0	0	0	0	0	0	0	1	0	0	0	0	0	0	0	0	1	0	0	0	0	0	0	0	0	0	0	0	0	0	0	0	0	0	0	0	0	0	0	0	0	0	0	0	0
https://www.scopus.com/inward/record.uri?eid=2-s2.0-84893391356&partnerID=40&md5=dff90bd028d6b66528f9132a9fb73bf9	Mattresses vs. upholstered furniture a case study in fire code development	0	0	0	0	0	0	0	0	0	0	0	0	0	0	0	0	0	0	0	0	0	0	0	0	0	0	0	0	0	0	0	0	0	0	0	0	0	1	0	0	0	0	0	0	0	0	0	0
https://www.scopus.com/inward/record.uri?eid=2-s2.0-84869470365&doi=10.1109%2fICPADM.2012.6318986&partnerID=40&md5=5dfd4047bbad580ae0a929d79a25ee1b	Evaluation of fire gases from polymeric materials	0	0	0	0	0	0	0	0	0	0	0	0	2	1	0	0	0	0	0	0	0	0	0	0	0	0	0	0	0	0	0	0	0	0	0	0	0	0	0	0	0	0	0	0	0	0	0	0
https://www.scopus.com/inward/record.uri?eid=2-s2.0-84868528218&doi=10.1177%2f1042391512464966&partnerID=40&md5=0e4269db750ce889111640c37426d964	An analysis of occupant evacuation time during a hotel fire using evacuation tests	0	0	0	0	0	0	0	0	0	0	0	0	0	0	0	0	0	0	0	0	0	0	0	1	0	0	0	0	0	0	0	0	0	0	0	0	0	0	0	0	0	0	0	0	0	0	0	0
https://www.scopus.com/inward/record.uri?eid=2-s2.0-84866132160&partnerID=40&md5=4f704e0e2ac5752c8f1babf40d07b8a3	Numerical study on the stereo-staged combustion properties of a 600MWe tangentially fired boiler	0	0	0	0	0	0	0	0	0	0	0	0	0	0	0	0	0	0	0	0	0	0	0	3	0	0	0	0	0	0	0	0	0	0	0	0	0	0	0	0	0	0	0	0	0	0	0	0
[truncated: 2,158 more rows]
[truncated: 20 more columns]

## Sheet: Exposure Code List
Colour in Matrix	Code	Inclusion in Risk Model, with Reasoning	Groundings	Source
[truncated: 42 more rows]
