# Supplementary material for: Reconciling chemical flame retardant exposure and fire risk in domestic furniture
Source: PLoS One. 2023 Nov 29;18(11):e0293651. doi: 10.1371/journal.pone.0293651 (PMC10686510; doi:10.1371/journal.pone.0293651)
Supplement: S11 File — (XLSX) [file pone.0293651.s011.xlsx]

## Sheet: APX 10 - Literature Citation Da
Authors	Author(s) ID	Title	Year	Source title	Volume	Issue	Art. No.	Page start	Page end	Page count	Cited by	DOI	Link	Affiliations	Authors with affiliations	Abstract	Author Keywords	Index Keywords	Molecular Sequence Numbers	Chemicals/CAS	Tradenames	Manufacturers	Funding Details	Funding Text 1	Funding Text 2	References	Correspondence Address	Editors	Sponsors	Publisher	Conference name	Conference date	Conference location	Conference code	ISSN	ISBN	CODEN	PubMed ID	Language of Original Document	Abbreviated Source Title	Document Type	Publication Stage	Open Access	Source	EID
Ma L., Chen X., Liu J., Fang Q., Zhang C., Li Y., Mao R., Ren L., Zhang P., Chen G.	57210230350;57211028302;57226288189;8248312400;56115787400;57226297917;57226276622;57226285264;57226274801;57209890947;	Insights into the causes and controlling strategies of gas temperature deviation in a 660 MW tangentially fired tower-type boiler	2021	Applied Thermal Engineering	196		117297					10.1016/j.applthermaleng.2021.117297	https://www.scopus.com/inward/record.uri?eid=2-s2.0-85111047850&doi=10.1016%2fj.applthermaleng.2021.117297&partnerID=40&md5=37d4df5843e3c531304ca2392c8d23bd	State Key Laboratory of Coal Combustion, School of Energy and Power Engineering, Huazhong University of Science and Technology, Wuhan, 430074, China; Rundian Energy Science&technologies Co Ltd., Zhengzhou, 450003, China	Ma, L., State Key Laboratory of Coal Combustion, School of Energy and Power Engineering, Huazhong University of Science and Technology, Wuhan, 430074, China; Chen, X., State Key Laboratory of Coal Combustion, School of Energy and Power Engineering, Huazhong University of Science and Technology, Wuhan, 430074, China; Liu, J., State Key Laboratory of Coal Combustion, School of Energy and Power Engi…	Gas temperature deviation is a common problem for tangentially fired boilers, affecting the boiler operation safety and the boiler generation efficiency. The gas temperature deviation in the tangentially fired Ï€-type boilers has been well studied. However, the gas temperature deviation in the tangentially fired tower-type boilers has yet to be fully understood. This paper develops insights into …	Controlling strategies; Gas temperature deviation; Mechanism; Tower-type boilers	Air; Boilers; Flues; Steam; Velocity; Boiler operations; Controlling strategies; Gas temperature; Gas temperature deviation; Horizontal angles; Over fire airs; Steam temperature; Tangentially-fired boilers; Temperature deviation; Tower type boiler; Flue gases					2021YFE0107300 China Postdoctoral Science Foundation: 2019M652639	This work was sponsored by the China Postdoctoral Science Foundation (2019M652639) and the Strategic International Scientific and Technological Innovation Cooperation Funds of National Key R&D Program of China (2021YFE0107300).		Al-Abbas, A.H., Naser, J., Hussein, E.K., Numerical simulation of brown coal combustion in a 550 MW tangentially-fired furnace under different operating conditions (2013) Fuel, 107, pp. 688-698; Zhang, X., Zhou, J., Sun, S., Numerical investigation of low NOx combustion strategies in tangentially-fired coal boilers (2015) Fuel, 142, pp. 215-221; Diez, L.I., Cortes, C., Pallares, J., Numerical inv…	Fang, Q.; State Key Laboratory of Coal Combustion, China; email: qyfang@hust.edu.cn			Elsevier Ltd					13594311		ATENF		English	Appl Therm Eng	Article	Final		Scopus	2-s2.0-85111047850
Singh A.K., Sudhakar V.	57206367130;57144232700;	Highly efficient method of utilizing waste silica hazards	2021	Process Safety and Environmental Protection	153			239	248			10.1016/j.psep.2021.07.007	https://www.scopus.com/inward/record.uri?eid=2-s2.0-85110615764&doi=10.1016%2fj.psep.2021.07.007&partnerID=40&md5=2bae04e85221d0c3454b7ab9b7d240d1	Polymer Science and Engineering Division, CSIR-National Chemical Laboratory, CSIR-Networks of Institutes for Solar Energy, Pune, 411008, India; Academy of Scientific and Innovative Research (AcSIR), CSIR-Human Resource Development Centre, Ghaziabad, 201002, India	Singh, A.K., Polymer Science and Engineering Division, CSIR-National Chemical Laboratory, CSIR-Networks of Institutes for Solar Energy, Pune, 411008, India, Academy of Scientific and Innovative Research (AcSIR), CSIR-Human Resource Development Centre, Ghaziabad, 201002, India; Sudhakar, V., Polymer Science and Engineering Division, CSIR-National Chemical Laboratory, CSIR-Networks of Institutes fo…	Silica gels are the significant commodity solid waste produced by organic laboratories and pharmaceutic industries. Although use of silica gels is continuously growing, the proper methods of re-utilizing silica waste are yet limited. Hence, it demands a non-traditional approach to transform these silica waste into some other useful products apart from using them as a well-known road construction …	Acid absorber; Flame-retardant; Ice-templating; Laboratory silica waste; Scaffolds	Automobile manufacture; Gels; Green manufacturing; Hazards; Laboratories; Liquids; organic-inorganic materials; Physicochemical properties; Silica gel; Absorption property; Hazardous liquids; Monolithic polymers; Non-traditional approach; Organic laboratory; Organic-inorganic hybrid; Porous structures; Silica particles; Silica					University Grants Commission,Â UGC	AKS thanks University Grant Commission (UGC) for senior research fellowship. Authors also acknowledges Arun and Ajay, CSIR-NCL for micro-CT imaging. AKS thanks Dr Karthika Suresh, University of Minnesota Twin City for her help in scaffolds fabrication. AKS and VS thanks Dr Kothandam Krishnamoorthy, CSIR-NCL for his constant support.	AKS thanks University Grant Commission (UGC) for senior research fellowship. Authors also acknowledges Arun and Ajay, CSIR-NCL for micro-CT imaging. AKS thanks Dr Karthika Suresh, University of Minnesota Twin City for her help in scaffolds fabrication. AKS and VS thanks Dr Kothandam Krishnamoorthy, CSIR-NCL for his constant support.	Allchin, C.R., Law, R.J., Morris, S., Polybrominated diphenylethers in sediments and biota downstream of potential sources in the UK (1999) Environ. Pollut., 105, pp. 197-207; Andersson, Ã–., Blomkvist, G., Polybrominated aromatic pollutants found in fish in Sweden (1981) Chemosphere, 10, pp. 1051-1060; Babrauskas, V., Fuoco, R., Blum, A., (2014) Chapter 3 - Flame Retardant Additives in Polymers:…	Singh, A.K.; Polymer Science and Engineering Division, India; email: anupsinghbisen@yahoo.com			Institution of Chemical Engineers					9575820				English	Process Saf. Environ. Prot.	Article	Final		Scopus	2-s2.0-85110615764
Alsanie A.Q., Iqbal Mahmud H.M., Moinuddin K.	57223033516;57223037450;8838557500;	Reconstruction of a Multi-item Room Fire in an ISO 9705 Room	2021	Fire Technology	57	5		2339	2366			10.1007/s10694-021-01090-5	https://www.scopus.com/inward/record.uri?eid=2-s2.0-85104670808&doi=10.1007%2fs10694-021-01090-5&partnerID=40&md5=2981bd39536571c0ed0f6ca9a47d1305	Institute of Sustainable Industries and Liveable Cities, Victoria University, P.O. Box 14428, Melbourne, VIC 8001, Australia; Department of Civil Engineering, Khulna University of Engineering & Technology, Khulna, 9203, Bangladesh	Alsanie, A.Q., Institute of Sustainable Industries and Liveable Cities, Victoria University, P.O. Box 14428, Melbourne, VIC 8001, Australia; Iqbal Mahmud, H.M., Institute of Sustainable Industries and Liveable Cities, Victoria University, P.O. Box 14428, Melbourne, VIC 8001, Australia, Department of Civil Engineering, Khulna University of Engineering & Technology, Khulna, 9203, Bangladesh; Moinud…	A series of fire experiments were conducted in an ISO 9705 room in an attempt to reconstruct a multi-item room fire produced by individual items. Fuel items represented typical shapes and sizes of furniture in a bedroom including a double bed, bedside tables, wardrobe, dressing table and chair. As all of the fuel items were made of seasoned pine timber, these are termed as â€œmock furnitureâ€. D…	Flashover; HRR; ISO 9705 room; Multi-item room fire; Reconstruction of fire; Temperature	Fuels; Fire experiments; Heat Release Rate (HRR); Multi-item; Pine timber; Room fires; Solid fuels; Fires								(1996) Building Code of Australia, , CCH Australia; Babrauskas, V., Peacock, R.D., Heat release rate: the single most important variable in fire hazard (1992) Fire Saf J, 18 (3), pp. 255-272; Babrauskas, V., Heat release rates (chapter 26) (2016) SFPE handbook of fire protection engineering, pp. 799-830. , Hurley MJ, Gottuk DT, Hall J, Harada JK, Kuligowski ED, Puchovsky M, Torero JL, Watts J, Wi…	Iqbal Mahmud, H.M.; Institute of Sustainable Industries and Liveable Cities, P.O. Box 14428, Australia; email: iqbal.mahmud@ce.kuet.ac.bd			Springer					152684		FITCA		English	Fire Technol.	Article	Final		Scopus	2-s2.0-85104670808
El-Mansy M.A.M., Ibrahim M., Suvitha A., Abdelsalam H., Osman W.	35751222700;8641587100;57218331018;56587711400;57219387893;	Boosted electronic, optical, and NLO responses of homo P-nanoclusters via conducting polymeric substituents	2021	Computational and Theoretical Chemistry	1202		113343					10.1016/j.comptc.2021.113343	https://www.scopus.com/inward/record.uri?eid=2-s2.0-85109460545&doi=10.1016%2fj.comptc.2021.113343&partnerID=40&md5=725395fc39e3d0d093c865a128eb7b3a	Molecular Modeling Simulation Lab., Department of Physics, Faculty of Education, Ain Shams University, Roxy, Cairo, Egypt; Condensed Matter Theory Group, Department of Physics, College of Science and Arts, Qassim University, Ar Rass, 51921, Saudi Arabia; Nanotechnology Research Centre (NTRC), The British University in Egypt (BUE), Suez Desert Road, El-Sherouk City, Cairo 11837, Egypt; Molecular S…	El-Mansy, M.A.M., Molecular Modeling Simulation Lab., Department of Physics, Faculty of Education, Ain Shams University, Roxy, Cairo, Egypt, Condensed Matter Theory Group, Department of Physics, College of Science and Arts, Qassim University, Ar Rass, 51921, Saudi Arabia; Ibrahim, M., Nanotechnology Research Centre (NTRC), The British University in Egypt (BUE), Suez Desert Road, El-Sherouk City, …	Opto-tunability is acknowledged for P-nanoclusters via polymeric substituents through electronic, optical, and NLO responses change. Results show that P-zigzags reactivities surpass armchairs and end-edges. P-armchairs and end-edges are ideal choice for fire-retardant-sensors. Whereas P-zigzags compete as upcoming nominees for solar cells and avalanche photodetectors. P-zigzags shows a magnificen…	1st hyperpolarizability; HOMO/LUMO offsets; Optical absorption coefficients; P-nanoclusters; Polarizability									Samuel Reich, E., Phosphorene excites materials scientists (2014) Nature News, 506, p. 19; El-Mansy, M., Osman, W., Abdelsalam, H., The electronic and optical absorption properties of pristine, homo and hetero Bi-nanoclusters (2021) Chem. Phys. Lett., p. 111113; Carvalho, A., Wang, M., Zhu, X., Rodin, A.S., Su, H., Neto, A.H.C., Phosphorene: from theory to applications (2016) Nat. Rev. Mater., 1,…	El-Mansy, M.A.M.; Molecular Modeling Simulation Lab., Roxy, Egypt; email: profmelmansy@gmail.com			Elsevier B.V.					2210271X				English	Comput. Theor. Chem.	Article	Final		Scopus	2-s2.0-85109460545
Sabharwal N., Dev H., Sinha M., Saxena P., Raman J.	57194016096;57194019581;57224992207;8911490000;57052451600;	Cardiology, Research and Training: An Interview With Professor Eugene Braunwald	2021	Heart Lung and Circulation	30	8		1263	1267		1	10.1016/j.hlc.2021.03.007	https://www.scopus.com/inward/record.uri?eid=2-s2.0-85108872278&doi=10.1016%2fj.hlc.2021.03.007&partnerID=40&md5=86535e5c58d0169a6ef639d6c2ffc8d8	James Cook University, Townsville, Qld, Australia; Townsville University Hospital, Townsville, Qld, Australia; Department of Cardiothoracic Surgery, The Townsville University Hospital, Townsville, Qld, Australia; Department of Cardiothoracic Surgery, University of Melbourne, Melbourne, Vic, Australia	Sabharwal, N., James Cook University, Townsville, Qld, Australia; Dev, H., Townsville University Hospital, Townsville, Qld, Australia; Sinha, M., James Cook University, Townsville, Qld, Australia; Saxena, P., James Cook University, Townsville, Qld, Australia, Department of Cardiothoracic Surgery, The Townsville University Hospital, Townsville, Qld, Australia; Raman, J., Department of Cardiothorac…	Professor Eugene Braunwald, often referred to as the â€˜Father of Modern Cardiologyâ€™, has contributed significantly to medicine and cardiology. He is best known for the acclaimed textbook Braunwald's Heart Disease and for being the founding chairman of the Thrombolysis in Myocardial Infarction (TIMI) Study Group. Our primary aim is to highlight his experiences and the guidance that he has to of…	Cardiology; Primary prevention; Research	Article; cardiologist; cardiology; career; curriculum; human; interview; medical education; medical research; primary prevention								Lee, T.H., Eugene Braunwald and the rise of modern medicine (2013), Harvard University Press Cambridge; Braunwald, E., A conversation with Eugene Braunwald. Interview by Ushma S. Neill (2013) J Clin Invest, 123 (1), pp. 1-2; Braunwald, E., On the frontiers of cardiology: an interview with Eugene Braunwald. Interview by Elaine Musgrave (2010) Clin Transl Sci, 3 (6), pp. 275-278; Braunwald, E., Lim…	Saxena, P.; Associate Professor, 100 Angus Smith Drive, Australia; email: drpankajsaxena@hotmail.com			Elsevier Ltd					14439506		HLCEA	34215364	English	Heart Lung Circul.	Article	Final		Scopus	2-s2.0-85108872278
Liu S., Ma L., Wei G., Guo Y., Chen X.	57219780052;55945080500;57226089363;57226075420;57226097408;	Study of the characteristics of fast airtight airbag in underground catastrophic wind and smoke flow [äº•ä¸‹ç¾å˜é£ŽçƒŸæµå¿«é€Ÿå¯†é—­æ°”å›Šç‰¹æ€§]	2021	Zhongguo Kuangye Daxue Xuebao/Journal of China University of Mining and Technology	50	4		735	743				https://www.scopus.com/inward/record.uri?eid=2-s2.0-85110339834&partnerID=40&md5=67bb83c31e0312d6bbe25377c259c53c	School of Safety Science and Engineering, Xi'an University of Science and Technology, Xi'an, 710054, China; Yanzhou Coal Mining Co. Ltd., Zoucheng, 237500, China; School of Mines, China University of Mining and Technology, Xuzhou, 221116, China; National Mine Emergency Rescue Team of Kailuan, Kailuan (Group) Limited Liability Corporation, Tangshan, 063000, China	Liu, S., School of Safety Science and Engineering, Xi'an University of Science and Technology, Xi'an, 710054, China; Ma, L., School of Safety Science and Engineering, Xi'an University of Science and Technology, Xi'an, 710054, China; Wei, G., School of Safety Science and Engineering, Xi'an University of Science and Technology, Xi'an, 710054, China; Guo, Y., Yanzhou Coal Mining Co. Ltd., Zoucheng, …	In order to study airbags with fast airtight, flexible cushioning, remote control and other properties, a composite bag wall material with glass fiber cloth as a load-bearing layer was prepared, and the flame retardant and tensile properties of the material were tested. The airbag cushioning simulation experiment under the shock wave was carried out. The airbag remote control and environment sens…	Airtight airbag; Bag wall material; Cushioning effect; Impact resistance; Mine fire	Disasters; Remote control; Shock waves; Tensile strength; Air-leakage rates; Disaster areas; Environment sensing; Limiting Oxygen Index; Load-bearing layers; Other properties; Pressure differences; Wall materials; Smoke								ZHOU, Fubao, WEI, Lianjiang, XIA, Tongqiang, Principle, key technology and preliminary realization of mine intelligent ventilation (2020) Journal of China Coal Society, 45 (6), pp. 2225-2235. , å‘¨ç¦å®, é­è¿žæ±Ÿ, å¤åŒå¼º, ç­‰.çŸ¿äº•æ™ºèƒ½é€šé£ŽåŽŸç†, å…³é”®æŠ€æœ¯åŠå…¶åˆæ­¥å®žçŽ°[J].ç…¤ç‚­å­¦æŠ¥, 2020, 45(6): 2225-2235. [J]; SI, H S, CHUN, L W, MIN, H, A novel coating technology for fast s…	Ma, L.; School of Safety Science and Engineering, China; email: mal@xust.edu.cn			China University of Mining and Technology					10001964		ZKDXE		Chinese	Zhongguo Kuangye Daxue Xuebao	Article	Final		Scopus	2-s2.0-85110339834
Ma C., Zhang K., Zhou F., Zheng Y., Zeng W., Wang B., Xing W., Hu W., Hu Y.	36809909200;57222573994;57208885386;57223359843;7203023646;37462531000;23568901100;55181608200;57218201526;	Fabrication of flexible polyurethane/phosphorus interpenetrating polymer network (IPN) foam for enhanced thermal stability, flame retardancy and mechanical properties	2021	Polymer Degradation and Stability	189		109602					10.1016/j.polymdegradstab.2021.109602	https://www.scopus.com/inward/record.uri?eid=2-s2.0-85105699784&doi=10.1016%2fj.polymdegradstab.2021.109602&partnerID=40&md5=8b975f1fd402337bf3b8635ec01e558b	State Key Laboratory of Fire Science, University of Science and Technology of China, 96 Jinzhai Road, Hefei, Anhui 230026, China	Ma, C., State Key Laboratory of Fire Science, University of Science and Technology of China, 96 Jinzhai Road, Hefei, Anhui 230026, China; Zhang, K., State Key Laboratory of Fire Science, University of Science and Technology of China, 96 Jinzhai Road, Hefei, Anhui 230026, China; Zhou, F., State Key Laboratory of Fire Science, University of Science and Technology of China, 96 Jinzhai Road, Hefei, A…	Even though organophosphorus additives can improve flame retardancy and compress strength of flexible polyurethane foam (FPUF), but thermal stability and resilience are deteriorated. In this work, phosphorus-containing monoacrylate and triacrylate, (dimethoxyphosphoryl)methyl acrylate (DMPMA) and tris(acryloyloxymethyl)phosphine oxide (TAMPO), were synthesized. The liquid DMPMA and/or TAMPO were …	Flexible polyurethane foam; IPN; Mechanical properties; Phosphorus-containing flame retardant; Thermal stability	Additives; Phosphorus compounds; Polyurethanes; Rigid foamed plastics; Thermodynamic stability; Flexible polyurethane foam; Flexible Polyurethanes; Interpenetrating polymers; Mechanical; Phosphine oxide; Phosphorus-containing flame retardant; Polymer networks; Polyurethane Foam; Property; Thermal; Flame retardants					National Natural Science Foundation of China,Â NSFC: 51803204,Â 51874266,Â U1833113 Fundamental Research Funds for the Central Universities: WK2320000043	This work was supported by National Natural Science Foundation of China (51803204, 51874266 and U1833113) and Fundamental Research Funds for the Central Universities (WK2320000043).		Gharehbaghi, A., Bashirzadeh, R., Ahmadi, Z., Polyurethane flexible foam fire resisting by melamine and expandable graphite: Industrial approach (2011) J Cell Plast, 47, pp. 549-565; Davis, R., Li, Y.C., Gervasio, M., Luu, J., Kim, Y.S., One-pot, bioinspired coatings to reduce the flammability of flexible polyurethane foams (2015) ACS Appl Mater Interfaces, 7, pp. 6082-6092; Rao, W.H., Xu, H.X., …	Xing, W.; State Key Laboratory of Fire Science, 96 Jinzhai Road, China; email: xingwy@ustc.edu.cn			Elsevier Ltd					1413910		PDSTD		English	Polym Degradation Stab	Article	Final		Scopus	2-s2.0-85105699784
Byard R.W.	35598285900;	Deaths associated with wheelchairs	2021	Medicine, Science and the Law	61	3		193	197			10.1177/0025802420988224	https://www.scopus.com/inward/record.uri?eid=2-s2.0-85100185107&doi=10.1177%2f0025802420988224&partnerID=40&md5=06024ddd7ea92ae7617bf273a8c6b838	Forensic Science SA and School of Medicine, The University of Adelaide, Australia	Byard, R.W., Forensic Science SA and School of Medicine, The University of Adelaide, Australia	As lethal events associated with wheelchair use are poorly reported in the literature, a search was undertaken of the Forensic Science South Australia (FSSA), Australia, autopsy database over a 20-year period for all cases where individuals who were wheelchair bound were found dead either in or beside their chairs. There were 16 cases, ranging in age from 30 to 92 years (M = 58.6 years) and with …	asphyxia; death; fall; fire; forensic; Wheelchair							The author(s) received no financial support for the research, authorship and/or publication of this article.		Kamenetz, H.L., A brief history of the wheelchair (1969) J Hist Med All Sci, XXIV, pp. 205-210; Woods, B., Watson, N., The social and technological history of wheelchairs (2004) Int J Ther Rehab, 11, pp. 407-410; Ummat, S., Kirby, R.L., Nonfatal wheelchair-related accidents reported to the National Electronic Injury Surveillance System (1994) Am J Phys Med Rehabil, 73, pp. 163-167; Xiang, H., Cha…	Byard, R.W.; Forensic Science SA and School of Medicine, Australia; email: roger.byard@sa.gov.au			SAGE Publications Ltd					258024		MDSLA	33470168	English	Med. Sci. Law	Article	Final		Scopus	2-s2.0-85100185107
Yan H., Marr K.C., Ezekoye O.A.	57221734271;15124327200;7003288669;	Towards Fire Forensic Characteristics of Failed Cylindrical Format Lithiumâ€“Ion Cells and Batteries	2021	Fire Technology	57	4		1723	1752			10.1007/s10694-020-01079-6	https://www.scopus.com/inward/record.uri?eid=2-s2.0-85099958000&doi=10.1007%2fs10694-020-01079-6&partnerID=40&md5=f7187adadeee6c63daec757ae728f807	Department of Mechanical Engineering, The University of Texas at Austin, Austin, TX 78712, United States	Yan, H., Department of Mechanical Engineering, The University of Texas at Austin, Austin, TX 78712, United States; Marr, K.C., Department of Mechanical Engineering, The University of Texas at Austin, Austin, TX 78712, United States; Ezekoye, O.A., Department of Mechanical Engineering, The University of Texas at Austin, Austin, TX 78712, United States	Fire forensic investigators are challenged to determine in what scenarios can lithium ion batteries initiate a fire, and what post-fire signatures exist to determine if the battery was more likely the cause ofÂ the fire or a victim of the fire. Towards this goal, this study experimentally characterizes the ignition characteristics of cylindrical format 18650 cells and the post-failure properties …	Failure propagation; Forensics; Ignition; Lithiumâ€“ion Battery; State of charge; Thermal runaway	Fires; Forensic engineering; Laptop computers; Lithium-ion batteries; Outages; Center locations; Fabric materials; Failure properties; Ignition characteristics; Individual cells; States of charges; Thermal failure; Thermal runaways; Charging (batteries)					U.S. Department of Justice,Â DOJ: 2018-MU-BX-000	This work was supported by the United States Department of Justice under Grant Number 2018-MU-BX-000.		Doughty, D.H., Roth, P.E., A general discussion of li ion battery safety (2012) J Electrochem Soc; Bandhauer, T.M., Garimella, S., Fullerb, T.F., A critical review of thermal issues in lithiumâ€“ion batteries (2011) J Electrochem Soc, 158 (3), pp. R1-R25; Bitar, Z., Ups Cargo Plane Crash in Dubai Caused by Lithium Batteries: Report, Gulf News, , https://gulfnews.com/uae/ups-cargo-plane-crash-in-d…	Ezekoye, O.A.; Department of Mechanical Engineering, United States; email: dezekoye@mail.utexas.edu			Springer					152684		FITCA		English	Fire Technol.	Article	Final		Scopus	2-s2.0-85099958000
Ito S., Yaegashi M., Tanaka K., Chujo Y.	57189236212;57223988843;7406929093;7103216697;	Reversible Vapochromic Luminescence Accompanied by Planar Half-Chair Conformational Change of a Propeller-Shaped Boron Î²-Diketiminate Complex	2021	Chemistry - A European Journal	27	36		9302	9312			10.1002/chem.202101107	https://www.scopus.com/inward/record.uri?eid=2-s2.0-85106563293&doi=10.1002%2fchem.202101107&partnerID=40&md5=696720203e716241b87c739f994a94ec	Department of Polymer Chemistry, Graduate School of Engineering, Kyoto University, Katsura, Nishikyo-ku, Kyoto, 6158510, Japan	Ito, S., Department of Polymer Chemistry, Graduate School of Engineering, Kyoto University, Katsura, Nishikyo-ku, Kyoto, 6158510, Japan; Yaegashi, M., Department of Polymer Chemistry, Graduate School of Engineering, Kyoto University, Katsura, Nishikyo-ku, Kyoto, 6158510, Japan; Tanaka, K., Department of Polymer Chemistry, Graduate School of Engineering, Kyoto University, Katsura, Nishikyo-ku, Kyo…	Leakage of volatile organic compounds (VOCs) is one of the most severe industrial problems, because it can cause environmental pollution, global warming, fire, and explosion. Hence, the visualization of leakage is an essential technology to detect it at an early stage. Molecular crystals, fluorescence color of which can be changed by the exposure to VOCs could potentially serve as the sensing mat…	boron complexes; crystal transition; crystallization-induced emission; fluorescence; vapochromism	Color; Fluorescence; Global warming; Molecular crystals; Nanocrystalline materials; Propellers; Vacuum applications; Volatile organic compounds; Conformational change; Crystalline phasis; Environmental pollutions; Industrial problem; Luminescent colors; Recycling process; Reversible colors; Sensing material; Coordination reactions					20 K22532P Japan Society for the Promotion of Science,Â KAKEN: 17â€…J10444 Ministry of Education, Culture, Sports, Science and Technology,Â Monbusho: JP24102013	This work was supported by a Grant-in-aid of The Ministry of Education, Culture, Sports, Science, and Technology, Japan for Scientific Research on Innovative Areas ?New Polymeric Materials Based on Element-Blocks (No.2401)? (JP24102013) and for Research Activity Start-up (20 K22532P), and Grant-in-aid for JSPS Fellows (17 J10444). Computation time was provided by the SuperComputer System, Institu…	This work was supported by a Grantâ€inâ€aid of The Ministry of Education, Culture, Sports, Science, and Technology, Japan for Scientific Research on Innovative Areas â€œNew Polymeric Materials Based on Elementâ€Blocks (No.2401)â€ (JP24102013) and for Research Activity Startâ€up (20â€…K22532P), and Grantâ€inâ€aid for JSPS Fellows (17â€…J10444). Computation time was provided by the SuperComp…	Potyrailo, R.A., Surman, C., Nagraj, N., Burns, A., (2011) Chem. Rev., 111, pp. 7315-7354; Zhou, X., Lee, S., Xu, Z., Yoon, J., (2015) Chem. Rev., 115, pp. 7944-8000; Potyrailo, R.A., (2016) Chem. Rev., 116, pp. 11877-11923; Li, Z., Askim, J.R., Suslick, K.S., (2018) Chem. Rev., 119, pp. 231-292; Ockwig, N.W., Nenoff, T.M., (2007) Chem. Rev., 107, pp. 4078-4110; Das, S., Heasman, P., Ben, T., Qiu…	Tanaka, K.; Department of Polymer Chemistry, Japan; email: tanaka@poly.synchem.kyoto-u.ac.jp			John Wiley and Sons Inc					9476539		CEUJE	33960048	English	Chem. Eur. J.	Article	Final	All Open Access, Bronze	Scopus	2-s2.0-85106563293
Xie J., Wen W., Yang B., Yang F., Ping L., Zhang F., Zhang J.	57212796119;57217102074;57040229200;57196076294;57191996613;57217102685;55602577200;	Thermal deviation analysis of high-temperature reheater for single-tangential Ï€ type boiler	2021	Applied Thermal Engineering	192		116846					10.1016/j.applthermaleng.2021.116846	https://www.scopus.com/inward/record.uri?eid=2-s2.0-85104278075&doi=10.1016%2fj.applthermaleng.2021.116846&partnerID=40&md5=a81b567632604c6cf2836833494c0a11	Shenhua Guohua (Beijing) Electric Power Research Institute Co., Ltd., Beijing, 100025, China; Jiangsu Guohua Chenjiagang Power Generation Co., Ltd., Jiangsu, Yancheng, 224631, China; Shanghai Key Laboratory of Multiphase Flow and Heat Transfer in Power Engineering, University of Shanghai for Science and Technology, Shanghai, 200093, China; Shanghai Boiler Works Co., Ltd., Shanghai, 200245, China	Xie, J., Shenhua Guohua (Beijing) Electric Power Research Institute Co., Ltd., Beijing, 100025, China; Wen, W., Jiangsu Guohua Chenjiagang Power Generation Co., Ltd., Jiangsu, Yancheng, 224631, China; Yang, B., Shanghai Key Laboratory of Multiphase Flow and Heat Transfer in Power Engineering, University of Shanghai for Science and Technology, Shanghai, 200093, China; Yang, F., Jiangsu Guohua Chen…	For some Ï€ type boilers with four-corner tangential and deep air staged low nitrogen combustion technology, under full load condition, the steam temperature deviation for both sides of reheater outlet can reach as high as 15 Â°C. The left and right cross arrangement of steam between two stage reheaters increases the steam temperature deviation at the outlet, and the large amount input of desuper…	High-temperature reheater; Radiation intensity; Single tangential Ï€ boiler; Test measurement; Thermal deviation	Coal; Coal combustion; Fires; Flue gases; Flues; Heat transfer; Nozzles; Pulverized fuel; Rotation; Separation; Steam; Air nozzles; High-temperature reheater; Highest temperature; Load condition; Over fire airs; Radiation intensity; Single tangential Ï€ boiler; Steam temperature; Test measurements; Thermal deviation; Temperature						Thanks for the important guidance and active help from GAO Shengbin (Shanghai Power Equipment Research Institute Co. Ltd.), XU Xueyuan, BIAN Bao, CHEN Chu (Shanghai Boiler Works Co. Ltd.) and Yan Huibin (Hubei Huaxin Machinery Co. Ltd.) in this experimental research.		Yin, C., Rosendahl, L., Condra, T.J., Further study of the gas temperature deviation in large-scale tangentially coal-fired boilers (2003) Fuel, 82 (9), pp. 1127-1137; Zhou, Y., Xu, T., Hui, S., Experimental and numerical study on the flow fields in upper furnace for large scale tangentially fired boilers (2009) Appl. Therm. Eng., 29 (4), pp. 732-739; Zhou, Y., Zhang, M., Xu, T., Effect of opposi…	Xie, J.; Shenhua Guohua (Beijing) Electric Power Research Institute Co., China; email: jianwen.xie@chnenergy.com.cn			Elsevier Ltd					13594311		ATENF		English	Appl Therm Eng	Article	Final		Scopus	2-s2.0-85104278075
Xiao M., Zhou X., Han Y., Bai G., Wang J., Li X., Sunya S.	57217383393;7410090506;57224637020;57204596221;57224646342;57219876693;57224634409;	Simulation and optimization of fire safety emergency evacuation in university library	2021	AIP Advances	11	6	65323					10.1063/5.0056046	https://www.scopus.com/inward/record.uri?eid=2-s2.0-85108069571&doi=10.1063%2f5.0056046&partnerID=40&md5=af7cd2bcc48791927ab0b8b837858714	College of Safety Science and Engineering, Liaoning Technical University, Fuxin, Liaoning, 123000, China; Key Laboratory of Mine Thermodynamic Disasters and Control of Ministry of Education, Liaoning Technical University, Fuxin, Liaoning, 123000, China; College of Architecture and Transportation, Liaoning Technical University, Fuxin, Liaoning, 123000, China; Fuxin City Industrial Technology Innov…	Xiao, M., College of Safety Science and Engineering, Liaoning Technical University, Fuxin, Liaoning, 123000, China, Key Laboratory of Mine Thermodynamic Disasters and Control of Ministry of Education, Liaoning Technical University, Fuxin, Liaoning, 123000, China, College of Architecture and Transportation, Liaoning Technical University, Fuxin, Liaoning, 123000, China; Zhou, X., College of Safety …	To ensure the safety and emergency evacuation of university library buildings and improve the efficiency of safe personnel evacuation after an emergency, this study considered the actual size and volume of university libraries. The library project of the main campus of Liaoning Technical University was modeled using the Pathfinder software. By considering the site personnel load, personnel attrib…		Libraries; Personnel; Emergency evacuation; Library projects; Location planning; Personnel evacuations; Safety management; Simulation and optimization; Technical universities; University libraries; Fires					LJ2019QL019 National Key Research and Development Program of China,Â NKRDPC: 2018YFC0807900	The authors gratefully acknowledge financial support from the Youth Project of Liaoning Provincial Education Department (Grant No. LJ2019QL019) and the National Key R & D Program of China (Grant No. 2018YFC0807900). The authors are grateful to the reviewers for discerning comments on this paper.		Hu, J.-W., Chen, S.-S., Analysis of security evacuation simulation and optimization of a university library (2014) Procedia Eng., 71, pp. 558-566; Kobes, M., Helsloot, I., Vries, B.D., Building safety and human behaviour in fire: A literature review (2010) Fire Saf. J., 45 (1), pp. 1-11; Sujatmiko, W., Dipojono, H.K., Soelami, F.X.N., Performance-based fire safety evacuation in high-rise building…	Zhou, X.; College of Safety Science and Engineering, China; email: xihua_zhou68@163.com			American Institute of Physics Inc.					21583226				English	AIP Adv.	Article	Final	All Open Access, Gold	Scopus	2-s2.0-85108069571
Vijaya Kumar C.	57224118953;	Experimental Investigation of Flame Propagation Caused by Interfaces of the Flame, Turbulence Eddies, and Negative Shock Waves	2021	Combustion, Explosion and Shock Waves	57	3		285	298			10.1134/S0010508221030035	https://www.scopus.com/inward/record.uri?eid=2-s2.0-85107037397&doi=10.1134%2fS0010508221030035&partnerID=40&md5=8c4d62bfd3f68a02f4c816bc00e9421c	Detonation Dynamics and Explosion Study Center (DDESC), Tirupati, Andhra Pradesh 101, India	Vijaya Kumar, C., Detonation Dynamics and Explosion Study Center (DDESC), Tirupati, Andhra Pradesh 101, India	Abstract: Fire accidents in closed regions, transport carriers, and auditoriums are influenced by the confinement conditions. The current experimental investigation is intended to find the effect of obstacles, obstacle-free space, gas flow, and near-wall turbulence on the flame acceleration. Two rows of bench-shaped obstacles (replicate chairs in transport carriers) enhance the flame speed in the…	fire safety in confined space; flame acceleration; obstacle spacing; Richtmyerâ€“Meshkov instability; turbulence intensity; vortex field	Accidents; Flow of gases; Shock waves; Supersonic aircraft; Turbulence; Confined geometries; Experimental investigations; Fire accident; Flame accelerations; Flame propagation; Near-wall turbulence; Transport carriers; Turbulence intensity; Flame research								Burgess, D.S., Zabetakis, M.G., Detonation of a Flammable Cloud Following a Propane Pipeline Break: The December 9, 1970, Explosion in Port Hudson, Mo Tech. Report No. BM-RI-7752, , (Bureau of Mines, Pittsburgh Mining and Safety Research Center, 1973); Johnson, D.M., Vapour Cloud Explosion at the IOC Terminal in Jaipur (2012) Symp. Series No. 158, Hazards, 23. , Inst. of Chem. Eng; Cheeda, V.K., …	Vijaya Kumar, C.; Detonation Dynamics and Explosion Study Center (DDESC)India; email: vijaya_cheeda_chanti@yahoo.co.in			Pleiades journals					105082				English	Combust. Explos. Shock Waves	Article	Final		Scopus	2-s2.0-85107037397
Simonit F., Da Broi U., Colatutto A., Desinan L.	57203352831;6602347269;6505890671;16635554500;	Submerged corpses of an elderly couple retrieved from a canal with alcohol detected in their blood: A rare case of murder-suicide by drowning?	2021	Journal of Forensic and Legal Medicine	80		102153					10.1016/j.jflm.2021.102153	https://www.scopus.com/inward/record.uri?eid=2-s2.0-85103720061&doi=10.1016%2fj.jflm.2021.102153&partnerID=40&md5=1f9711d102b2f9ada49cec3d31612bc4	Dipartimento di Area Medica, Medicina Legale, UniversitÃ degli Studi di Udine, p. le S. Maria della Misericordia 15, Udine, 33100, Italy; Dipartimento di Medicina di Laboratorio, Laboratorio Analisi d'Elezione, Presidio Ospedaliero Universitario â€œSanta Maria della Misericordiaâ€, p.le Santa Maria della Misericordia 15, Udine, 33100, Italy	Simonit, F., Dipartimento di Area Medica, Medicina Legale, UniversitÃ degli Studi di Udine, p. le S. Maria della Misericordia 15, Udine, 33100, Italy; Da Broi, U., Dipartimento di Area Medica, Medicina Legale, UniversitÃ degli Studi di Udine, p. le S. Maria della Misericordia 15, Udine, 33100, Italy; Colatutto, A., Dipartimento di Medicina di Laboratorio, Laboratorio Analisi d'Elezione, Presidio …	The body of an elderly man and his disabled wife were found submerged in a canal in open country one afternoon. They had last been seen alive that morning. The man's car was parked close to the canal and the woman's wheelchair was located in a stable position a few meters from the canal bank, facing away from the water. There were abrasions and bruises on the woman's forearms and hands and lower …	Drowning; Forensic pathology; Murder-suicide; Post mortem alcohol interpretation; Spousal homicide-suicide; Submerged corpses	alcohol; alcohol; central depressant agent; abrasion; accident; aged; Article; autopsy; blood; cadaver; case report; clinical article; cognitive defect; contusion; depression; drowning; female; finger nail; flame ionization detection; forearm; hallucination; hand; homicide; human; index finger; leg; limit of detection; limit of quantitation; limited mobility; male; mental health; retention time; …		alcohol, 64-17-5; Central Nervous System Depressants; Ethanol						Lunetta, P., Smith, G.S., Penttila, A., Sajantila, A., Undetermined drowning (2003) Med Sci Law, 43 (3), pp. 207-214; Leth, P.M., Homicide by drowning (2019) Forensic Sci Med Pathol, 15 (2), pp. 233-238; Lucas, J., Goldfeder, L., Gill, J., Bodies found in the waterways of New York City (2002) J Forensic Sci, 47 (1), pp. 137-141; Byard, R.W., Immersion deaths and drowning: issues arising in the in…	Simonit, F.; Dipartimento di Area Medica, p. le S. Maria della Misericordia 15, Italy; email: simonit.francesco@spes.uniud.it			Churchill Livingstone					1752928X			33831651	English	J. Forensic Leg. Med.	Article	Final		Scopus	2-s2.0-85103720061
Kim K., Shin H.-M., Wong L., Young T.M., Bennett D.H.	57216524400;36976534100;57210376991;7403037740;7401540981;	Evaluating couch polyurethane foam for a potential passive sampler of semivolatile organic compounds	2021	Chemosphere	271		129349					10.1016/j.chemosphere.2020.129349	https://www.scopus.com/inward/record.uri?eid=2-s2.0-85098948220&doi=10.1016%2fj.chemosphere.2020.129349&partnerID=40&md5=b3499972c53b493fb7e72fdc185ebd74	Department of Earth and Environmental Sciences, University of Texas, Arlington, TX, United States; Department of Civil and Environmental Engineering, University of California, Davis, CA, United States; Department of Public Health Sciences, University of California, Davis, CA, United States	Kim, K., Department of Earth and Environmental Sciences, University of Texas, Arlington, TX, United States; Shin, H.-M., Department of Earth and Environmental Sciences, University of Texas, Arlington, TX, United States; Wong, L., Department of Civil and Environmental Engineering, University of California, Davis, CA, United States; Young, T.M., Department of Civil and Environmental Engineering, Un…	Background/Objective: Polyurethane foam (PUF), a proven sampling medium for measuring air concentrations of organic compounds, is widely used in upholstered home furniture. We evaluated the potential utility of couch PUF as a passive sampler and as a reservoir for non-flame retardant semivolatile organic compounds (SVOCs). Methods: We collected PUF samples from 13 California home couches, measure…	Couch; Partition coefficient; Polyurethane foam; Sampling medium; Semivolatile organic compound	Dust; Polyurethanes; Rigid foamed plastics; Air concentrations; Concentration change; Dust concentrations; Octanol air-partition; Partition coefficient; Polyurethane foams; Semi-volatile organic compounds (SVOCs); Semivolatile organic compounds; Organic compounds; 2 nitrophenol; anthracene; bioallethrin; chlorocresol; cresol; fenvalerate; fluorene; fragrance; galaxolide; homosalate; hydrocarbon; …		2 nitrophenol, 88-75-5; anthracene, 120-12-7; chlorocresol, 1321-10-4, 59-50-7; cresol, 1319-77-3; fenvalerate, 51630-58-1; fluorene, 86-73-7; galaxolide, 1222-05-5; homosalate, 118-56-9; octocrylene, 6197-30-4; para cresol, 106-44-5; permethrin, 51877-74-8, 52645-53-1; phenanthrene, 85-01-8; phenol, 108-95-2, 3229-70-7; phenothrin, 26002-80-2; phthalic acid benzyl butyl ester, 85-68-7; phthalic …			P30 ES023513 National Institute of Environmental Health Sciences,Â NIEHS: P42 ES004699 U.S. Environmental Protection Agency,Â EPA: EPA-G2013-STAR-K1 JPB Foundation University of California, Davis,Â UCD	Research reported in this publication was supported by the U.S. Environmental Protection Agency ( EPA-G2013-STAR-K1 ), UC Davis Environmental Health Sciences Core Center ( P30 ES023513 ), and the UC Davis Superfund Research Center, National Institute of Environmental Health Sciences ( P42 ES004699 ). This research was also supported by the Healthy Babies Bright Futures Foundation and the Healthy …		Abdollahi, A., Eng, A., Jantunen, L.M., Ahrens, L., Shoeib, M., Parnis, J.M., Harner, T., Characterization of polyurethane foam (PUF) and sorbent impregnated PUF (SIP) disk passive air samplers for measuring organophosphate flame retardants (2017) Chemosphere, 167, pp. 212-219; Alaee, M., Arias, P., Sjodin, A., Bergman, A., An overview of commercially used brominated flame retardants, their appli…	Shin, H.-M.; University of Texas, 500 Yates Street, Box 19049, United States; email: hyeongmoo.shin@uta.edu			Elsevier Ltd					456535		CMSHA	33429263	English	Chemosphere	Article	Final		Scopus	2-s2.0-85098948220
Semenikhin A.S., Savchenkova A.S., Chechet I.V., Matveev S.G., Frenklach M., Mebel A.M.	57195989454;56764548200;57057784900;7005054165;7006024402;7005395852;	Transformation of an Embedded Five-Membered Ring in Polycyclic Aromatic Hydrocarbons via the Hydrogen-Abstraction-Acetylene-Addition Mechanism: A Theoretical Study	2021	Journal of Physical Chemistry A	125	16		3341	3354		1	10.1021/acs.jpca.1c00900	https://www.scopus.com/inward/record.uri?eid=2-s2.0-85105833602&doi=10.1021%2facs.jpca.1c00900&partnerID=40&md5=a5c94a2402b709623447dd499a985165	Samara National Research University, Samara, 443086, Russian Federation; Department of Mechanical Engineering, University of California at Berkeley, Berkeley, California 94720-1740, United States; Department of Chemistry and Biochemistry, Florida International University, Miami, Florida 33199, United States	Semenikhin, A.S., Samara National Research University, Samara, 443086, Russian Federation; Savchenkova, A.S., Samara National Research University, Samara, 443086, Russian Federation; Chechet, I.V., Samara National Research University, Samara, 443086, Russian Federation; Matveev, S.G., Samara National Research University, Samara, 443086, Russian Federation; Frenklach, M., Department of Mechanical …	Five-membered rings are constituents of many polycyclic aromatic hydrocarbons (PAHs), and their presence on the edges of large PAHs has been repeatedly observed experimentally. However, modern kinetic combustion models often do not consider the growth of PAHs through the transformation of the five-membered rings. In connection with the above, we carried out a theoretical study of the mechanism of…		Acetylene; Addition reactions; Anthracene; Hydrogen; Lighting; Mineral oils; Positive ions; Potential energy; Quantum chemistry; Surface reactions; Acetylene molecules; Hydrogen abstraction; Modified arrhenius equations; Molecular parameters; Polycyclic aromatic hydrocarbons (PAHS); Relative contribution; Rice-ramsperger-kassel-marcus; Zero-point vibrational energies; Praseodymium compounds					U.S. Department of Energy,Â USDOE Basic Energy Sciences,Â BES: DE-FG02-04ER15570 Russian Science Foundation,Â RSF: 19-73-00316	The work at Samara University was supported by the grant from the Russian Science Foundation (project no. 19-73-00316). The work at Florida International University was funded by the US Department of Energy, Basic Energy Sciences DE-FG02-04ER15570. A.M.M. also acknowledges the Instructional and Research Computing Center (IRCC, web: http://ircc.fiu.edu ) at FIU for providing HPC computing resource…		Haynes, B.S., Wagner, H.G., Soot formation (1981) Prog. Energy Combust. Sci., 7, pp. 229-273; Wagner, H.G., Soot formation in combustion (1979) Proc. Combust. Inst., 17, pp. 3-19; Wang, H., Formation of nascent soot and other condensed-phase materials in flames (2011) Proc. Combust. Inst., 33, pp. 41-67; Chechet, I.V., (2018) Method for determining emission of carcinogenic aromatic hydrocarbons b…	Savchenkova, A.S.; Samara National Research UniversityRussian Federation; email: paramonovaanna@mail.ru Mebel, A.M.; Samara National Research UniversityRussian Federation; email: mebela@fiu.edu Frenklach, M.; Department of Mechanical Engineering, United States; email: frenklach@berkeley.edu Mebel, A.M.; Department of Chemistry and Biochemistry, United States; email: mebela@fiu.edu			American Chemical Society					10895639		JPCAF	33876944	English	J Phys Chem A	Article	Final		Scopus	2-s2.0-85105833602
Jia X., Bi K., Zhan X., Chen C., Zhou X.	57201976395;57224451769;57222124347;57224438423;57222123963;	Research on Flame-Retardant Performance of Passenger Seats in Electric Multiple-unit Trains	2021	2021 IEEE 8th International Conference on Industrial Engineering and Applications, ICIEA 2021			9436790	42	49			10.1109/ICIEA52957.2021.9436790	https://www.scopus.com/inward/record.uri?eid=2-s2.0-85107584945&doi=10.1109%2fICIEA52957.2021.9436790&partnerID=40&md5=8d6e9ec8e0ef11fe089b4e36be6500cb	Crrc Changchun Railway Vehicles Co.-Ltd, Changchun, China; Huatie Testing Technology Co. Ltd, Changchun, China	Jia, X., Crrc Changchun Railway Vehicles Co.-Ltd, Changchun, China; Bi, K., Crrc Changchun Railway Vehicles Co.-Ltd, Changchun, China; Zhan, X., Crrc Changchun Railway Vehicles Co.-Ltd, Changchun, China; Chen, C., Huatie Testing Technology Co. Ltd, Changchun, China; Zhou, X., Crrc Changchun Railway Vehicles Co.-Ltd, Changchun, China	Electric multiple-unit (EMU) trains are an important means of transportation. Train fire is a dangerous event that can occur on trains. The proportion of non-metallic materials used in the seats on EMU trains are high. These nonmetallic materials are typically the main cause of train fire. Therefore, the fire performance of train seats is crucial for train safety. The whole chair combustion of a …	electric multiple-unit trains; fire safety; flame-retardant performance; train seats	Combustion; Electric railroads; Fireproofing; Fires; Nonmetallic materials; Combustion test; Electric multiple unit; Fire performance; Flame retardancy; Means of transportations; Passenger seats; Protection performance; Temperature curves; Vehicle performance								Gayathri, G., Sindhu Bharathi, K., Kamal, C., A modification of railway electrification system using convertor (2015) International Journal of Electrical and Electronic Engineering & Telecommunications, 1, p. 01; Li, J., Research on fire safety of railway vehicles & design method [C] (2014) Proceedings of the Symposium on Safety and Flame Retardant Technology of Railway Passenger Cars, 3; Sun, Y.…				Institute of Electrical and Electronics Engineers Inc.	8th IEEE International Conference on Industrial Engineering and Applications, ICIEA 2021	23 April 2021 through 26 April 2021		169193		9781665428958			English	IEEE Int. Conf. Ind. Eng. Appl., ICIEA	Conference Paper	Final		Scopus	2-s2.0-85107584945
Zhu G., Gong Y., Niu Y., Wang S., Lei Y., Hui S.	57200128010;57194457933;56379525300;57190093157;57190731393;9537244100;	Study on NOx emissions during the coupling process of preheating-combustion of pulverized coal with multi-air staging	2021	Journal of Cleaner Production	292		126012				3	10.1016/j.jclepro.2021.126012	https://www.scopus.com/inward/record.uri?eid=2-s2.0-85099641005&doi=10.1016%2fj.jclepro.2021.126012&partnerID=40&md5=c543e4de7a39d7018f3adb54d251f79f	State Key Laboratory of Multiphase Flow in Power Engineering, School of Energy and Power Engineering, Xi'an Jiaotong UniversityShaanxi 710049, China	Zhu, G., State Key Laboratory of Multiphase Flow in Power Engineering, School of Energy and Power Engineering, Xi'an Jiaotong UniversityShaanxi 710049, China; Gong, Y., State Key Laboratory of Multiphase Flow in Power Engineering, School of Energy and Power Engineering, Xi'an Jiaotong UniversityShaanxi 710049, China; Niu, Y., State Key Laboratory of Multiphase Flow in Power Engineering, School of…	Controlling the NOx formation during the combustion process is the most direct and efficient way to minimize NOx emissions, so low NOx combustion technology is essential. In this work, in order to develop multi-air staging pulverized coal (PC) preheating-combustion technology and further optimize the preheating-combustion burner, a 35 kW PC preheating-combustion test system was built, and three t…	Burner; Multi-air staging; NOx; Preheating-combustion; Pulverized coal	Bituminous coal; Fly ash; Nitrogen oxides; Preheating; Pulverized fuel; Combustion burners; Combustion condition; Combustion pro-cess; Combustion technology; Coupling process; Denitrification potential; Low NOx combustions; Unburned carbon in fly ashes; Coal combustion					National Natural Science Foundation of China,Â NSFC: 51776161	The present work was supported by National Natural Science Foundation of China (No. 51776161 ).		Atkinson, R., Lloyd, A.C., Evaluation of kinetic and mechanistic data for modeling of photochemical smog (1984) J. Phys. Chem. Ref. Data, 13 (2), p. 315; Cances, J., Commandre, J.M., Salvador, S., NO reduction capacity of four major solid fuels in reburning conditions - experiments and modeling (2008) Fuel, 87 (3), pp. 274-289; China Electricity Council, National Power Industry Statistics Bulleti…	Niu, Y.; State Key Laboratory of Multiphase Flow in Power Engineering, China; email: yqniu85@mail.xjtu.edu.cn			Elsevier Ltd					9596526		JCROE		English	J. Clean. Prod.	Article	Final		Scopus	2-s2.0-85099641005
Zhong Y., Zhu L., Yang W., Zhou Y., Xiong C., Xiao M., Li D., Zhang H.	57224202186;55710387700;7407758142;57192650409;57192648829;57213187001;57211754292;57209296272;	Soft sediment deformation structures in Shaximiao Formation and its geological significance in Yunyang area, Chongqing, China	2021	Journal of Chengdu University of Technology (Science and Technology Edition)	48	2		165	177			10.3969/j.issn.1671-9727.2021.02.04	https://www.scopus.com/inward/record.uri?eid=2-s2.0-85109096895&doi=10.3969%2fj.issn.1671-9727.2021.02.04&partnerID=40&md5=6c0295eae1815d23b1f27beb23ed8514	State Key Laboratory of Oil &â€¢ Gas Reservoir Geology and Exploitation, Chengdu University of Technology, Chengdu, 610059, China; Chongqing Laboratory of Geoheritage Protection and Research, No. 208 Hydrogeological and Engineering Geological Team, Chongqing Bureau of Geological and Mineral Resource Exploration and Development, Chongqing, 400700, China; Chongqing Institute of Geological Survey, C…	Zhong, Y., State Key Laboratory of Oil &â€¢ Gas Reservoir Geology and Exploitation, Chengdu University of Technology, Chengdu, 610059, China; Zhu, L., State Key Laboratory of Oil &â€¢ Gas Reservoir Geology and Exploitation, Chengdu University of Technology, Chengdu, 610059, China; Yang, W., State Key Laboratory of Oil &â€¢ Gas Reservoir Geology and Exploitation, Chengdu University of Technology, …	Study of macroscopic phenomena in the field and microscopic thin sections in the laboratory from the Lower Shaximiao Formation and its upper and lower strata is carried out in order to explore the origin of dinosaur-fossils buried strata in Pu'an Township of Yunyang County, Chongqing. The results show that the dinosaur fossil containing rock is composed of purplish red argillaceous siltstone with…	Event deposits; Fossil burial pattern; Mud volcano; Shaximiao Formation; Soft sediment deformation; Yunyang area of Chongqing City	argillaceous deposit; breccia; deformation; deposition; dinosaur; fossil; lithostratigraphy; mud volcano; mudflow; sediment; siltstone; China; Chongqing; Sichuan; Yunyang; Dinosauria								Du, Y S., Yu, W C., Earthquake-caused and non-earthquake-caused soft-sediment deformations [ J ] (2017) Journal of Palaeogeography, 19 (1), pp. 65-72. , (in Chinese); Zhong, J H, Liang, G., Situation of study and development tendency of sedimentary structure (2009) Geological Review, 55 (6), pp. 831-839. , [J]. (in Chinese); Xiong, X H, Wang, J, Wang, Z J, Earthquake event records in Yingjing Dep…	Zhong, Y.; State Key Laboratory of Oil &â€¢ Gas Reservoir Geology and Exploitation, China; email: zhongy@stu.cdut.edu.cn			Chengdu University of Technology					16719727				Chinese	J. Chengdu Univ. Technol. Sci. Technol. Ed.	Article	Final		Scopus	2-s2.0-85109096895
Bahalkeh K., Abedi M., Dianati Tilaki G.A., Michalet R.	57211815861;57200804625;57192254067;6701338309;	Fire slightly decreases the competitive effects of a thorny cushion shrub in a semi-arid mountain steppe in the short term	2021	Applied Vegetation Science	24	2	e12575				1	10.1111/avsc.12575	https://www.scopus.com/inward/record.uri?eid=2-s2.0-85105545867&doi=10.1111%2favsc.12575&partnerID=40&md5=f29f69001cf7fa8e8caafa5a15177ed1	Department of Range Management, Faculty of Natural Resources and Marine Sciences, Tarbiat Modares University, Noor, Iran; University of Bordeaux, U.M.R. 5805 EPOC, AllÃ©e Geoffroy St Hilaire, -33615, Pessac Cedex, France	Bahalkeh, K., Department of Range Management, Faculty of Natural Resources and Marine Sciences, Tarbiat Modares University, Noor, Iran; Abedi, M., Department of Range Management, Faculty of Natural Resources and Marine Sciences, Tarbiat Modares University, Noor, Iran; Dianati Tilaki, G.A., Department of Range Management, Faculty of Natural Resources and Marine Sciences, Tarbiat Modares University…	Questions: Studies in alpine environments have highlighted dominant facilitative effects of cushion species for diversity. Many fewer studies have assessed the effects of cushion shrubs in drier and less cold mountain habitats and how these effects vary within the shrub canopy and with increasing drought stress with exposure and disturbance by fire. Location: A mountain steppe of the Golestan Nat…	canopy position; competition; cushion; exposure; facilitation; fire; Golestan National Park; Onobrychis cornuta						University of Tehran,Â UT Tarbiat Modares University,Â TMU	This research was funded by ICRP project 2397from CISSC in Iran and the Tarbiat Modares University. Helpful contributions were made by staff at the Department of Environment in Golestan Province, and security guards and experts in Golestan National Park, in particular Javad Seliary, Heibat Davar, Ali Gholami and Meysam Madadi. We are also grateful to Bashghareh, security guard of Golestan Nationa…	This research was funded by ICRP project 2397from CISSC in Iran and the Tarbiat Modares University. Helpful contributions were made by staff at the Department of Environment in Golestan Province, and security guards and experts in Golestan National Park, in particular Javad Seliary, Heibat Davar, Ali Gholami and Meysam Madadi. We are also grateful to Bashghareh, security guard of Golestan Nationa…	Abedi, M., Zaki, E., Erfanzadeh, R., Naqinezhad, A., Germination patterns of the scrublands in response to smoke: The role of functional groups and the effect of smoke treatment method (2017) South African Journal of Botany, 115, pp. 231-236. , https://doi.org/10.1016/j.sajb.2017.03.010; Akhani, H., Plant biodiversity of Golestan National Park, Iran (1998) Stapfia, 53, pp. 1-411; Al Hayek, P., Ma…	Abedi, M.; Department of Range Management, Iran; email: mehdi.abedi@modares.ac.ir			John Wiley and Sons Inc					14022001		AVSCF		English	Appl. Veg. Sci.	Article	Final		Scopus	2-s2.0-85105545867
Kumar B., Agumba D.O., Pham D.H., Latif M., Dinesh, Kim H.C., Alrobei H., Kim J.	57217717654;57219610441;57219560844;57218386998;57222903055;56198641900;57200047367;47861080000;	Recent research progress on lignin-derived resins for natural fiber composite applications	2021	Polymers	13	7	1162				1	10.3390/polym13071162	https://www.scopus.com/inward/record.uri?eid=2-s2.0-85104190226&doi=10.3390%2fpolym13071162&partnerID=40&md5=d9ce23b6b7c7198cd1e5e47185742fe7	Creative Research Center for Nanocellulose Future Composites, Inha University, 100 Inha-Ro, Michuhol-Gu, Incheon, 22212, South Korea; Department of Mechanical Engineering, Prince Sattam bin Abdul Aziz University, Al-Kharj, 11942, Saudi Arabia	Kumar, B., Creative Research Center for Nanocellulose Future Composites, Inha University, 100 Inha-Ro, Michuhol-Gu, Incheon, 22212, South Korea; Agumba, D.O., Creative Research Center for Nanocellulose Future Composites, Inha University, 100 Inha-Ro, Michuhol-Gu, Incheon, 22212, South Korea; Pham, D.H., Creative Research Center for Nanocellulose Future Composites, Inha University, 100 Inha-Ro, Mi…	By increasing the environmental concerns and depletion of petroleum resources, bio-based resins have gained interest. Recently, lignin, vanillin (4-hydroxy-3-methoxybenzaldehyde), and divanillin (6,6â€²-dihydroxy-5,5â€²-dimethoxybiphenyl-3,3â€²-dicarbaldehyde)-based resins have attracted attention due to the low cost, environmental benefits, good thermal stability, excellent mechanical properties…	Epoxy resins; Fiber composite; Flame retardancy; Lignin; Mechanical properties	Curing; Lignin; Mechanical properties; Natural fibers; Adhesion properties; Curing kinetics; Environmental benefits; Environmental concerns; Flame retardancy; Natural fiber composites; Petroleum resources; Recent researches; Resins; Curing; Flames; Interest; Mechanical Properties; Natural Fibers; Thermal Stability; Vanillin					National Research Foundation of Korea,Â NRF: NRF-2015R1A3A2066301	Funding: National Research Foundation of Korea supported this research through the Creative Research Initiatives Program (NRF-2015R1A3A2066301).		Li, J., Wang, W., Zhang, S., Gao, Q., Zhang, W., Li, J., Preparation and characterization of lignin demethylated at atmospheric pressure and its application in fast curing biobased phenolic resins (2016) RSC Adv, 6, pp. 67435-67443; Ganewatta, M.S., Lokupitiya, H.N., Tang, C., Lignin biopolymers in the age of controlled polymerization (2019) Polymers, 11, p. 1176; Dastpak, A., LourenÒ«on, T.V., B…
arasekara	A.S.	Razzaq	A.	Vanillin-Based Polymersâ€”Part II: Synthesis of Schiff Base Polymers of Divanillin and Their Chelation with Metal Ions (2012) ISRN Polym. Sci	2012	p. 532171"	Kim, J.; Creative Research Center for Nanocellulose Future Composites, 100 Inha-Ro, Michuhol-Gu, South Korea; email: jaehwan@inha.ac.kr			MDPI AG					20734360				English	Polym.	Review	Final	All Open Access, Gold	Scopus	2-s2.0-85104190226
Jin W., Geng C., Wang Y., Ma H., Dong Y., Si F.	57218195184;57217426857;56290466300;56403705500;57189091253;6601989582;	Combined effects of yaw and tilt angles of separated overfire air on the combustion characteristics in a 1,000 MW coal-fired boiler: A numerical study	2021	Korean Journal of Chemical Engineering	38	4		771	787			10.1007/s11814-021-0745-0	https://www.scopus.com/inward/record.uri?eid=2-s2.0-85104038939&doi=10.1007%2fs11814-021-0745-0&partnerID=40&md5=1d381d01831a747b1dfddd5b58074983	Key Laboratory of Energy Thermal Conversion and Control of Ministry of Education, School of Energy and Environment, Southeast University, Nanjing, Jiangsu Province 210096, China; Jiangsu Frontier Electric Technology Co., Ltd., Nanjing, Jiangsu Province 211102, China	Jin, W., Key Laboratory of Energy Thermal Conversion and Control of Ministry of Education, School of Energy and Environment, Southeast University, Nanjing, Jiangsu Province 210096, China; Geng, C., Jiangsu Frontier Electric Technology Co., Ltd., Nanjing, Jiangsu Province 211102, China; Wang, Y., Jiangsu Frontier Electric Technology Co., Ltd., Nanjing, Jiangsu Province 211102, China; Ma, H., Key L…	Separated overfire air (SOFA) is typically employed in coal-fired boilers with air staged technology to sustain lower NOX emission, and SOFA nozzle angles are crucial adjustment parameters. In this work, the combined effects of SOFA yaw and tilt angles on combustion characteristics were numerically investigated for a 1,000 MW dual circle tangentially coal-fired boiler. Numerical results show that…	Air Staging; Combustion Characteristics; Computational Fluid Dynamics; Dual Circle Tangentially Coal-fired Boiler; SOFA Nozzle Angle						National Natural Science Foundation of China,Â NSFC: 51976031	The authors gratefully acknowledge the financial support provided by the National Natural Science Foundation of China (Grant No. 51976031).		Looney, B., (2020) Statistical Review of World Energy 2020, London; Gong, J., Jin, W., Xu, Z., Huang, B., Wang, J., Wang, C., (2020) Solar Energy, 199, p. 206. , COI: 1:CAS:528:DC%2BB3cXjtFemsLw%3D; (2019) International Energy Outlook 2019, , Washington; Fan, W., Chen, J., Feng, Z., Wu, X., Liu, S., (2020) Fuel, 265, p. 117007. , COI: 1:CAS:528:DC%2BB3cXot1artA%3D%3D; Kobayashi, H., Hayakawa, A.,…	Si, F.; Key Laboratory of Energy Thermal Conversion and Control of Ministry of Education, China; email: fqsi@seu.edu.cn			Springer					2561115				English	Korean J. Chem. Eng.	Article	Final		Scopus	2-s2.0-85104038939
Palen B., Kolibaba T.J., Brehm J.T., Shen R., Quan Y., Wang Q., Grunlan J.C.	57217066875;57208867763;57219305288;57192695152;57219717850;55566472600;6603847127;	Clay-Filled Polyelectrolyte Complex Nanocoating for Flame-Retardant Polyurethane Foam	2021	ACS Omega	6	12		8016	8020		1	10.1021/acsomega.0c05354	https://www.scopus.com/inward/record.uri?eid=2-s2.0-85103758426&doi=10.1021%2facsomega.0c05354&partnerID=40&md5=1309e8a87b5fd6d1ed787d332fe9f892	Department of Chemistry, Texas A and M University, College Station, TX 77843, United States; Department of Materials Science and Engineering, Texas A and M University, College Station, TX 77843, United States; Department of Mechanical Engineering, Texas A and M University, College Station, TX 77843, United States; Department of Chemical Engineering, Texas A and M University, College Station, TX 7…	Palen, B., Department of Chemistry, Texas A and M University, College Station, TX 77843, United States; Kolibaba, T.J., Department of Chemistry, Texas A and M University, College Station, TX 77843, United States; Brehm, J.T., Department of Mechanical Engineering, Texas A and M University, College Station, TX 77843, United States; Shen, R., Department of Chemical Engineering, Texas A and M Univers…	Polyurethane foam (PUF) is a highly flammable material typically used for cushioning in furniture and automobiles. A polyelectrolyte complex coating containing polyethylenimine, ammonium polyphosphate, and halloysite clay was applied to PUF using a two-step deposition process in an attempt to reduce its flammability. Electron microscopy confirms that this conformal thin film preserves the porous …										Wang, L., Polyurethane Foam (2006) Chem. Eng. News, 26, p. 48; Ahrens, M., (2019) Home Structure Fires, , https://www.nfpa.org/News-and-Research/Data-research-and-tools/Building-and-Life-Safety/Home-Structure-Fires, National Fire Protection Association. (accessed July 21); Ohlemiller, T.J., Shields, J.R., Aspects of the Fire Behavior of Thermoplastic Materials (2008) National Institute of Standar…	Grunlan, J.C.; Department of Chemistry, United States; email: jgrunlan@tamu.edu			American Chemical Society					24701343				English	ACS Omega	Article	Final	All Open Access, Gold, Green	Scopus	2-s2.0-85103758426
Alexeev S.G., Smirnov V.V., Barbin N.M.	57218596248;57220607918;6701448034;	First Naphthometers to Determine the Flash Point of Liquids: II. SemiÑlosed Testers	2021	Russian Journal of General Chemistry	91	3		508	519		2	10.1134/S1070363221030191	https://www.scopus.com/inward/record.uri?eid=2-s2.0-85104572936&doi=10.1134%2fS1070363221030191&partnerID=40&md5=65568a2099a4ec009a2fd6d7f6f2987a	Science and Engineering Center â€œReliability and Resource of Large Systems and Machinesâ€, Ural Branch of the Russian Academy of Sciences, Yekaterinburg, 620049, Russian Federation; Ural Institute of the State Fire Service of EMERCOM of Russia, Yekaterinburg, 620062, Russian Federation; Ural State Agrarian University, Yekaterinburg, 620075, Russian Federation	Alexeev, S.G., Science and Engineering Center â€œReliability and Resource of Large Systems and Machinesâ€, Ural Branch of the Russian Academy of Sciences, Yekaterinburg, 620049, Russian Federation; Smirnov, V.V., Ural Institute of the State Fire Service of EMERCOM of Russia, Yekaterinburg, 620062, Russian Federation; Barbin, N.M., Ural State Agrarian University, Yekaterinburg, 620075, Russian Fe…	Abstract: The American oil revolution of 1859 and the invention of a kerosene lamp contributed to the onset of the kerosene era when candle lighting was replaced by kerosene. The side effect of this was the growth of fires and explosions due to the use of unsafe kerosene. There was a need to develop criteria for safe kerosene. The fire (burning) and flash point of kerosene were chosen as such ind…	apparatus; device; fire point; flash point; kerosene; naphthometer; oil product; pyrometer; tester									Alexeev, S.G., Smirnov, V.V., Barbin, N.M., (2021) Russ., J. Gen. Chem., 91, p. 495; White, E.W., (2013); Smith, H.J., Jones, W., USA Patent 35184, p. 1862; (1862) E., p. 206. , Proceedings of the American Pharmaceutical Association at the Tenth Annual Meeting Held in Philadelphiam Philadelphia, Merrihew&Thompson; Parrish, E., (1864) Freseniusâ€™ Zeitschrift fÃ¼r Analytische Chemie, 3, p. 228; Li…	Alexeev, S.G.; Science and Engineering Center â€œReliability and Resource of Large Systems and Machinesâ€, Russian Federation; email: 3608113@mail.ru			Pleiades journals					10703632		RJGCE		English	Russ. J. Gen. Chem.	Article	Final		Scopus	2-s2.0-85104572936
Gann R.G., Marsh N.D.	7004703813;36630724000;	Comparison of smoke component yields between room-scale and bench-scale experiments	2021	Fire and Materials	45	2		225	249			10.1002/fam.2927	https://www.scopus.com/inward/record.uri?eid=2-s2.0-85096792744&doi=10.1002%2ffam.2927&partnerID=40&md5=ced84ef86a5690cf8f65b1c08067393a	Emeritus, Fire Research Division, Gaithersburg, MD, United States	Gann, R.G., Emeritus, Fire Research Division, Gaithersburg, MD, United States; Marsh, N.D., Emeritus, Fire Research Division, Gaithersburg, MD, United States	A standard procedure is needed for obtainingaccurate values of the yields of fire effluent components that are associated with harm to people from a singleacute exposure to the effluent from a fire involving realistic commercial products. We compare yields of toxic gases generated by four bench-scale apparatus to the yields from previously conducted room-scale fires. The apparatus is the radiant …	fire effluent; fire research; fire test validation; fire tests; smoke; smoke toxicity; smoke yields	Calorimeters; Chlorine compounds; Effluents; Fires; Bench scale experiments; Combustion products; Commercial products; Cone calorimeter; Detection limits; Electric power cable; Smoke components; Standard procedures; Smoke					Fire Protection Research Foundation,Â FPRF	The Fire Protection Research Foundation provided partial funding for this project.	The research presented in this article was supported by US Federal funding, and the content is not subject to copyright in the United States. Funding information	Phillips, W.G.B., Fahy, R.F., Beller, D.K., Computer simulation for fire risk analysis, chapter 80 (2016) SFPE Handbook of Fire Protection Engineering, p. 20. , Hurley MJ, eds., 5th ed., Gaithersburg, MD, Society of Fire Protection Engineers; National Institute of Standards and Technology. Gaithersburg, MD, , https://pages.nist.gov/cfast/index.html, Accessed April 25, 2020; National Institute of …	Gann, R.G.; Emeritus, United States; email: rggann@nist.gov			John Wiley and Sons Ltd					3080501		FMATD		English	Fire Mater	Article	Final		Scopus	2-s2.0-85096792744
Nawirskaâ€olszaÅ„ska A., Figiel A., PlÄ…skowska E., Twardowski J., GÄ™barowska E., Kucharska A.Z., SokÃ³Å‚â€Å‚Ä™towska A., Spychaj R., Lech K., Liszewski M.	36057258100;22950911700;36661412500;36902305800;55789190600;56672592300;15924148300;56010232000;54949997900;36027610300;	Qualitative and quantitative assessment of buckwheat husks as a material for use in therapeutic mattresses	2021	International Journal of Environmental Research and Public Health	18	4	1949	1	19			10.3390/ijerph18041949	https://www.scopus.com/inward/record.uri?eid=2-s2.0-85101130056&doi=10.3390%2fijerph18041949&partnerID=40&md5=2170cd697ae40216218cbb744a991144	Department of Fruit, Vegetable and Plant Nutraceutical Technology, WrocÅ‚aw University of Environmental and Life Sciences, CheÅ‚moÅ„skiego 37, WrocÅ‚aw, 51â€630, Poland; Institute of Agricultural Engineering, WrocÅ‚aw University of Environmental and Life Sciences, CheÅ‚moÅ„skiego 37, WrocÅ‚aw, 51â€630, Poland; Department of Plant Protection, WrocÅ‚aw University of Environmental and Life Science…	Nawirskaâ€olszaÅ„ska, A., Department of Fruit, Vegetable and Plant Nutraceutical Technology, WrocÅ‚aw University of Environmental and Life Sciences, CheÅ‚moÅ„skiego 37, WrocÅ‚aw, 51â€630, Poland; Figiel, A., Institute of Agricultural Engineering, WrocÅ‚aw University of Environmental and Life Sciences, CheÅ‚moÅ„skiego 37, WrocÅ‚aw, 51â€630, Poland; PlÄ…skowska, E., Department of Plant Protectio…	Buckwheat husks are used in many therapeutic products such as pillows, mattresses, seats, etc. This material is proposed by producers for example for discopathy, back pain and head vasomotor disorders. Our studies evaluated the impact of using cotton mattresses with buckwheat husk fillings on peopleâ€™s health condition. The main research was carried out on the group of 60 people divided into 3 g…	Buckwheat husk; Microorganisms; Natural products (ecological); Pests; Pressure ulcer; Prophylactic mattresses	cellulose; lignin; polyphenol; bacterium; colonization; fungus; medicinal plant; microorganism; plant residue; probability; qualitative analysis; quantitative analysis; rheology; storage; Alternaria alternata; arthropod; Article; Aspergillus flavus; Aspergillus niger; bacterial colonization; bacterium contamination; buckwheat; buckwheat husk; chemical analysis; Clostridium perfringens; decubitus;…		cellulose, 61991-22-8, 68073-05-2, 9004-34-6; lignin, 9005-53-2; polyphenol, 37331-26-3						Rauf, M., Yoon, H., Lee, S., Hyun, D.Y., Lee, M., â€, C., OH, S., Choi, Y, Evaluation of fagopyrum esculentum Moench germplasm based on agroâ€morphological traits and the rutin and quercetin content of seeds under spring cultivation (2020) Genet. Resour. Crop. Evol, 67, pp. 1385-1403. , M; Kwiatkowski, J., (2010) Agrotechniczne Uwarunkowania Produkcji Gryki (Fagopyrum esculentum Moench) O Wysok…	Twardowski, J.; Department of Plant Protection, 24A Grunwaldzki Sq., Poland; email: jacek.twardowski@upwr.edu.pl			MDPI AG					16617827			33671358	English	Int. J. Environ. Res. Public Health	Article	Final	All Open Access, Gold	Scopus	2-s2.0-85101130056
Bush A., Ferkol T., Valiulis A., Mazur A., Chkhaidze I., Maglakelidze T., Sargsyan S., Boyajyan G., Cirstea O., Doan S., Katilov O., Pokhylko V., Dubey L., PoluziorovienÄ— E., ProkopÄiuk N., TaminskienÄ— V., Valiulis A.	7201882795;7004258506;12645157700;57226383993;12776872800;57190061088;57191591252;57226377275;57211970452;57226383432;56510225800;16245511700;57205587942;57209858178;56962797200;57015416000;57204694158;	Unfriendly fire: How the tobacco industry is destroying the future of our children [NedraugiÅ¡ka ugnis: kaip tabako pramonÄ— griauna mÅ«sÅ³ vaikÅ³ ateitÄ¯]	2021	Acta Medica Lituanica	28	1		6	18			10.15388/Amed.2020.28.1.6	https://www.scopus.com/inward/record.uri?eid=2-s2.0-85111393769&doi=10.15388%2fAmed.2020.28.1.6&partnerID=40&md5=4564c68f9c9d4608b2e6fdfb08fceb7c	Imperial College Centre for Paediatrics and Child Health, London, United Kingdom; National Heart and Lung Institute, London, United Kingdom; Royal Brompton Harefield NHS Foundation Trust, London, United Kingdom; Washington University School of Medicine, St. Louis, MO, United States; Vilnius University Medical Faculty Institute of Health Sciences, Vilnius, Lithuania; Medical College of Rzeszow Uni…	Bush, A., Imperial College Centre for Paediatrics and Child Health, London, United Kingdom, National Heart and Lung Institute, London, United Kingdom; Ferkol, T., Royal Brompton Harefield NHS Foundation Trust, London, United Kingdom; Valiulis, A., Washington University School of Medicine, St. Louis, MO, United States; Mazur, A., Vilnius University Medical Faculty Institute of Health Sciences, Vil…	Tobacco has long been known to be one of the greatest causes of morbidity and mortality in the adults, but the effects on the foetus and young children, which are lifelong, have been less well appreciated. Developing from this are electronic nicotine delivery systems or vapes, promulgated as being less harmful than tobacco. Nicotine itself is toxic to the foetus, with permanent effects on lung st…	Acute lung injury; Alveolar haemorrhage; Children; E-cigarettes; Eosinophilic pneumonia; EVALI; Innate immune system; Lipoid pneumonia; Nicotine; Vaping									DiFranza, JR, Richards, JW, Paulman, PM, Wolf-Gillespie, N, Fletcher, C, Jaffe, RD, RJR Nabiscoâ€™s cartoon camel promotes camel cigarettes to children (1991) JAMA, 266, pp. 3149-3153; Sly, P, Bush, A., Environmental contributions to respiratory disease in children (2018) Kendigâ€™s disorders of the respiratory tract in children, pp. 49-56. , https://doi.org/10.1016/B978-0-323-44887-1.00004-3, Wi…	Bush, A.; Imperial College Centre for Paediatrics and Child HealthUnited Kingdom; email: a.bush@imperial.ac.uk			Vilnius University Press					13920138				English	Acta. Med. Litu.	Article	Final	All Open Access, Gold	Scopus	2-s2.0-85111393769
Thompson A.L., Kim I., Hamins A., Bundy M., Zammarano M.	57218765972;57226463478;7003341593;7004586695;8846459800;	Performance and failure mechanism of fire barriers in full-scale chair mock-ups	2021	Fire and Materials								10.1002/fam.3007	https://www.scopus.com/inward/record.uri?eid=2-s2.0-85110253487&doi=10.1002%2ffam.3007&partnerID=40&md5=e8af2081c82342969b74a92372b364f6	Fire Research Division, Engineering Laboratory, National Institute of Standards and Technology, Gaithersburg, MD, United States	Thompson, A.L., Fire Research Division, Engineering Laboratory, National Institute of Standards and Technology, Gaithersburg, MD, United States; Kim, I., Fire Research Division, Engineering Laboratory, National Institute of Standards and Technology, Gaithersburg, MD, United States; Hamins, A., Fire Research Division, Engineering Laboratory, National Institute of Standards and Technology, Gaithers…	The effectiveness and the failure mechanism of fire barriers ina residential upholstered furniture (RUF) were investigated by full-scale flaming tests on upholstered chair mock-ups. Six commercial fire barriers were tested in this study. Fire barriers were screened for the presence of elements that are typically used in fire retardants and the presence of commonly used fire retardants. For each f…	bench scale; fire barrier; flammability; flexible polyurethane foam; full scale; residential upholstered furniture	Fires; Liquids; Mockups; Polyesters; Polypropylenes; Failure mechanism; Heat Release Rate (HRR); Ignition source; Liquid products; Peak heat release rates; Polyester fiber; Polyurethane Foam; Propane burners; Failure (mechanical)								Ahrens, M., Soft furnishing fires: They're still a problem (2021) Fire Mater, 45, pp. 8-16. , https://doi.org/10.1002/fam.2874; Ahrens, M., https://www.nfpa.org//-/media/Files/News-and-Research/Fire-statistics-and-reports/US-Fire-Problem/Fire-causes/osupholstered.pdf, Home fires that began with upholstered furniture, National Fire Protection Association Research; 2017; Hall, J.R., Estimating fire…	Zammarano, M.; Fire Research Division, United States; email: mauro.zammarano@nist.gov			John Wiley and Sons Ltd					3080501		FMATD		English	Fire Mater	Article	Article in Press		Scopus	2-s2.0-85110253487
Shen Y., Zhang K., Huang D., Wang C., Chen C., Li D., Shi L.	57211348791;57225017279;36961101800;57211356236;57218772604;57218767774;36985806000;	Fire behaviors of multilayer latex foam coated by thin surface fabric under bottom ventilation conditions	2021	Polymer (Korea)	45	1		89	100			10.7317/pk.2021.45.1.89	https://www.scopus.com/inward/record.uri?eid=2-s2.0-85108950792&doi=10.7317%2fpk.2021.45.1.89&partnerID=40&md5=5bf8e923fc15701d26cf5a9a6414f135	College of Quality and Safety Engineering, China Jiliang University, Zhejiang, Hangzhou, 310018, China; Economic Technology Research Institute of the State Grid in Zhejiang Province, Zhejiang, Hangzhou, 310016, China; Civil and Infrastructure Engineering, School of Engineering, RMIT University, Melbourne, 3004, Australia	Shen, Y., College of Quality and Safety Engineering, China Jiliang University, Zhejiang, Hangzhou, 310018, China; Zhang, K., Economic Technology Research Institute of the State Grid in Zhejiang Province, Zhejiang, Hangzhou, 310016, China; Huang, D., College of Quality and Safety Engineering, China Jiliang University, Zhejiang, Hangzhou, 310018, China; Wang, C., College of Quality and Safety Engin…	The latex mattress is usually accompanied by fire risk due to its coating material and multi-layer structure. The fire behaviors of multi-layer (with a total thickness of 5 cm) latex foam coated with different fabric layer under bottom ventilation conditions were investigated experimentally. Experimental results showed that fabric coated on the surface of the multi-layer sample could significantl…	Fire behaviors; Flame height; Latex foam; Surface coated						2018C01031 National Natural Science Foundation of China,Â NSFC: 51976205 Natural Science Foundation of Zhejiang Province,Â ZJNSF: LY17E060004 National Key Research and Development Program of China,Â NKRDPC: 2018YFC 0810600	This work was supported by National Key R&D Program of China [grant numbers 2018YFC 0810600], National Natural Science Foundation of China [grant numbers 51976205] and Natural Science, Foundation of Zhejiang Province of China [grant numbers LY17E060004] and Natural Science and technology projects of Zhejiang Provincial [grant numbers 2018C01031].		Oliveira-Salmazo, L., Lopez-Gil, A., Silva-Bellucci, F., Job, A. E., Rodriguez-Perez, M. A., Natural Rubber Foams with Anisotropic Cellular Structures: Mechanical Properties and Modeling (2016) Ind. Crop. Prod, 80, pp. 26-35; Najib, N. N., Ariff, Z. M., Bakar, A. A., Sipaut, C. S., Correlation between the Acoustic and Dynamic Mechanical Properties of Natural Rubber Foam: Effect of Foaming Tempera…	Huang, D.; College of Quality and Safety Engineering, Zhejiang, China; email: dmhuang@cjlu.edu.cn Shi, L.; Civil and Infrastructure Engineering, Australia; email: long.shi@rmit.ed.au			Polymer Society of Korea					0379153X				English	Polymer	Article	Final		Scopus	2-s2.0-85108950792
Pransky J.	6602126990;	Geoff Howe, senior vice president, Howe and Howe, Inc., a subsidiary of Textron Systems; co-pioneer of robotic firefighting technologies, including Thermiteâ„¢ firefighting robots	2021	Industrial Robot	48	2		169	173			10.1108/IR-12-2020-0266	https://www.scopus.com/inward/record.uri?eid=2-s2.0-85108164710&doi=10.1108%2fIR-12-2020-0266&partnerID=40&md5=1a1bf912a2a523ac0dc89e8f95378bf2	Robotic Psychiatrist, Sonoma County, CA, United States	Pransky, J., Robotic Psychiatrist, Sonoma County, CA, United States	Purpose: The purpose of this paper is to provide a â€œQ&A interviewâ€ conducted by Joanne Pransky of Industrial Robot Journal as a method to impart the combined technological, business and personal experience of a prominent, industry engineer-turned entrepreneur regarding his pioneering efforts in bringing a robotic invention to market. This paper aims to discuss these issues. Design/methodology…	Field robotics; Hazardous; Military; Mobile robots; Robot design; Robotics	Agricultural robots; All wheel drive vehicles; Chemical attack; Commerce; Commercial vehicles; Fire extinguishers; Fires; Industrial robots; Intelligent vehicle highway systems; Military vehicles; Off road vehicles; Patents and inventions; Roads and streets; Robotics; Television networks; Trucks; Wheelchairs; Commercial development; Design/methodology/approach; Extreme conditions; Fire-fighting r…									Pransky, J.; Robotic PsychiatristUnited States; email: joannepransky@gmail.com			Emerald Group Holdings Ltd.					0143991X		IDRBA		English	Ind. Robot	Article	Final		Scopus	2-s2.0-85108164710
Han B., Lin H., Miao Z.	57223322664;57207038116;9044903400;	Numerical investigation on the optimized arrangement for high-temperature corrosion after low NOx transformation	2021	Journal of Thermal Analysis and Calorimetry								10.1007/s10973-021-10734-1	https://www.scopus.com/inward/record.uri?eid=2-s2.0-85105606515&doi=10.1007%2fs10973-021-10734-1&partnerID=40&md5=c59e5dd42a19b0bd5d151bcc54de7f87	Shanghai JiaoTong University, Shanghai, China	Han, B., Shanghai JiaoTong University, Shanghai, China; Lin, H., Shanghai JiaoTong University, Shanghai, China; Miao, Z., Shanghai JiaoTong University, Shanghai, China	In response to high-temperature corrosion after low NOx transformation with separate over fire air (SOFA), combined arrangement of corner and wall tangential firing burners, as well as anti-tangential and deflecting air technology are studied. Numerical simulation with realizable k- Îµ two equation and Non-premixed combustion including probability density function model (PDF) is carefully adopted…	Anti-tangential; Combined arrangement; Deflecting air; High-temperature corrosion; Low NOx	Coal combustion; Nitrogen oxides; Probability density function; Air technology; Coal particles; Furnace walls; Linear relation; Nonpremixed combustion; Nox reduction; Numerical investigations; Over fire airs; High temperature corrosion								(2017) BP Statistical Review of World Energy, 2017. , Global Energy Center; Jin, J., Coupling of high temperature corrosion and erosion wear studies under wall tangentially fired boilers (2014) Harbin Institute of Technology; Halstead, W.D., Rassk, E., The behavior of sulfur and chlorine compounds in pulverized coal fired boilers (1969) J Inst Fuel, 9, pp. 335-341; Wang, Y., Qin, Y.K., Wu, S.H., …	Han, B.; Shanghai JiaoTong UniversityChina; email: zdhanbaoju@163.com			Springer Science and Business Media B.V.					13886150		JTACF		English	J Therm Anal Calor	Article	Article in Press		Scopus	2-s2.0-85105606515
Wang S., He Q., Liu C., Wang Y., Wu D.	57209256729;57222557592;55561748200;51162371800;51162357800;	Functional Development of Residential Fire-Retardant Clothing for Older Adults	2021	Fashion Practice	13	1		88	112			10.1080/17569370.2021.1872900	https://www.scopus.com/inward/record.uri?eid=2-s2.0-85103199635&doi=10.1080%2f17569370.2021.1872900&partnerID=40&md5=9f8c1b2ee51bc6a4deff43edccc9d02c	Fashion Design Department of Donghua University, Shanghai, China; Fashion Design and Engineering, Donghua University, Shanghai, China; College of Fashion and Art Design, Donghua University, China; Fashion Design Department, Donghua University, Shanghai, China; Fashion Design Department of Donghua University, Shanghai, China	Wang, S., Fashion Design Department of Donghua University, Shanghai, China; He, Q., Fashion Design and Engineering, Donghua University, Shanghai, China; Liu, C., College of Fashion and Art Design, Donghua University, China; Wang, Y., Fashion Design Department, Donghua University, Shanghai, China; Wu, D., Fashion Design Department of Donghua University, Shanghai, China	Older adults are at higher risk for fire-related injuries and deaths than younger people due to their impaired physical and sensory functions. However, current fire-safety products could not satisfy their requirements. The purpose of this study was to develop a novel fire-safety product to help older adults safely evacuate from fire. A multifunctional fire-retardant clothing item was developed fo…	fire safety product; fire-retardant clothing; functional design; older adults						CUSF-DH-D-2020089 Fundamental Research Funds for the Central Universities: 2232021 G-08	The authors would like to acknowledge the materials support from Shanghai Tanlon Fiber Co., Ltd; the Fundamental Research Funds for the Central Universities [Grant No. 2232021 G-08]; and the Graduate Student Innovation Fund of Donghua University [Grant No. CUSF-DH-D-2020089].		Asgary, A., Ghaffari, A., Levy, J., Spatial and Temporal Analyses of Structural Fire Incidents and Their Causes: A Case of Toronto, Canada (2010) Fire Safety Journal, 45 (1), pp. 44-57; Bachinski, T., (2004), Air filtration and sterilization system for a fireplace. US Patent 007168427B2, filed May 18; Bergen, M.E., Capjack, L., McConnan, L.G., Richards, E., Design and Evaluation of Clothing for t…	Liu, C.; College of Fashion and Art Design, China; email: lcm@dhu.edu.cn			Routledge					17569370				English	Fashion Practice	Article	Final		Scopus	2-s2.0-85103199635
Bernardini G., Ciabattoni L., Quagliarini E., Dâ€™Orazio M.	55898811000;36924956000;15826860400;57189709147;	Cognitive Buildings for Increasing Elderly Fire Safety in Public Buildings: Design and First Evaluation of a Low-Impact Dynamic Wayfinding System	2021	Lecture Notes in Electrical Engineering	725			101	119			10.1007/978-3-030-63107-9_8	https://www.scopus.com/inward/record.uri?eid=2-s2.0-85102730183&doi=10.1007%2f978-3-030-63107-9_8&partnerID=40&md5=924656452bf7e89928371381682bb877	DICEA-UniversitÃ Politecnica delle Marche, via brecce biance, Ancona, 60131, Italy; DII-UniversitÃ Politecnica delle Marche, via brecce biance, Ancona, 60131, Italy	Bernardini, G., DICEA-UniversitÃ Politecnica delle Marche, via brecce biance, Ancona, 60131, Italy; Ciabattoni, L., DII-UniversitÃ Politecnica delle Marche, via brecce biance, Ancona, 60131, Italy; Quagliarini, E., DICEA-UniversitÃ Politecnica delle Marche, via brecce biance, Ancona, 60131, Italy; Dâ€™Orazio, M., DICEA-UniversitÃ Politecnica delle Marche, via brecce biance, Ancona, 60131, Italy	The progressive population ageing increases the participation of autonomous Elderly to the community life and their presence in public buildings. Such complex spaces are generally characterized by high occupantsâ€™ density, with different usersâ€™ types (including elderly) that additionally own a scarce familiarity with the emergency layout. Emergency safety levels (i.e.: fire) are significantly …		Assisted living; Fires; Program processors; Wireless local area networks (WLAN); Complex space; Density-based; Evacuation time; Guidance algorithm; Population ageing; Public buildings; Tracking system; Way-finding systems; Buildings					CTN01 00128 111357 Shell Ministero dellâ€™Istruzione, dellâ€™UniversitÃ e della Ricerca,Â MIUR CTN01 00128	Acknowledgements The development of this work was supported by the MIUR (the Italian Ministry of Education, University, and Research) Project SHELL, Smart Living technologies (grant number: CTN01 00128 111357), part of the national cluster TAV (CTN01 00128) â€“ Research Objective OR4 â€œSafety & Security Managerâ€. The authors would thank Eng. Giulia Gaetani and Dr. Giacomo Chelli for their supp…		Monekosso, D., Florez-Revuelta, F., Remagnino, P., Ambient assisted living [Guest editorsâ€™ introduction] (2015) IEEE Intell Syst, 30, pp. 2-6. , https://doi.org/10.1109/MIS.2015.63; Bernardini, G., Quagliarini, E., Dâ€™Orazio, M., Santarelli S (2017) How to Help elderly in indoor evacuation wayfinding: Design and test of a not-invasive solution for reducing fire egress time in building heritage…	Bernardini, G.; DICEA-UniversitÃ Politecnica delle Marche, via brecce biance, Italy; email: g.bernardini@univpm.it	Monteriu A.Freddi A.Longhi S.		Springer Science and Business Media Deutschland GmbH	10th Italian Forum on Ambient Assisted Living, ForItAAL 2019	19 June 2019 through 21 June 2019		255649	18761100	9783030631062			English	Lect. Notes Electr. Eng.	Conference Paper	Final		Scopus	2-s2.0-85102730183
Davis A., Ryan P.B., Cohen J.A., Harris D., Black M.	55866554700;55416704800;57188727221;14827028300;7402314336;	Chemical exposures from upholstered furniture with various flame retardant technologies	2021	Indoor Air								10.1111/ina.12805	https://www.scopus.com/inward/record.uri?eid=2-s2.0-85101590023&doi=10.1111%2fina.12805&partnerID=40&md5=d7c1c4b2428a8d234765177a67356bdc	Underwriters Laboratories, Inc., Marietta, GA, United States; Emory University, Atlanta, GA, United States; Baylor University, Waco, TX, United States	Davis, A., Underwriters Laboratories, Inc., Marietta, GA, United States; Ryan, P.B., Emory University, Atlanta, GA, United States; Cohen, J.A., Emory University, Atlanta, GA, United States; Harris, D., Baylor University, Waco, TX, United States; Black, M., Underwriters Laboratories, Inc., Marietta, GA, United States	Upholstered furniture is often manufactured with polyurethane foam (PUF) containing flame retardants (FRs) to prevent the risk of a fire and/or to meet flammability regulations, however, exposure to certain FRs and other chemicals have been linked to adverse health effects. This study developed a new methodology for evaluating volatile organic compound (VOC) and FR exposures to users of upholster…	dermal; exposure; flame retardants; ingestion; inhalation; upholstered furniture; volatile organic compounds									Polybrominated diphenylethers (PBDEs) Significant New Use Rules (SNUR), , https://www.epa.gov/assessing-and-managing-chemicals-under-tsca/polybrominated-diphenylethers-pbdes-significant-new-use, US EPA. September 22, 2015., Accessed March 9, 2020; Blum, A., Behl, M., Birnbaum, L.S., Organophosphate ester flame retardants: are they a regrettable substitution for polybrominated diphenyl ethers? (20…	Black, M.; Underwriters Laboratories, United States; email: marilyn.black@ul.org			Blackwell Munksgaard					9056947		INAIE		English	Indoor Air	Article	Article in Press	All Open Access, Hybrid Gold	Scopus	2-s2.0-85101590023
Lebbink G., Dwyer J.M., Fensham R.J.	57202716816;22952808500;7003689075;	Managed livestock grazing for conservation outcomes in a Queensland fragmented landscape	2021	Ecological Management and Restoration	22	1		5	9		2	10.1111/emr.12460	https://www.scopus.com/inward/record.uri?eid=2-s2.0-85099853433&doi=10.1111%2femr.12460&partnerID=40&md5=06a78c973780c89a51f230744a9aaaa4	School of Biological Sciences, University of Queensland, Brisbane, Qld, Australia; Queensland Department of Environment and Science, Queensland Herbarium, Brisbane, Qld, Australia	Lebbink, G., School of Biological Sciences, University of Queensland, Brisbane, Qld, Australia; Dwyer, J.M., School of Biological Sciences, University of Queensland, Brisbane, Qld, Australia; Fensham, R.J., School of Biological Sciences, University of Queensland, Brisbane, Qld, Australia, Queensland Department of Environment and Science, Queensland Herbarium, Brisbane, Qld, Australia	Protecting native biodiversity is a difficult prospect in extremely modified landscapes, especially where high-impact exotic species are widespread. Using new data and a review of the literature, this paper comments on the use of livestock grazing to manage the invasive and highly combustible pasture grass species, Buffel Grass (Cenchrus ciliaris) and thereby help conserve fire-sensitive Brigalow…	Bothriochloa pertusa; Cenchrus ciliaris; fire; invasive grass; Onychogalea fraenata; reserve management; restoration	Acacia harpophylla; Bothriochloa pertusa; Cenchrus ciliaris; Onychogalea fraenata					Ecological Society of Australia,Â ESA	We thank the Ecological Society of Australia, Holsworth Endowment grant for their financial support. Thanks to Renee Rossini for her feedback and amazing support in the field.		Andersen, A.N., Cook, G.D., Corbett, L.K., Fire frequency and biodiversity conservation in Australian tropical savannas: implications from the Kapalga fire experiment (2005) Austral Ecology, 30, pp. 155-167; Baxter, G.S., Moll, E.J., Lisle, A.T., Pasture grazing by black-striped wallabies (Macropus dorsalis) in central Queensland (2001) Wildlife Research, 28, pp. 269-276; Bradstock, R.A., Gill, A…	Lebbink, G.; School of Biological Sciences, Australia; email: gabrielle.lebbink@outlook.com Fensham, R.J.; School of Biological Sciences, Australia; email: rod.fensham@des.qld.gov.au Fensham, R.J.; Queensland Department of Environment and Science, Australia; email: rod.fensham@des.qld.gov.au			Blackwell Publishing					14427001		EMRCA		English	Ecol. Manage. Restor.	Note	Final		Scopus	2-s2.0-85099853433
Hofmann A., Klippel A., Gnutzmann T., Kaudelka S., Rabe F.	35791049900;57198350714;54956587500;56764657300;55882576500;	Influence of modern plastic furniture on the fire development in fires in homes: large-scale fire tests in living rooms	2021	Fire and Materials	45	1		155	166		1	10.1002/fam.2934	https://www.scopus.com/inward/record.uri?eid=2-s2.0-85096751413&doi=10.1002%2ffam.2934&partnerID=40&md5=cfad517ff19e9b4d2815c86c95681e80	Bundesanstalt fÃ¼r Materialforschung und-prÃ¼fung (BAM), Berlin, Germany; Otto von Guericke University, Magdeburg, Germany	Hofmann, A., Bundesanstalt fÃ¼r Materialforschung und-prÃ¼fung (BAM), Berlin, Germany; Klippel, A., Otto von Guericke University, Magdeburg, Germany; Gnutzmann, T., Bundesanstalt fÃ¼r Materialforschung und-prÃ¼fung (BAM), Berlin, Germany; Kaudelka, S., Bundesanstalt fÃ¼r Materialforschung und-prÃ¼fung (BAM), Berlin, Germany; Rabe, F., Bundesanstalt fÃ¼r Materialforschung und-prÃ¼fung (BAM), Berli…	About 80% of all fire fatalities in Germany occur because of fires in homes. It has been known for some time that modern materials (synonym for materials consisting mostly of synthetic polymers) tend to burn differently from older materials (synonym for materials consisting mostly of fibrous cellulosic substances) and it has been acknowledged that the amount of combustible plastics in homes has i…	furniture; gas analysis; modern; room fire; smoke	Smoke; Ventilation; Fire fatalities; Fire services; Large scale fire tests; Large scale tests; Living room; Smoke production; Synthetic polymers; Temperature development; Fires					Bundesministerium fÃ¼r Bildung und Forschung,Â BMBF: 13N12176	We thank the Frankfurt fire service for their technical support and for providing the test facility, without the input of the Frankfurt fire service the tests would not have been possible to perform. The tests were run as part of the TIBRO project, which was funded by the German Federal Ministry of Education and Research (BMBF) with funding reference 13N12176.	We thank the Frankfurt fire service for their technical support and for providing the test facility, without the input of the Frankfurt fire service the tests would not have been possible to perform. The tests were run as part of the TIBRO project, which was funded by the German Federal Ministry of Education and Research (BMBF) with funding reference 13N12176.	Hofmann, A., Kaudelka, S., (2015) Experimentelle und Numerische Untersuchung von kritischen Brandszenarien (BAM part of final report, TIBRO project, funded by German Federal Ministry of Education and Research (BMBF) with funding reference 13N12176). Unpublished final report, available only in German from project partners and BMBF, , https://www.destatis.de/DE/Publikationen/Thematisch/Gesundheit/T…	Hofmann, A.; Bundesanstalt fÃ¼r Materialforschung und-prÃ¼fung (BAM)Germany; email: anja.hofmann@bam.de			John Wiley and Sons Ltd					3080501		FMATD		English	Fire Mater	Article	Final	All Open Access, Hybrid Gold	Scopus	2-s2.0-85096751413
Gilbert S.W., Butry D.T., Davis R.D., Gann R.G.	57205712662;6507986032;55482687900;7004703813;	Estimating the impact of the mattress fire safety Standard 16 CFR Part 1633 on bed fire outcomes	2021	Fire and Materials	45	1		17	27		1	10.1002/fam.2932	https://www.scopus.com/inward/record.uri?eid=2-s2.0-85096706413&doi=10.1002%2ffam.2932&partnerID=40&md5=8df49367c96fcdeb5207a5697cd9b9ea	Office of Applied Economics, Engineering Laboratory, National Institute of Standards and Technology, Gaithersburg, MD, United States; Fire Research Division, Engineering Laboratory, National Institute of Standards and Technology, Gaithersburg, MD, United States	Gilbert, S.W., Office of Applied Economics, Engineering Laboratory, National Institute of Standards and Technology, Gaithersburg, MD, United States; Butry, D.T., Office of Applied Economics, Engineering Laboratory, National Institute of Standards and Technology, Gaithersburg, MD, United States; Davis, R.D., Fire Research Division, Engineering Laboratory, National Institute of Standards and Techno…	Beds are a prevalent combustible in fatal fires in the United States effective 1 July 2007, the US Consumer Product Safety Commission promulgated a standard to severely reduce the heat release rate and the early heat output from mattresses and foundations when ignited by a flaming ignition source. This study estimates the Standard's success over its first decade using fire incidence, US populatio…	16 CFR Part 1633; bed fires; fire data; fire deaths; fire injuries; mattress fires	Consumer products; Population statistics; Exogenous factors; Fire safety; Furniture fires; Heat output; Heat Release Rate (HRR); Ignition source; US consumer product safety commissions; Fires						This analysis was supported fully by Federal funding. The authors thank the International Sleep Products Association (ISPA) and Ryan Trainer, the ISPA President, for providing the annual mattress sales data.		Ahrens, M., (2019) Home Structure Fires, , https://www.nfpa.org/-/media/Files/News-and-Research/Fire-statistics-and-reports/Building-and-life-safety/oshomes.pdf, National Fire Protection Association, Quincy, MA, October, Accessed April 23, 2020. Supporting tables., Accessed July 15, 2020., https://www.nfpa.org/-/media/Files/News-and-Research/Fire-statistics-and-reports/Building-and-life-safety/os…	Gann, R.G.; Fire Research Division, United States; email: rggann44@verizon.net			John Wiley and Sons Ltd					3080501		FMATD		English	Fire Mater	Article	Final		Scopus	2-s2.0-85096706413
Thielsch M.T., Kirsch J., ThÃ¶lking H., Tangelder L., Lamers C.	36115385200;57219594271;57219598800;57219596973;57219594946;	Fight or flight? Behaviour and experiences of laypersons in the face of an incipient fire	2021	Ergonomics	64	2		149	170			10.1080/00140139.2020.1825824	https://www.scopus.com/inward/record.uri?eid=2-s2.0-85094133776&doi=10.1080%2f00140139.2020.1825824&partnerID=40&md5=9d340ce5774a473e5e19c236da395358	Department of Psychology, University of MÃ¼nster, MÃ¼nster, Germany; State Fire Service Institute NRW, MÃ¼nster, Germany	Thielsch, M.T., Department of Psychology, University of MÃ¼nster, MÃ¼nster, Germany; Kirsch, J., Department of Psychology, University of MÃ¼nster, MÃ¼nster, Germany; ThÃ¶lking, H., Department of Psychology, University of MÃ¼nster, MÃ¼nster, Germany; Tangelder, L., Department of Psychology, University of MÃ¼nster, MÃ¼nster, Germany; Lamers, C., State Fire Service Institute NRW, MÃ¼nster, Germany	Within minutes, an incipient fire can develop into a life-threatening full fire. Consequently, it should be fought as early as possible. But are laypersons capable of doing this? In such a situation, how do they behave and feel? These questions are addressed in the current study. Persons without any professional firefighting training (N = 64) were confronted in two experimental runs with a real i…	attitudes; Firefighting; laypeople; self-efficacy; training effects	Artificial life; Behavioral research; Job analysis; Multivariant analysis; Critical incident technique; Fire safety; Multivariate analysis of variances; Psychological variables; Self efficacy; Theory of planned behaviour; Fires					FKZ 13N14208	This work was supported by the German Federal Ministry of Education and Research [funding code FKZ 13N14208]. First of all, we would like to thank Dirk Oberhagemann (German Fire Protection Association) for initiating this project and his active and extensive support during the field phase. Furthermore, we would like to thank Britta Weckenbrock and Zwanette W?ppen for their help in preparing mater…		Ajzen, I., From Intentions to Actions: A Theory of Planned Behaviour (1985) Action Control, pp. 11-39. , Berlin, Heidelberg: Springer; Ajzen, I., The Theory of Planned Behaviour (1991) Organizational Behavior and Human Decision Processes, 50 (2), pp. 179-211; Ajzen, I., Perceived Behavioural Control, Self-Efficacy, Locus of Control, and the Theory of Planned Behaviour (2002) Journal of Applied So…	Thielsch, M.T.; Department of Psychology, Fliednerstr. 21, Germany			Taylor and Francis Ltd.					140139		ERGOA	32966161	English	Ergonomics	Article	Final		Scopus	2-s2.0-85094133776
Pitts W.M., Werrel M., Fernandez M., Long M.A., Eisenberg E.A., Filliben J., Runyon C.D.	7102260301;36647078500;37042883300;57219548061;57219549566;7003602962;57219547111;	Effects of upholstery materials on the burning behavior of real-scale residential upholstered furniture mock-ups	2021	Fire and Materials	45	1		127	154		1	10.1002/fam.2915	https://www.scopus.com/inward/record.uri?eid=2-s2.0-85093855961&doi=10.1002%2ffam.2915&partnerID=40&md5=7bfb994bd23e7148f9724c493980625d	Fire Research Division, Engineering Laboratory, National Institute of Standards and Technology, Gaithersburg, MD, United States; Statistical Engineering Division, Information Technology Laboratory, National Institute of Standards and Technology, Gaithersburg, MD, United States; PCNA Consulting Group, Inc., Las Vegas, NV, United States	Pitts, W.M., Fire Research Division, Engineering Laboratory, National Institute of Standards and Technology, Gaithersburg, MD, United States; Werrel, M., Fire Research Division, Engineering Laboratory, National Institute of Standards and Technology, Gaithersburg, MD, United States; Fernandez, M., Fire Research Division, Engineering Laboratory, National Institute of Standards and Technology, Gaith…	Fire spread and growth on real-scale four cushion mock-ups of residential upholstered furniture (RUF) were investigated with the goal of identifying whether changes in five classes of materials (barrier, flexible polyurethane foam, polyester fiber wrap, upholstery fabric, and sewing thread), referred to as factors, resulted in statistically significant changes in burning behavior. A fractional fa…	block plot analysis; FIGRA; fire spread rate; heat release rate; Main Effects Plot analysis; mock-ups; residential upholstered furniture; statistical significance	Housing; Mockups; Polyesters; Video recording; Yarn; Burning behavior; Experimental parameters; Flexible Polyurethanes; Fractional factorial experimental design; Heat Release Rate (HRR); Material combination; Polyester fiber; Upholstery fabrics; Fires						The completion of this project would not have been possible without the contributions of numerous people. At ATF Jason Ouellette, FRL Laboratory Section Chief, was instrumental in making the arrangements for NIST researchers to perform our experiments in their facility and ensuring that we had all necessary support. Dave Sheppard provided advice on the experimental measurements and details concer…		Vickers, A.K., Tovey, H., (1972) Upholstered Furniture in Fire Incidents, , Washington, DC, National Bureau of Standards, NBS Report 10835; Fabian, T., https://slidelegend.com/upholstered-furniture-flammability-ulcom_5a0caec61723dda699a6be19.html, Upholstered Furniture Flammability. July 31, 2013., Accessed September 30, 2019; Ahrens, M., (2017) Home Fires That Began with Upholstered Furniture, ,…	Pitts, W.M.; Fire Research Division, United States; email: william.pitts@nist.gov			John Wiley and Sons Ltd					3080501		FMATD		English	Fire Mater	Article	Final		Scopus	2-s2.0-85093855961
Wilkens Flecknoe-Brown K., van Hees P.	57204676593;7006249500;	Experimental investigation into the influence of ignition location on flame spread and heat release rates of polyurethane foam slabs	2021	Fire and Materials	45	1		81	96		1	10.1002/fam.2921	https://www.scopus.com/inward/record.uri?eid=2-s2.0-85092085731&doi=10.1002%2ffam.2921&partnerID=40&md5=effde6774a6569f22b2ba2ba7e2db6a9	Danish Institute of Fire and Security Technology, Hvidovre, Denmark; Division of Fire Safety Engineering, Lund University, Lund, Sweden	Wilkens Flecknoe-Brown, K., Danish Institute of Fire and Security Technology, Hvidovre, Denmark, Division of Fire Safety Engineering, Lund University, Lund, Sweden; van Hees, P., Division of Fire Safety Engineering, Lund University, Lund, Sweden	This study presents the results from a set of 11 large-scale open fire tests performed on flexible polyurethane foam slabs/mattresses. The purpose of the study was to investigate the influence of the ignition location on the fire behaviour of the foam slabs and to generate data on a highly characterised material that could be used for modelling work in the future. A method for obtaining spatially…	flame spread; flame spread rate; flexible polyurethane foam; heat release rate; ignition; ignition location; mattress	Location; Polyurethanes; Rigid foamed plastics; Thermocouples; Experimental investigations; Fire behaviour; Flame spread rate; Flexible Polyurethanes; Heat Release Rate (HRR); Ignition location; Polyurethane Foam; Spatially resolved; Flame research					IL3-4 Seventh Framework Programme,Â FP7 Department of Business and Innovation, Victoria State Government,Â DBI Lunds Universitet Seventh Framework Programme,Â FP7: 316991	The authors acknowledge the European Union's Seventh Framework Programme (FP7) support under grant no. 316991, DBI for use of their facilities and funding via the PROFIL project, and the FIRETOOLS group for their help. This study was part of the FIRETOOLS projectâ€”a collaboration between Lund University and Danish Institute of Fire and Security Technology (DBI).	The authors acknowledge the European Union's Seventh Framework Programme (FP7) support under grant no. 316991, DBI for use of their facilities and funding via the PROFIL project, and the FIRETOOLS group for their help. This study was part of the FIRETOOLS project?a collaboration between Lund University and Danish Institute of Fire and Security Technology (DBI). This study presented the results fr…	Mitler, H.E., Tu, K.-M., (1994) Effect of Ignition Location on Heat Release Rate of Burning Upholstered Furniture; Krasny, J., Parker, W., Babrauskas, V., (2008) Fire Behavior of Upholstered Furniture and Mattresses, , Norwich, NY, William Andrew Publishing; SundstrÃ¶m, B., (1996) Fire Safety of Upholstered Furniture: The Final Report on the CBUF Research Programme, , SundstrÃ¶m B, ed., London, I…	Wilkens Flecknoe-Brown, K.; Danish Institute of Fire and Security TechnologyDenmark; email: kwi@dbigroup.dk Wilkens Flecknoe-Brown, K.; Division of Fire Safety Engineering, Sweden; email: kwi@dbigroup.dk			John Wiley and Sons Ltd					3080501		FMATD		English	Fire Mater	Article	Final	All Open Access, Hybrid Gold	Scopus	2-s2.0-85092085731
Harris D., Davis A., Ryan P.B., Cohen J., Gandhi P., Dubiel D., Black M.	14827028300;55866554700;55416704800;57188727221;56346063900;57219204487;7402314336;	Chemical exposure and flammability risks of upholstered furniture	2021	Fire and Materials	45	1		167	180		3	10.1002/fam.2907	https://www.scopus.com/inward/record.uri?eid=2-s2.0-85091683424&doi=10.1002%2ffam.2907&partnerID=40&md5=c42c4bd6a870e0bf8a3bc95f5330070f	Department of Human Sciences and Design, Baylor University, Robbins College of Health and Human Sciences, Waco, TX, United States; Underwriters Laboratories Inc, Chemical Insights, Marietta, GA, United States; Department of Environmental Health, Rollins School of Public Health, Emory University, Atlanta, GA, United States; UL, LLC, Northbrook, IL, United States	Harris, D., Department of Human Sciences and Design, Baylor University, Robbins College of Health and Human Sciences, Waco, TX, United States; Davis, A., Underwriters Laboratories Inc, Chemical Insights, Marietta, GA, United States; Ryan, P.B., Department of Environmental Health, Rollins School of Public Health, Emory University, Atlanta, GA, United States; Cohen, J., Department of Environmental …	Upholstered furniture remains a consumer fire hazard. Flame retardant technologies are necessary but may present a health risk from chemical exposure. This study developed methodologies for measuring exposure to flame retardants and flammability performance, comparing the effectiveness of differing flammability reduction strategies on upholstered chairs with and without added flame retardants and…	barrier; chairs; flame retardants; open-flame; smolder; TB 117; VOC	Chemical analysis; Flame resistance; Flammability; Hazards; Health risks; Volatile organic compounds; Barrier material; Chemical exposure; Flammability hazards; Inhalation exposure; Open flame tests; Organophosphorus flame retardants; Reduction strategy; Resistance tests; Flame retardants								Babrauskas, V., Blum, A., Daley, R., Birnbaum, L., Flame retardants in furniture foam: benefits and risks (2011) Fire Saf Sci, 10, pp. 265-278; (2020) Residential building fire trends (2009-2018), , https://www.usfa.fema.gov/downloads/pdf/statistics/res_bldg_fire_estimates.pdf, In Administration USF, ed. Emmitsburg, MD FEMA;, Accessed June 8, 2020; Ahrens, M., (2017) Home Structure Fires, , Quinc…	Black, M.; Underwriters Laboratories Inc, United States; email: marilyn.black@ul.org			John Wiley and Sons Ltd					3080501		FMATD		English	Fire Mater	Article	Final	All Open Access, Hybrid Gold	Scopus	2-s2.0-85091683424
Ahrens M.	7005535183;	Soft furnishing fires: They're still a problem	2021	Fire and Materials	45	1		8	16		2	10.1002/fam.2874	https://www.scopus.com/inward/record.uri?eid=2-s2.0-85088834932&doi=10.1002%2ffam.2874&partnerID=40&md5=d789e812d73c8cbc6f43701d4c91f8e4	National Fire Protection Association, Applied Research, Quincy, MA, United States	Ahrens, M., National Fire Protection Association, Applied Research, Quincy, MA, United States	Home fires in which soft furnishings were first ignited or contributed to fire spread cause a disproportionate share of US home fire deaths. Although the death toll from these fires is much lower than in the 1980s, the rate of death per 1000 reported fires has doubled. Data from the National Fire Incident Reporting System and the National Fire Protection Association's annual Fire Experience Surve…	fire causes; fire statistics; mattresses or bedding; residential fires; upholstered furniture	Fire protection; Death tolls; Fire deaths; Fire spread; Incident reporting systems; National Fire Protection Association; Operating equipments; Soft furnishing; Fires								Ahrens, M., Building-and-life-safety/home-structure-fire (2019) Home Structure Fires, p. 18. , https://www.nfpa.org/News-and-Research/Data-research-and-tools/, Quincy, MA, National Fire Protection Association, Accessed January 20, 2020; Ahrens, M., (2019) Home Structure Fires Supporting Tables, p. 23. , Quincy, MA, National Fire Protection Association; Ahrens, M., (2019) Home Structure Fires, p. …	Ahrens, M.; National Fire Protection Association, United States; email: mahrens@nfpa.org			John Wiley and Sons Ltd					3080501		FMATD		English	Fire Mater	Article	Final		Scopus	2-s2.0-85088834932
Gratkowski M.T.	13609645000;	Bedding ignition, vertical flame spread and subsequent thermal impact on underlying mattress	2021	Fire and Materials	45	1		28	36		1	10.1002/fam.2834	https://www.scopus.com/inward/record.uri?eid=2-s2.0-85083388158&doi=10.1002%2ffam.2834&partnerID=40&md5=0363027953cad375d58586f9c83adc48	Fire Research Laboratory (FRL), United States Department of Justice, Bureau of Alcohol, Tobacco, Firearms and Explosives (ATF), Beltsville, MD, United States	Gratkowski, M.T., Fire Research Laboratory (FRL), United States Department of Justice, Bureau of Alcohol, Tobacco, Firearms and Explosives (ATF), Beltsville, MD, United States	The ignition of bedding and subsequent vertical spread of fire along the side of a noncombustible surrogate bed set was investigated. One-hundred-eight (108) tests were conducted to assess the ignition timeline and subsequent vertical flame spread of bedding up the side of a bed along with the thermal impact of the bedding fire on the underlying bed set. The ignition source for all tests was comp…	bedding; fire growth; ignition; mattress; thermocouple; vertical flame spread; video frame analysis	Fire resistance; Bedding materials; Flame spread; Floor level; Ignition source; Public domains; Spread of fires; Thermal exposure; Thermal impacts; Thermocouples								(2007) 16 CFR Part 1633 Standard for the Flammability (Open Flame) of Mattress Sets, pp. 734-767. , Washington, DC, Office of Federal Registrar; Damant, G., Nurbakhsh, S., Heat release tests of mattresses and bedding systems (1992) J Forensic Sci, 10 (September/October), pp. 386-410; Ohlemiller, T., Shields, J., McLane, R., Gann, G., (2000) NISTIR 6497 Flammability Assessment Methodology for Matt…	Gratkowski, M.T.; Fire Research Laboratory (FRL), United States; email: mark.gratkowski@atf.gov			John Wiley and Sons Ltd					3080501		FMATD		English	Fire Mater	Article	Final		Scopus	2-s2.0-85083388158
Muroby V., Makarim C.A.	57221742031;6506344666;	Design alternative on peat soil	2020	IOP Conference Series: Materials Science and Engineering	1007	1	12178					10.1088/1757-899X/1007/1/012178	https://www.scopus.com/inward/record.uri?eid=2-s2.0-85100043049&doi=10.1088%2f1757-899X%2f1007%2f1%2f012178&partnerID=40&md5=3b0cef1221830885a0ffa902bc5940b0	Civil Engineering Post-graduate Program, Faculty of Engineering, Universitas Tarumanagara, Indonesia	Muroby, V., Civil Engineering Post-graduate Program, Faculty of Engineering, Universitas Tarumanagara, Indonesia; Makarim, C.A., Civil Engineering Post-graduate Program, Faculty of Engineering, Universitas Tarumanagara, Indonesia	Construction on peat soil has its own difficulty and challenge due to its properties of low shear strength, high compressibility, high water content, and flammable material. Indonesia ranked 4th on peat land area around the world after Canada, Russia, and United States. Based on recent mapping, peat land covers 14,9 million hectare in Indonesia. This paper presents the finding from literature stu…										(2015) Guidelines for Construction on Peat and Organic Soils in Malaysia, , Construction Research Institute of Malaysia. Construction Research Institute of Malaysia, Kuala Lumpur; Wahyunto, N. K., Ritung, S., Sulaeman, Y., Indonesian peatland map: method, certainty, and uses (2014) Proceeding Lokakarya Kajian dan Sebaran Gambut di Indonesia, pp. 81-96; Driessen, P., Deckers, J., Spaargaren, O., N…	Muroby, V.; Civil Engineering Post-graduate Program, Indonesia; email: vicky.muroby@gmail.com			IOP Publishing Ltd	3rd Tarumanagara International Conference of the Applications of Technology and Engineering, TICATE 2020	3 August 2020 through 4 August 2020		166685	17578981				English	IOP Conf. Ser. Mater. Sci. Eng.	Conference Paper	Final	All Open Access, Bronze	Scopus	2-s2.0-85100043049
Wang Y., Zhang S., Tan H., Wang M., Zhang X., Yang Z.	56451238500;57207246293;7403011590;57209950668;57221631894;57219098314;	Analysis of High-temperature Corrosion and Sulfide Deposits Formed on Water-wall Tubes under Low-NOx Combustion Mode for Low-qualities Bituminous Coal [åŠ£è´¨çƒŸç…¤ä½Žæ°®ç‡ƒçƒ§æ¨¡å¼ä¸‹æ°´å†·å£é«˜æ¸©è…èš€ä¸Žç¡«åŒ–ç‰©æ²‰ç§¯å½¢æˆåˆ†æž]	2020	Zhongguo Dianji Gongcheng Xuebao/Proceedings of the Chinese Society of Electrical Engineering	40	24		8058	8066		1	10.13334/j.0258-8013.pcsee.200119	https://www.scopus.com/inward/record.uri?eid=2-s2.0-85099648278&doi=10.13334%2fj.0258-8013.pcsee.200119&partnerID=40&md5=d0898f235c4b1a614c9b93dfe1c43b82	MOE Key Laboratory of Thermo-Fluid Science and Engineering, Xi'an Jiaotong University, Xi'an, 710049, China; China Energy Investment Corporation Branch Company of Yuci Power Generation, Jinzhong, 030600, China; Xi'an GeRui Power Science and Technology Limited Company, Xi'an, 710043, China	Wang, Y., MOE Key Laboratory of Thermo-Fluid Science and Engineering, Xi'an Jiaotong University, Xi'an, 710049, China; Zhang, S., MOE Key Laboratory of Thermo-Fluid Science and Engineering, Xi'an Jiaotong University, Xi'an, 710049, China; Tan, H., MOE Key Laboratory of Thermo-Fluid Science and Engineering, Xi'an Jiaotong University, Xi'an, 710049, China; Wang, M., MOE Key Laboratory of Thermo-Flu…	Air-staged combustion and low-NOx burner retrofitting are commonly adopted for reducing the formation of NOx in furnace by most of large-scale coal-fired units with ultra-low pollution emission. However, the risk of slagging and high-temperature corrosion on water-wall tubes which are exposed in a strongly reducing atmosphere, is sharply increased when the unit is operated under low-NOx combustio…	Coal-fired boilers; High-temperature corrosion; Low-NOx combustion; Ultra-low emission; Water-wall tube	Aluminum compounds; Atmospheric corrosion; Bituminous coal; Boiler corrosion; Boiler deposits; Coal deposits; Coal fired boilers; Corrosive effects; High temperature corrosion; Hydrogen sulfide; II-VI semiconductors; Iron oxides; IV-VI semiconductors; Lead; Morphology; Nitrogen oxides; Pyrites; Scanning electron microscopy; Sulfide minerals; Sulfur compounds; Tubes (components); X ray spectromete…					51876162,Â 51906198 National Natural Science Foundation of China,Â NSFC	åŸºé‡‘é¡¹ç›®ï¼šå›½å®¶è‡ªç„¶ç§‘å­¦åŸºé‡‘é¡¹ç›®(51876162ï¼Œ51906198)ã€‚ Project Supported by National Natural Science Foundation of China (51876162, 51906198).		Yibin, Wang, Tan, Houzhang, Dong, Kun, Study of ash fouling on the blade of induced fan in a 330 MW coal-fired power plant with ultra-low pollutant emission [J] (2017) Applied Thermal Engineering, 118, pp. 283-291; Annual development report of China's power industry 2020, , ä¸­å›½ç”µåŠ›ä¼ä¸šè”åˆä¼š.ä¸­å›½ç”µåŠ›è¡Œä¸šå¹´åº¦å‘å±•æŠ¥å‘Š2020[M].åŒ—äº¬:ä¸­å›½å¸‚åœºå‡ºç‰ˆ,2020. China Electricity Co…	Tan, H.; MOE Key Laboratory of Thermo-Fluid Science and Engineering, China; email: tanhz@mail.xjtu.edu.cn			Chinese Society for Electrical Engineering					2588013		ZDGXE		Chinese	Zhongguo Dianji Gongcheng Xuebao	Article	Final		Scopus	2-s2.0-85099648278
Chen T., Zhou Y., Wang B., Deng W., Song Z., Li W., Yang W., Sun L.	57206650605;57204788582;55729748400;57219196791;56824848100;57207124878;57203357329;7403958389;	Investigations on combustion optimization and NOX reduction of a 600-MWe down-fired boiler: Influence of rearrangement of tertiary air and jet angle of secondary air and separated over-fire air	2020	Journal of Cleaner Production	277		124310				2	10.1016/j.jclepro.2020.124310	https://www.scopus.com/inward/record.uri?eid=2-s2.0-85091669168&doi=10.1016%2fj.jclepro.2020.124310&partnerID=40&md5=87dfda8ac7e83ea0f9393bad8e663685	State Key Laboratory of Coal Combustion, School of Energy and Power Engineering, Huazhong University of Science and Technology, Wuhan, 430074, China; Datang Enertek Technology Lo. Ltd, Changsha, 410000, China	Chen, T., State Key Laboratory of Coal Combustion, School of Energy and Power Engineering, Huazhong University of Science and Technology, Wuhan, 430074, China; Zhou, Y., State Key Laboratory of Coal Combustion, School of Energy and Power Engineering, Huazhong University of Science and Technology, Wuhan, 430074, China; Wang, B., State Key Laboratory of Coal Combustion, School of Energy and Power E…	Low-NOX combustion is the main technology for reducing NOX emission in coal-fired plants. In this work, numerical simulation was conducted on a 600-MWe down-fired lean coal boiler to study the effects of important factors on NOX reduction, namely, the arrangements of tertiary air (TA), the jet angle of secondary air (SA), the separated over-fire air (SOFA) ratio, and the SOFA jet angle. The optim…	Boiler efficiency; Down-fired boiler; NOX emission; SOFA; Tertiary air	Boilers; F region; Boiler efficiency; Combustion optimization; Exhaust gas temperatures; In-situ measurement; Low NOx combustions; Optimal arrangement; Simulation prediction; Unburned carbon content; Coal combustion					National Natural Science Foundation of China,Â NSFC: 51506068 Henan University of Science and Technology,Â HUST Huazhong University of Science and Technology,Â HUST: 2017JYCXJJ035 National Key Research and Development Program of China,Â NKRDPC: 2019YFC1904003 Fundamental Research Funds for the Central Universities	This work was supported by the National Key R&D Program of China ( 2019YFC1904003 ), the National Natural Science Foundation of China ( 51506068 ), the Fundamental Research Funds for the Central Universities (HUST: 2017JYCXJJ035 ). The authors also express their gratitude to the Analytical and Testing Center of Huazhong University of Science and Technology.	This work was supported by the National Key R&D Program of China (2019YFC1904003), the National Natural Science Foundation of China (51506068), the Fundamental Research Funds for the Central Universities (HUST: 2017JYCXJJ035). The authors also express their gratitude to the Analytical and Testing Center of Huazhong University of Science and Technology.	Bai, T., Sun, B., Guo, Y., Kang, Z., Effects of Tertiary Air Staged Combustion on NOX Emission Characteristic in a Pulverized-Coal Boiler with Swirl Burner, Advances in Electric and Electronics (2012), Springer Berlin, Heidelberg; Choi, C.R., Kim, C.N., Numerical investigation on the flow, combustion and NOX emission characteristics in a 500 MWe tangentially fired pulverized-coal boiler (2009) Fu…	Wang, B.; State Key Laboratory of Coal Combustion, China; email: benwang@hust.edu.cn Sun, L.; State Key Laboratory of Coal Combustion, China; email: sunlushi@hust.edu.cn			Elsevier Ltd					9596526		JCROE		English	J. Clean. Prod.	Article	Final		Scopus	2-s2.0-85091669168
Riddle S.B., Herzog C.J., Bateman H.L., Ryan M.J.	57213830742;57222048608;23977553000;24333345500;	Postfire Breeding Behavior in Couch's Spadefoot Toad (Scaphiopus couchii) along the San Pedro River, Arizona	2020	Western North American Naturalist	80	4		531	535			10.3398/064.080.0410	https://www.scopus.com/inward/record.uri?eid=2-s2.0-85101085653&doi=10.3398%2f064.080.0410&partnerID=40&md5=5d2f233a3654115adeaad345a49b5486	Arizona State University, College of Integrative Sciences and Arts, 6073 S. Backus Mall, Mesa, AZ 85212, United States; Arizona Game and Fish Department, 5000 W. Carefree Highway, Phoenix, AZ 85086, United States	Riddle, S.B., Arizona State University, College of Integrative Sciences and Arts, 6073 S. Backus Mall, Mesa, AZ 85212, United States; Herzog, C.J., Arizona State University, College of Integrative Sciences and Arts, 6073 S. Backus Mall, Mesa, AZ 85212, United States; Bateman, H.L., Arizona State University, College of Integrative Sciences and Arts, 6073 S. Backus Mall, Mesa, AZ 85212, United Stat…	Fire is an important ecosystem process that can impact local amphibian communities and breeding behaviors. Riparian gallery forests of the American Southwest are an important habitat for amphibians that breed in river channels, wetlands, and pools within the floodplain. High-intensity fires are rare in these riparian forests, and there is no information on how amphibians respond to fire in this s…										BATEMAN, H.L., HARNER, M.J., CHUNG-MACCOUBREY, A., Abundance and reproduction of toads (Bufo) along a regulated river in the southwestern United States: importance of flooding in ripar - ian ecosystems (2008) Journal of Arid Environments, 72, pp. 1613-1619; BATEMAN, H.L., RIDDLE, S.B., Reptile community responses to native and non-native riparian forests and disturbance along two rivers in Arizon…	Riddle, S.B.; Arizona State University, 6073 S. Backus Mall, United States; email: sidney.b.riddle@gmail.com			Brigham Young University					15270904		WNANF		English	West. North Am. Nat.	Article	Final		Scopus	2-s2.0-85101085653
Chinder G.B., Hattas D., Massad T.J.	57219466488;8554967200;24765342500;	Growth and functional traits of Julbernardia globiflora (Benth) resprouts and seedlings in response to fire frequency and herbivory in miombo woodlands	2020	South African Journal of Botany	135			476	483			10.1016/j.sajb.2020.09.024	https://www.scopus.com/inward/record.uri?eid=2-s2.0-85092929363&doi=10.1016%2fj.sajb.2020.09.024&partnerID=40&md5=f3e8120ccc254e19a89499520f71ef7a	BioEducation Consortium (Gorongosa National Park, Instituto Superior PolitÃ©cnico de Manica, Universidade LÃºrio, Universidade Zambeze, and Universidade de Lisboa), Gorongosa National Park, PO Box 1983, Beira, Sofala, Mozambique; Department of Biological Sciences, University of Cape Town, Rondebosch, 7701, Cape Town, South Africa; Department of Scientific Services, Gorongosa National Park, PO Box…	Chinder, G.B., BioEducation Consortium (Gorongosa National Park, Instituto Superior PolitÃ©cnico de Manica, Universidade LÃºrio, Universidade Zambeze, and Universidade de Lisboa), Gorongosa National Park, PO Box 1983, Beira, Sofala, Mozambique; Hattas, D., Department of Biological Sciences, University of Cape Town, Rondebosch, 7701, Cape Town, South Africa; Massad, T.J., Department of Scientific …	Understanding the effects of fire and herbivory on vegetation is crucial for biodiversity conservation in miombo woodlands. Changes in fire regimes in miombo alter plant growth and functional traits, such as carbon and nitrogen content, specific leaf area (SLA), and the concentrations of polyphenols, which can also change herbivory patterns in these systems. We compared the relative growth rate i…	Fire; Herbivory; Miombo; Polyphenols; Regeneration; Specific leaf area	biodiversity; canopy; functional role; growth rate; herbivory; leaf area; phenolic compound; resprouting; wildfire; Gorongosa National Park; Mozambique; Sofala; Combretum; Julbernardia globiflora					Howard Hughes Medical Institute,Â HHMI: 54108287	This work was made possible by generous funding from the Howard Hughes Medical Institute Grant Number 54108287. We would also like to thank the Gorongosa National Park staff who assisted with project logistics, especially Jason Denlinger, Laura Macamo, Celina Dias, and Berta Guambe. Camilo AntÃ³nio, Lucas Geraldo, and Tongai Castigo generously helped with data collection. Dr. Natasha Ribeiro and …		Alexander, H.D., Arthur, M.A., Foliar morphology and chemistry of upland oaks, red maple, and sassafras seedlings in response to single and repeated prescribed fires (2009) Can. J. For. Res., 39, pp. 740-754; Alvarez-Loayza, P., Terborgh, J., Fates of seedling carpets in an Amazonian floodplain forest: intra-cohort competition or attack by enemies? (2011) J. Ecol., 99, pp. 1045-1054; AntÃ³nio, C.…	Massad, T.J.; Department of Scientific Services, Gorongosa National Park, PO Box 1983, Mozambique; email: tmassad77@gmail.com			Elsevier B.V.					2546299		SAJBD		English	S. Afr. J. Bot.	Article	Final		Scopus	2-s2.0-85092929363
Wang M., Yang W.	55553729063;55501259400;	Earthquake-induced soft-sediment deformation structures from the Upper Triassic of the Jiyuan district, southern North China Craton: Implications for the Qinling Orogeny	2020	Geological Journal	55	12		8264	8281			10.1002/gj.3946	https://www.scopus.com/inward/record.uri?eid=2-s2.0-85088991611&doi=10.1002%2fgj.3946&partnerID=40&md5=1f8fb310b32578fb602062ac0b32f68b	School of Resources and Environment, Henan Polytechnic University, Jiaozuo, China; Collaborative Innovation Center of Coalbed Methane and Shale Gas for Central Plains Economic Region, Jiaozuo, China	Wang, M., School of Resources and Environment, Henan Polytechnic University, Jiaozuo, China; Yang, W., School of Resources and Environment, Henan Polytechnic University, Jiaozuo, China, Collaborative Innovation Center of Coalbed Methane and Shale Gas for Central Plains Economic Region, Jiaozuo, China	Soft-sediment deformation structures are abundant in the upper part of the Upper Triassic Tanzhuang Formation in the Jiyuan district, southern North China Craton. These deformation structures include large load casts, flame structures, ball-and-pillow structures, lenticular sand bodies, synsedimentary faults, and slump structures. The lenticular sand bodies, synsedimentary faults, and slump struc…	lacustrine succession; palaeoseismicity; Qinling Orogen; seismites; Tanzhuang Formation	deformation; earthquake event; earthquake magnitude; induced response; lacustrine environment; orogeny; paleoseismicity; seismite; Triassic; trigger mechanism; China; Henan; Jiyuan; North China Block; Qinling Belt					National Natural Science Foundation of China,Â NSFC: 41702106	National Natural Science Foundation of China, Grant/Award Number: 41702106 Funding information		Alfaro, P., Delgado, J., EstÃ©vez, A., Molina, J.M., Moretti, M., Soria, J.M., Liquefaction and fluidization structures in Messinian storm deposits (Bajo Segura Basin, Betic Cordillera, Southern Spain) (2002) International Journal of Earth Sciences, 91, pp. 505-513; Alsop, G.I., Marco, S., Seismogenic slump folds formed by gravity-driven tectonics down a negligible subaqueous slope (2013) Tectono…	Yang, W.; School of Resources and Environment, China; email: yangwt@hpu.edu.cn Yang, W.; Collaborative Innovation Center of Coalbed Methane and Shale Gas for Central Plains Economic RegionChina; email: yangwt@hpu.edu.cn			John Wiley and Sons Ltd					721050				English	Geol. J.	Article	Final		Scopus	2-s2.0-85088991611
Ray D.G., Cahalan G.D., Lendemer J.C.	57016123700;57213165539;6603477771;	Factors influencing the persistence of reindeer lichens (Cladonia subgenus Cladina) within frequent-fire environments of the Mid-Atlantic Coastal Plain, USA	2020	Fire Ecology	16	1	1				1	10.1186/s42408-019-0063-7	https://www.scopus.com/inward/record.uri?eid=2-s2.0-85077590314&doi=10.1186%2fs42408-019-0063-7&partnerID=40&md5=f62a88eb98d51c4fd388a6c4c959da99	The Nature Conservancy, 116 S Saratoga Street, Salisbury, MD 21804, United States; The Nature Conservancy, 425 Barlow Place, Suite 100, Bethesda, MD 20814, United States; Institute of Systematic Botany, The New York Botanical Garden, 2900 Southern Boulevard, Bronx, New York, 10458-5126, United States	Ray, D.G., The Nature Conservancy, 116 S Saratoga Street, Salisbury, MD 21804, United States; Cahalan, G.D., The Nature Conservancy, 425 Barlow Place, Suite 100, Bethesda, MD 20814, United States; Lendemer, J.C., Institute of Systematic Botany, The New York Botanical Garden, 2900 Southern Boulevard, Bronx, New York, 10458-5126, United States	Background: Prescribed fire is increasingly used to accomplish management goals in fire-adapted systems, yet our understanding of effects on non-target organisms remains underdeveloped. Terricolous lichens in the genus Cladonia P. Browne, particularly cushion-forming reindeer lichens belonging to Cladonia subgenus Cladina Nyl., fit into this category, being characteristic of fire-adapted ecosyste…	Cladina; Cladonia sp; fire refugia; inland dune; non-target organism; prescribed fire; reindeer lichen; restoration; safe site	coastal plain; environmental management; environmental restoration; fire management; lichen; nontarget organism; prescribed burning; refugium; vulnerability; Mid-Atlantic States; United States; Bryophyta; Cladonia; Cladonia rangiferina; Cladonia subtenuis					Nature Conservancy,Â TNC	This project was made possible by the Maryland-D.C. Chapter of The Nature Conservancy. Prescribed fires were carried out with assistance from US Fish and Wildlife Service, Blackwater National Wildlife Refuge; and the Maryland Department of Natural Resources Forestry, Wildlife, and Heritage Departments. We thank anonymous reviewers and the editor for their time and effort, which helped improve our…		Ahti, T., Taxonomic studies on reindeer lichens (Cladonia, subgenus Cladina) (1961) Annales Botanici Societatis Zoologicae Botanicae Fennicae â€œVanamo, 32 (1), pp. 1-160; Ahti, T., (2000) Flora neotropica monograph 78. Cladoniaceae, , New York Botanical Garden, Bronx, New York, USA; Allen, J.L., Lendemer, J.C., Fungal conservation in the USA (2015) Endangered Species Research, 28, pp. 33-42; Art…	Ray, D.G.; The Nature Conservancy, 116 S Saratoga Street, United States; email: dray8532@gmail.com			Springer					19339747				English	Fire Ecol.	Article	Final	All Open Access, Gold	Scopus	2-s2.0-85077590314
Trong K.H., Lee Y.M., Kwak J.H., Ryou H.S.	57220987019;57205456982;57220998716;6701740114;	A numerical study on the effect of sprinkler pressure on ASET in cinema fire	2020	AIP Conference Proceedings	2293		30016					10.1063/5.0027084	https://www.scopus.com/inward/record.uri?eid=2-s2.0-85097980320&doi=10.1063%2f5.0027084&partnerID=40&md5=f0e1bbf2c60f9b0897b3c7c9cca27d2a	Department of Mechanical Engineering, Chung-Ang University, Seoul, 06974, South Korea; Fire Insurers Laboratories of Korea, South Korea	Trong, K.H., Department of Mechanical Engineering, Chung-Ang University, Seoul, 06974, South Korea; Lee, Y.M., Department of Mechanical Engineering, Chung-Ang University, Seoul, 06974, South Korea; Kwak, J.H., Fire Insurers Laboratories of Korea, South Korea; Ryou, H.S., Department of Mechanical Engineering, Chung-Ang University, Seoul, 06974, South Korea	The evaluation of the available safe egress time (ASET) is essential for organizing people evacuation in case of fire in buildings or generic enclosures. Especially, the evacuation on the building structure equipped the sprinkler systems are essential nowadays because sprinkler systems are widely used and impact directly on the fire characteristics. Therefore, we performed a numerical study for f…							National Fire Agency,Â NFA: 2018-NFA002-007-01010002-2018	This research was supported by the Research and Development to Enhance Firefighting Response Ability founded by National fire Agency (2018-NFA002-007-01010002-2018) and Allitelife Company.		Bryner, N., Madrzykowski, D., Grosshandler, W., (2007) International Interflam Conference, 11th Proceedings, pp. 3-5. , edited by Stephen Grayson Interscience Communications, London; Ye, X., Ma, J., Shen, Y.X., Lin, L.Y., (2016) Procedia Engineering, 135, pp. 455-462; McGrattan, K., Fire Dynamics Simulator User's Guide, , https://pages.nist.gov/fdssmv/manuals.html; Glasa, J., (2013) Journal of Ph…	Ryou, H.S.; Department of Mechanical Engineering, South Korea; email: cfdmec@cau.ac.kr	Simos T.E.Simos T.E.Simos T.E.Simos T.E.Simos T.E.Tsitouras C.		American Institute of Physics Inc.	International Conference on Numerical Analysis and Applied Mathematics 2019, ICNAAM 2019	23 September 2019 through 28 September 2019		165330	0094243X	9780735440258			English	AIP Conf. Proc.	Conference Paper	Final		Scopus	2-s2.0-85097980320
Yee-Melichar D., Flores C., Boyle A.R.	16426612100;57225050371;14031002800;	Assisted living administration and management: Effective practices and model programs in elder care: Second edition	2020	Assisted Living Administration and Management: Effective Practices and Model Programs in Elder Care: Second Edition				1	400			10.1891/9780826161994	https://www.scopus.com/inward/record.uri?eid=2-s2.0-85108990241&doi=10.1891%2f9780826161994&partnerID=40&md5=a38b0a53c0b7e9aa150429cd2d9b1d92	San Francisco State University, United States; UCSF, United States; Dominican University of California, United States	Yee-Melichar, D., San Francisco State University, United States; Flores, C., UCSF, United States; Boyle, A.R., Dominican University of California, United States	Assisted Living Administration and Management: Effective Practices and Model Programs in Elder Care 2nd Edition provides students and healthcare professionals with the most up to date and essential knowledge on assisted living and residential care. This comprehensive text empowers current and future assisted living administrators to employ effective practices, understand model programs, and learn…											Yee-Melichar, D.; San Francisco State UniversityUnited States			Springer Publishing Company						9780826161994; 9780826161949			English	Assist. Living Adm. and Manag.: Eff. Pract. and Model Programs in Elder Care: Second Ed.	Book	Final		Scopus	2-s2.0-85108990241
Zheng N., Song T., Cheng M.	36661631500;8731019600;57225779382;	K1 Xiguayuan Formation Soft-Sediment Deformation Caused by Earthquake in Luanping Basin [æ»¦å¹³ç›†åœ°ä¸‹ç™½åž©ç»Ÿè¥¿ç“œå›­ç»„éœ‡ç§¯è½¯æ²‰ç§¯å˜å½¢]	2020	Diqiu Kexue - Zhongguo Dizhi Daxue Xuebao/Earth Science - Journal of China University of Geosciences	45	11		4198	4206		1	10.3799/dqkx.2020.021	https://www.scopus.com/inward/record.uri?eid=2-s2.0-85096974648&doi=10.3799%2fdqkx.2020.021&partnerID=40&md5=4fab08012994b63bdd32f07f84a43a10	Institute of Geology, Chinese Academy of Geological Sciences, Beijing, 100037, China; Asia-Pacific Department, PetroChina Research Institute of Petroleum Exploration & Development, Beijing, 100083, China	Zheng, N., Institute of Geology, Chinese Academy of Geological Sciences, Beijing, 100037, China; Song, T., Institute of Geology, Chinese Academy of Geological Sciences, Beijing, 100037, China; Cheng, M., Asia-Pacific Department, PetroChina Research Institute of Petroleum Exploration & Development, Beijing, 100083, China	In order to improve the understanding of soft-sediment deformation structures caused by earthquake of the Xiguayuan Formation in Luanping basin, they were studied by the method of combination of both the field investigation with laboratory analysis, and the macroscopic sedimentary system with microscopic soft-sediment deformation structure. In two sections at the angle between the main and second…	Earthquake; Luanping basin; Sedimentology; Soft-sediment deformation; Xiguayuan Formation	Deformation; Earthquakes; Sediments; Continuous development; Field investigation; Laboratory analysis; Liquefied droplets; Regional distribution; Sedimentary systems; Soft-sediment deformation; Soft-sediment deformation structures; Drop breakup								Brogi, A., Capezzuoli, E., Moretti, M., Earthquake-Triggered Soft-Sediment Deformation Structures (Seismites) in Travertine Deposits (2018) Tectonophysics, 745, pp. 349-365; Deev, E., Korzhenkov, A., Turova, I., Large Ancient Earthquakes in the Western Issyk-Kul Basin (Kyrgyzstan, Northern Tien Shan) (2018) Journal of Asian Earth Sciences, 166, pp. 48-65; Deev, E., Turova, I., Borodovskiy, A., La…	Zheng, N.; Institute of Geology, China; email: zhengninglaio@163.com			China University of Geosciences					10002383		DIKEE		Chinese	Diqiu Kexue Zhongguo Dizhi Daxue Xuebao	Article	Final	All Open Access, Bronze	Scopus	2-s2.0-85096974648
Ozkaleli Akcetin M., Gedik K., Balci S., Gul H.K., Birgul A., Kurt Karakus P.B.	57217850075;24070241100;57217848606;57217862307;12795386100;9238695800;	First insight into polybrominated diphenyl ethers in car dust in Turkey: concentrations and human exposure implications	2020	Environmental Science and Pollution Research	27	31		39041	39053			10.1007/s11356-020-09905-8	https://www.scopus.com/inward/record.uri?eid=2-s2.0-85087682593&doi=10.1007%2fs11356-020-09905-8&partnerID=40&md5=74f9ba56d2dfec7f9a8f0cb9853dba41	Department of Environmental Engineering, Faculty of Engineering, Akdeniz University, Antalya, Turkey; Department of Environmental Engineering, Faculty of Engineering, Eskisehir Technical University, Eskisehir, Turkey; Department of Environmental Engineering, Faculty of Engineering and Natural Sciences, Bursa Technical University, Bursa, Turkey	Ozkaleli Akcetin, M., Department of Environmental Engineering, Faculty of Engineering, Akdeniz University, Antalya, Turkey; Gedik, K., Department of Environmental Engineering, Faculty of Engineering, Eskisehir Technical University, Eskisehir, Turkey; Balci, S., Department of Environmental Engineering, Faculty of Engineering and Natural Sciences, Bursa Technical University, Bursa, Turkey; Gul, H.K…	The presence of polybrominated diphenyl ethers (PBDEs) in the car is due to their use as a flame retardant additive in various car components such as dashboard, plastic parts, seat and headliner cushion foams, insulated cables, and electronic circuits. Ingestion of dust inadvertently or dermal contact to dust are significant pathways of human exposure to pollutants including PBDEs. There are no s…	Bursa; Car dust; Dermal contact; Exposure assessment; Ingestion; Polybrominated diphenyl ethers (PBDEs); Turkey	additive; assessment method; concentration (composition); dust; flame retardant; health risk; PBDE; pollution exposure; traffic emission; Bursa [Turkey]; Turkey; diphenyl ether derivative; flame retardant; adult; car; dust; environmental exposure; environmental monitoring; human; indoor air pollution; preschool child; turkey (bird); Adult; Air Pollution, Indoor; Automobiles; Child, Preschool; Dus…		Dust; Flame Retardants; Halogenated Diphenyl Ethers			172L11	This study was supported by Bursa Technical University Scientific Research Projects Coordination Unit (BTU-BAP Grant # 172L11). Acknowledgments		Abdallah, M.A.E., Pawar, G., Harrad, S., Effect of bromine substitution on human dermal absorption of polybrominated diphenyl ethers (2015) Environ Sci Technol, 49, pp. 10976-10983. , (, a; Abdallah, M.A.E., Pawar, G., Harrad, S., Evaluation of in vitro vs. in vivo methods for assessment of dermal absorption of organic flame retardants: a review (2015) Environ Int, 74, pp. 13-22. , (, b; Alava, J…	Kurt Karakus, P.B.; Department of Environmental Engineering, Turkey; email: perihan.kurt@btu.edu.tr			Springer Science and Business Media Deutschland GmbH					9441344		ESPLE	32642893	English	Environ. Sci. Pollut. Res.	Article	Final		Scopus	2-s2.0-85087682593
Choi J., Hoseinzade S., Shin S.S., Tehranian H.	55722509200;57194045096;57211067834;6603288004;	Corporate bond mutual funds and asset fire sales	2020	Journal of Financial Economics	138	2		432	457		4	10.1016/j.jfineco.2020.05.006	https://www.scopus.com/inward/record.uri?eid=2-s2.0-85087168385&doi=10.1016%2fj.jfineco.2020.05.006&partnerID=40&md5=09a99a094ca05f8b5eeb85119aed9fae	University of Illinois at Urbana-Champaign, Gies College of Business, 515 East Gregory Street, Champaign, IL 61820, United States; Yonsei University, Yonsei Business School, 50 Yonsei-ro, Seodaemun-gu, Seoul, 03722, South Korea; Suffolk University, Sawyer Business School, 120 Tremont Street, Boston, MA 02108, United States; Aalto University School of Business, Ekonominaukio 1, Espoo, 02150, Finla…	Choi, J., University of Illinois at Urbana-Champaign, Gies College of Business, 515 East Gregory Street, Champaign, IL 61820, United States, Yonsei University, Yonsei Business School, 50 Yonsei-ro, Seodaemun-gu, Seoul, 03722, South Korea; Hoseinzade, S., Suffolk University, Sawyer Business School, 120 Tremont Street, Boston, MA 02108, United States; Shin, S.S., Aalto University School of Business…	Corporate bond mutual funds engage in liquidity transformation, raising concerns among academics and policy makers that large redemptions will lead to asset fire sales. We find little evidence, however, that bond fund redemptions drive fire sale price pressure after controlling for time-varying issuer-level information that could also affect fundsâ€™ trading decisions, using a novel identificatio…	Asset fire sales; Corporate bond mutual funds; Liquidity management						Boston College,Â BC	This paper combines ?Liquidity Sensitive Trading and Corporate Bond Fund Fire Sales? by Jaewon Choi and Sean Seunghun Shin and ?Corporate Bond Mutual Funds and Asset Fire Sales? by Saeid Hoseinzade and Hassan Tehranian. We thank Pierluigi Balduzzi, Jack Bao, Elizabeth Berger, Gjergji Cici, Caitlin Dannhauser, Jens Dick-Nielson, Ali Ebrahimnejad, Wayne Ferson, Mark Flannery, Jean Helwege, Edith Ho…		Ambrose, B.W., Cai, N., Helwege, J., Fallen angels and price pressure (2012) Journal of Fixed Income, 2, pp. 74-86; Bao, J., O'Hara, M., Zhou, X.A., The Volcker Rule and market-making in times of stress (2018) Journal of Financial Economics, 130, pp. 95-113; Bao, J., Pan, J., Wang, J., The illiquidity of corporate bonds (2011) Journal of Finance, 66, pp. 911-946; Bessembinder, H., Jacobsen, S.E.,…	Choi, J.; University of Illinois at Urbana-Champaign, 515 East Gregory Street, United States; email: jaewchoi@illinois.edu			Elsevier B.V.					0304405X		JFECD		English	J. Financ. Econ.	Article	Final		Scopus	2-s2.0-85087168385
Chen M.-J., Lazar S., Kolibaba T.J., Shen R., Quan Y., Wang Q., Chiang H.-C., Palen B., Grunlan J.C.	57034475100;57202645208;57208867763;57192695152;57219717850;55566472600;57219718135;57217066875;6603847127;	Environmentally Benign and Self-Extinguishing Multilayer Nanocoating for Protection of Flammable Foam	2020	ACS Applied Materials and Interfaces	12	43		49130	49137		2	10.1021/acsami.0c15329	https://www.scopus.com/inward/record.uri?eid=2-s2.0-85094932164&doi=10.1021%2facsami.0c15329&partnerID=40&md5=a4100720b2fc0c5d5fe2fc2237fa0550	School of Science, Xihua University, 9999 Hongguang Road, Chengdu, 610039, China; Department of Mechanical Engineering, Texas AandM University, 3123 Tamu, College Station, TX 77843, United States; Department of Chemistry, Texas AandM University, 3255 Tamu, College Station, TX 77843, United States; Department of Chemical Engineering, Texas AandM University, 3122 Tamu, College Station, TX 77843, Un…	Chen, M.-J., School of Science, Xihua University, 9999 Hongguang Road, Chengdu, 610039, China, Department of Mechanical Engineering, Texas AandM University, 3123 Tamu, College Station, TX 77843, United States; Lazar, S., Department of Chemistry, Texas AandM University, 3255 Tamu, College Station, TX 77843, United States; Kolibaba, T.J., Department of Chemistry, Texas AandM University, 3255 Tamu, …	Most current flame-retardant nanocoatings for flexible polyurethane foam (PUF) consist of passive barriers, such as clay, graphene oxide, or metal hydroxide. In an effort to develop a polymeric and environmentally benign nanocoating for PUF, positively charged chitosan (CH) and anionic sodium hexametaphosphate (PSP) were deposited using layer-by-layer (LbL) assembly. Only six bilayers of CH/PSP f…	chitosan; flame retardant; flexible polyurethane foam; layer-by-layer assembly; sodium hexametaphosphate	Exoskeleton (Robotics); Film preparation; Graphene; Heat transfer; Multilayers; Polyurethanes; Rigid foamed plastics; Sodium compounds; Environmentally benign; Flexible Polyurethanes; Layer-by-layer assemblies; Multi-layer thin film; Peak heat release rates; Positively charged; Self-extinguishing; Sodium hexametaphosphate; Growth rate					CSC Global Foundation National Natural Science Foundation of China,Â NSFC: 21975208 China Scholarship Council,Â CSC: 201908510064	The authors thank the National Natural Science Foundation of China (grant no. 21975208) and China Scholarship Council (CSC: 201908510064).		Engels, H.W., Pirkl, H.G., Albers, R., Albach, R.W., Krause, J., Hoffmann, A., Casselmann, H., Dormish, J., Polyurethanes: Versatile Materials and Sustainable Problem Solvers for Today's Challenges (2013) Angew. Chem., Int. Ed., 52, pp. 9422-9441; (2017) White Paper on Upholstered Furniture Flammability, , http://www.nfpa.org/Assets/files/AboutTheCodes/277/2156%20%20UpholsteredFurnWhitePaper.pdf,…	Grunlan, J.C.; Department of Mechanical Engineering, United States; email: jgrunlan@tamu.edu			American Chemical Society					19448244			33064444	English	ACS Appl. Mater. Interfaces	Article	Final		Scopus	2-s2.0-85094932164
DeGeorge K.C., Neltner C.E., Neltner B.T.	56716489200;57219394267;57219384927;	Prevention of Unintentional Childhood Injury	2020	American family physician	102	7		411	417				https://www.scopus.com/inward/record.uri?eid=2-s2.0-85092527490&partnerID=40&md5=64a79de9eabf7b15b255723a574971bf	University of Virginia School of Medicine, VA, Charlottesville, United States	DeGeorge, K.C., University of Virginia School of Medicine, VA, Charlottesville, United States; Neltner, C.E., University of Virginia School of Medicine, VA, Charlottesville, United States; Neltner, B.T., University of Virginia School of Medicine, VA, Charlottesville, United States	Unintentional injury accounts for one-third of deaths in children and adolescents each year, primarily from motor vehicle crashes. Children younger than 13 years should be restrained in the back seat, and infants and toddlers should remain rear-facing until at least two years of age. Infants should be positioned on their backs in a crib, on a mattress with only a fitted sheet to avoid suffocation…		child; child welfare; human; practice guideline; prevention and control; safety; Accidental Injuries; Child; Child Welfare; Humans; Practice Guidelines as Topic; Safety												NLM (Medline)					15320650			32996759	English	Am Fam Physician	Review	Final		Scopus	2-s2.0-85092527490
Wichman I.S., Nguyen Y.T., Pence T.J.	7004239774;57202649740;7003548544;	A model for crack formation during active solid pyrolysis of a char-forming solid: crack patterns; surface area generation; volatile mass efflux	2020	Combustion Theory and Modelling	24	5		903	925			10.1080/13647830.2020.1772510	https://www.scopus.com/inward/record.uri?eid=2-s2.0-85087073238&doi=10.1080%2f13647830.2020.1772510&partnerID=40&md5=4a010b74597c72543dd0832004bf6656	Energy and Automotive Research Laboratories, 1497 Engineering Research Court, East Lansing, MI, United States; Department of Mechanical Engineering, Michigan State University, East Lansing, MI, United States	Wichman, I.S., Energy and Automotive Research Laboratories, 1497 Engineering Research Court, East Lansing, MI, United States, Department of Mechanical Engineering, Michigan State University, East Lansing, MI, United States; Nguyen, Y.T., Department of Mechanical Engineering, Michigan State University, East Lansing, MI, United States; Pence, T.J., Department of Mechanical Engineering, Michigan Sta…	A model is developed for the formation and propagation of cracks in a material sample that is heated at its top surface, pyrolyses, and then thermally degrades to form char. In this work the sample is heated uniformly over its entire top surface by a hypothetical flame (a heat source). The pyrolysis mechanism is described by a one-step overall reaction that is dependent nonlinearly on the tempera…	combustion; crack formation; flame spread; material degradation; pyrolysis; thermal fracture; volatile mass flux	Pyrolysis; Cone calorimeter; Degradation of the material; Material boundaries; Overall reactions; Principal stress; Propagation of cracks; Pyrolysis mechanism; Shrinkage strains; Cracks					Michigan State University,Â MSU	This work was partially supported by the Composite Vehicles Research Center (CVRC) at Michigan State University. The computing resources of the High Performance Computing Center (HPCC) at Michigan State University were essential to the performance of this work.		Nguyen, Y.T., Pence, T.J., Wichman, I.S., Crack formation during solid pyrolysis: Evolution, pattern formation and statistical behaviour (2019) Proc. R. Soc. A, 47 (5); Babrauskas, V., Development of the cone calorimeter-a bench-scale heat release rate apparatus based on oxygen consumption (1984) Fire Mater., 8, pp. 81-95; Olson, S.L., Ruff, G.A., Fletcher, J.M., Microgravity flame spread in expl…	Wichman, I.S.; Energy and Automotive Research Laboratories, 1497 Engineering Research Court, United States; email: wichman@egr.msu.edu			Taylor and Francis Ltd.					13647830				English	Combust. Theory Model.	Article	Final		Scopus	2-s2.0-85087073238
Mbereyaho L., Nzayisenga L., Tuyizere E., Hagenimana F.	57210934396;57224352846;57224364267;57224371057;	Application of African Couchgrass in Manufacturing of Medium Density Fiberboard	2020	Journal of Engineering, Project, and Production Management	10	3		211	218		1	10.2478/jeppm-2020-0023	https://www.scopus.com/inward/record.uri?eid=2-s2.0-85105944842&doi=10.2478%2fjeppm-2020-0023&partnerID=40&md5=09c55f75a26564605315e6d89ec21618	Department of Civil,Environmental and Geomatics Engineering, College of Science and Technology, University of Rwanda, P.O Box: 3900, Kigali, Rwanda	Mbereyaho, L., Department of Civil,Environmental and Geomatics Engineering, College of Science and Technology, University of Rwanda, P.O Box: 3900, Kigali, Rwanda; Nzayisenga, L., Department of Civil,Environmental and Geomatics Engineering, College of Science and Technology, University of Rwanda, P.O Box: 3900, Kigali, Rwanda; Tuyizere, E., Department of Civil,Environmental and Geomatics Engineer…	Worldwide, the medium density fiberboard (MDF) materials have been extensively used for furniture as well as a normal building material. The MDF production is based on wood materials that are obtained from the tree cutting, and this process may conduct to gradual deforestation. Different works have shown the advantages of using other renewable biomass sources for MDF manufacturing. This study aim…	African couchgrass; Density; Medium density fiberboard; Thickness swelling; Water absorption									AkgÃ¼l, M., GÃ¼ler, C., Ã‡Ã¶pÃ¼r, Y., Certain physical and mechanical properties of medium density fiberboards manufactured from blends of corn (zea mays indurata sturt.) stalks and pine (pinus nigra) wood (2010) Turkish Journal of Agriculture and Forestry, 34 (2010), pp. 197-206; AkgÃ¼l, M., Uner, B., CÄ…mlibel, O., Ayata, U., Manufacture of medium density fiberboard (mdf) panels from agribased …	Mbereyaho, L.; Department of Civil,Environmental and Geomatics Engineering, P.O Box: 3900, Rwanda; email: lmbereyaho2015@gmail.com			De Gruyter Open Ltd					22216529				English	J. Eng. Proj. Prod. Manag.	Article	Final	All Open Access, Gold	Scopus	2-s2.0-85105944842
Strokach E., Borovik I., Chen F.	57197801332;36117471500;57155483700;	Numerical simulation of reacting flow in the combustion chamber and study of the impact of turbulent diffusion coefficients	2020	Advances in Mechanical Engineering	12	9						10.1177/1687814020954974	https://www.scopus.com/inward/record.uri?eid=2-s2.0-85090896465&doi=10.1177%2f1687814020954974&partnerID=40&md5=d1429ec84ca20e4e5d372924c02dc77f	Department of Rocket engines, Moscow Aviation Institute, Moscow, Russian Federation; School of Astronautics and Aeronautics, Shanghai Jiao Tong University, Shanghai, China	Strokach, E., Department of Rocket engines, Moscow Aviation Institute, Moscow, Russian Federation; Borovik, I., Department of Rocket engines, Moscow Aviation Institute, Moscow, Russian Federation; Chen, F., School of Astronautics and Aeronautics, Shanghai Jiao Tong University, Shanghai, China	A methodology for combustion modeling with complex mixing and thermodynamic conditions, especially in thrusters, is still under development. The resulting flow and propulsion parameters strongly depend on the models used, especially on the turbulence model as it determines the mixing efficiency. In this paper, the effect of the sigma-type turbulent diffusion coefficients arriving in the diffusion…	Combustion; computational fluid dynamics; heat & mass transfer; propulsion systems; simulation; turbulence						Ministry of Education and Science of the Russian Federation,Â Minobrnauka: 13.7418.2017/8.9	The author(s) disclosed receipt of the following financial support for the research, authorship, and/or publication of this article: This study was funded by the Russian Ministry of Education and Science (project 13.7418.2017/8.9).		Zhukov, V.P., Computational fluid dynamics simulations of a GO2/GH2 single element combustor (2015) J Propul Power, 31 (6), pp. 1707-1714; Zhukov, V.P., Suslov, D.I., Measurements and modelling of wall heat fluxes in rocket combustion chamber with porous injector head (2016) Aerosp Sci Technol, 48, pp. 67-74; Molchanov, A.M., Myakochin, A.S., Numerical simulation of the flow in the scramjet combu…	Borovik, I.; Department of Rocket engines, Russian Federation; email: borovik.igor@mai.ru			SAGE Publications Inc.					16878132				English	Adv. Mech. Eng.	Article	Final	All Open Access, Gold	Scopus	2-s2.0-85090896465
G S., Dhannina C.S., D S.K., K R B.	57217165016;57217165467;57217166069;57207927004;	Numerical simulation of the heat transfer and NOX emissions in a 660 MW tangentially fired pulverised-coal supercritical boiler	2020	Heat and Mass Transfer/Waerme- und Stoffuebertragung	56	9		2693	2709		2	10.1007/s00231-020-02884-z	https://www.scopus.com/inward/record.uri?eid=2-s2.0-85086574821&doi=10.1007%2fs00231-020-02884-z&partnerID=40&md5=838322d1655fc4a8c7a49b99b78b4463	Bharat Heavy Electricals Limited, Tiruchirappalli, India; Indian Institute of Technology, Madras, India; National Institute of Technology, Tiruchirappalli, India	G, S., Bharat Heavy Electricals Limited, Tiruchirappalli, India; Dhannina, C.S., Indian Institute of Technology, Madras, India; D, S.K., Bharat Heavy Electricals Limited, Tiruchirappalli, India; K R, B., National Institute of Technology, Tiruchirappalli, India	Numerical simulation of the influence of operating conditions of the furnace on its performance characteristics like heat flux distribution, Furnace Exit Gas Temperature (FEGT) and NOx emission levels was performed for a tangentially fired pulverised coal boiler. The results revealed that the FEGT and NOx emission are slightly higher when the top seven coal nozzles are in operation compared to th…	Heat flux distribution; Indian coal; NOx emission levels; SOFA opening; Tangentially fired boiler; Tilt	Boilers; Heat flux; Heat transfer; Nitrogen oxides; Nozzles; Numerical models; Gas temperature; Heat flux distributions; NOx emissions; Operating condition; Over fire airs; Performance characteristics; Pulverised coals; Supercritical boiler; Coal						The authors take this opportunity to thank the managements of Bharat Heavy Electricals Limited and National Institute of Technology, Trichy for granting permission to publish this research work.		(2015), The Gazette of India: Extraordinary, Part-II, Sec. 3(ii), Ministry of Environment, Forest and Climate Change Notification; Sankar, G., Chandrasekhara Rao, A., Seshadri, P.S., Balasubramanian, K.R., Techniques for measurement of heat flux in furnace waterwalls of boilers and prediction of heat flux â€“ a review (2016) Appl Therm Eng, 103, pp. 1470-1479; Douglas Smoot, L., Modeling of coal …	G, S.; Bharat Heavy Electricals LimitedIndia; email: sankarg@bhel.in			Springer					9477411		HMTRF		English	Heat Mass Transfer	Article	Final		Scopus	2-s2.0-85086574821
Batool S., Gill R., Ma C., Reddy G.C.S., Guo W., Hu Y.	56412650700;23501329300;36809909200;57226309810;57189516645;57204056414;	Epoxy-based multilayers for flame resistant flexible polyurethane foam (FPUF)	2020	Journal of Applied Polymer Science	137	29	48890				3	10.1002/app.48890	https://www.scopus.com/inward/record.uri?eid=2-s2.0-85077873598&doi=10.1002%2fapp.48890&partnerID=40&md5=60b8834f744f32517148f466475d5d48	Department of Environmental Sciences, Fatima Jinnah Women University, The Mall, Rawalpindi, Punjab 46000, Pakistan; State Key Laboratory of Fire Science, University of Science and Technology of China, Hefei, Anhui 23000, China	Batool, S., Department of Environmental Sciences, Fatima Jinnah Women University, The Mall, Rawalpindi, Punjab 46000, Pakistan, State Key Laboratory of Fire Science, University of Science and Technology of China, Hefei, Anhui 23000, China; Gill, R., Department of Environmental Sciences, Fatima Jinnah Women University, The Mall, Rawalpindi, Punjab 46000, Pakistan; Ma, C., State Key Laboratory of F…	Flexible polyurethane foam (FPUF), a widely used cushioning and comfort component for homeware and automobile industries if tailored for flame resistance, can exhibit enhanced market value. With the view to preparing such protective films, multilayered coating composed of montmorillonite (MMT) and triphenyl phosphate (tPP) along with polyethyleneimine (PEI), poly[(o-cresyl glycidyl ether)-co-form…	clay; coatings; composites; flame retardance; foams	Automotive industry; Clay; Composite materials; Flame resistance; Foams; Growth rate; Polyurethanes; Rigid foamed plastics; Comparative studies; Flame-retardance; Flexible Polyurethanes; Layer-by-layer techniques; Montmorillonite (MMT); Multi-layered coatings; Peak heat release rates; Triphenyl phosphate; Coatings					Institute of Infection and Immunity,Â III Higher Education Commission, Pakistan,Â HEC	The authors are grateful to the Higher Education Commission, Pakistan, for funding the research work through Indigenous Scholarship Batch III and International research support initiative program (IRSIP).		Pan, H., Lu, Y., Song, L., Zhang, X., Hu, Y., (2016) RSC Adv., 6 (82); Wang, W., Pan, H., Shi, Y., Yu, B., Pan, Y., Liew, K.M., Hu, Y., (2015) ACS Sustain. Chem. Eng., 3 (12), p. 3214; Malucelli, G., Carosio, F., Alongi, J., Fina, A., Frache, A., Camino, G., (2014) Mat. Sci. Eng. R., 84, p. 1; Singh, H., Jain, A.K., (2009) J. Appl. Polym. Sci., 111 (2), p. 1115; Maddalena, L., Carosio, F., Gomez,…	Gill, R.; Department of Environmental Sciences, Pakistan; email: dr.gill@fjwu.edu.pk			John Wiley and Sons Inc.					218995		JAPNA		English	J. Appl. Polym. Sci.	Article	Final		Scopus	2-s2.0-85077873598
Jung B., Kim J.H., Seo J.K.	57218608883;57207439468;36890591400;	Investigation of the structural strength of existing blast walls in well-test areas on drillships	2020	Journal of Marine Science and Engineering	8	8	583				2	10.3390/JMSE8080583	https://www.scopus.com/inward/record.uri?eid=2-s2.0-85089778701&doi=10.3390%2fJMSE8080583&partnerID=40&md5=8577c3b70e1761523f3f4d56fb2b7835	Department of Naval Architecture and Ocean Engineering, Pusan National University, Busan, 46241, South Korea; The Korea Ship and Offshore Research Institute, Pusan National University, Busan, 46241, South Korea	Jung, B., Department of Naval Architecture and Ocean Engineering, Pusan National University, Busan, 46241, South Korea; Kim, J.H., The Korea Ship and Offshore Research Institute, Pusan National University, Busan, 46241, South Korea; Seo, J.K., Department of Naval Architecture and Ocean Engineering, Pusan National University, Busan, 46241, South Korea, The Korea Ship and Offshore Research Institut…	Blast walls are installed on the topside of offshore structures to reduce the damage from fire and explosion accidents. The blast walls on production platforms such as floating production storage, offloading, and floating production units undergo fire and explosion risk analysis, but information about blast walls on the well-test area of drillship topsides is insufficient even though well tests a…	Blastwall; Drillship; Explosion; Non-linear structural analysis; Strengthevaluation; Well-test areas						Ministry of Oceans and Fisheries,Â MOF	This research was a part of the project titled "Development of guidance for prevent of leak and mitigation of consequence in hydrogen ships", funded by the Ministry of Oceans and Fisheries, Korea.	Funding: This research was a part of the project titled â€œDevelopment of guidance for prevent of leak and mitigation of consequence in hydrogen shipsâ€, funded by the Ministry of Oceans and Fisheries, Korea.	Tanaka, S., Okada, Y., Ichikawa, Y., (2009) Offshore drilling and production equipment. In Civil Engineering, , Encyclopedia of Life Support Systems: Oxford, UK; (2017) Worldwide Offshore Accident Databank (WOAD), , DNV-GL: Oslo, Norway; Fattakhova, E.Z., Barakhnina, V.B., Accident rate analysis on the offshore oil and gas production installation and platforms (2015) Int. J. Appl. Fundam. Res, 1,…	Seo, J.K.; Department of Naval Architecture and Ocean Engineering, South Korea; email: seojk@pusan.ac.kr			MDPI AG					20771312				English	J. Mar. Sci. Eng.	Article	Final	All Open Access, Gold	Scopus	2-s2.0-85089778701
Guillaume E., de Feijter R., van Gelderen L.	26436381700;55879578800;55507410600;	An overview and experimental analysis of furniture fire safety regulations in Europe	2020	Fire and Materials	44	5		624	639		2	10.1002/fam.2826	https://www.scopus.com/inward/record.uri?eid=2-s2.0-85082963637&doi=10.1002%2ffam.2826&partnerID=40&md5=de6e5a46aa63a130e59839920d9192a9	Efectis France, Espace Technologique, Saint-Aubin Cedex, France; Efectis Nederland, Bleiswijk, Netherlands	Guillaume, E., Efectis France, Espace Technologique, Saint-Aubin Cedex, France; de Feijter, R., Efectis Nederland, Bleiswijk, Netherlands; van Gelderen, L., Efectis Nederland, Bleiswijk, Netherlands	The regulation requirements for upholstered furniture are nationally defined and lead to very different safety levels across Europe. This paper studies the fire performance of upholstered furniture across Europe and demonstrates the differences in the fire safety of sofas in different countries. Real sofas were purchased over Europe and tested first alone then for several of them in a room scenar…	fire safety of sofas; heat release; regulation; upholstered furniture	Flame retardants; Experimental analysis; Fire safety; Heat release; Market surveillance; Performance points; regulation; Technical solutions; upholstered furniture; Fires						This work was sponsored by BSEF (International Bromine Production Organization) and initial work by the ACFSE (The Alliance for Consumer Fire Safety in Europe). None of the sponsors have been involved in the results and conclusions of this paper. The authors thank Rudolf van Mierlo, Christoffel Steinhagen, and Arjo Lock for their original work and memory. The authors would like to thank Guillermo…		Chivas, C., Guillaume, E., Sainrat, A., Barbosa, V., Assessment of risks and benefits in the use of flame retardants in upholstered furniture in continental Europe (2009) Fire Saf J, 44 (5), pp. 801-807. , https://doi.org/10.1016/j.firesaf.2009.03.009; Hagen, R., Karemaker, M., Larsson, I., (2017), https://www.f-e-u.org/upload/database/Fire_safety_of_upholstered_furniture_and_mattresses_in_the_do…	Guillaume, E.; Efectis France, France; email: eric.guillaume@efectis.com			John Wiley and Sons Ltd					3080501		FMATD		English	Fire Mater	Article	Final	All Open Access, Hybrid Gold	Scopus	2-s2.0-85082963637
[No author name available]	[No author id available]	Life and Environmental Sciences Academics Forum 2019	2020	IOP Conference Series: Earth and Environmental Science	538	1				583			https://www.scopus.com/inward/record.uri?eid=2-s2.0-85090027194&partnerID=40&md5=5fb9bfb6ca7de8dc91d2ffafc872ee5b			The proceedings contain 77 papers. The topics discussed include: mapping of active major faults in the Mamasa and surrounding areas using satellite gravity data and topographic features; remote sensing of tropical forest biomass: the Malaysian experiences; coral reefs distribution using Sentinel-2A imagery in Belanda Island, Bira Besar Island and Pramuka Island at Kepulauan Seribu National Park; …												Yuniati R.Margules C.Nagasawa R.Ismail M.H.Haris A.	Universitas Indonesia	Institute of Physics Publishing	3rd Life and Environmental Sciences Academics Forum, LEAF 2019	2019-07-11		162012	17551307				English	IOP Conf. Ser. Earth Environ. Sci.	Conference Review	Final		Scopus	2-s2.0-85090027194
Yan H.-B., Du J.-Q., Jia Y.-H., Wang C.-Y.	57218950456;57218935599;57218938103;57218955196;	Combustion Adjustment Experiment and Optimization Analysis of 350 MW Supercritical Unit [350 MWè¶…ä¸´ç•Œæœºç»„ç‡ƒçƒ§è°ƒæ•´è¯•éªŒåŠä¼˜åŒ–åˆ†æž]	2020	Reneng Dongli Gongcheng/Journal of Engineering for Thermal Energy and Power	35	7		123	129			10.16146/j.cnki.rndlgc.2020.07.018	https://www.scopus.com/inward/record.uri?eid=2-s2.0-85090902061&doi=10.16146%2fj.cnki.rndlgc.2020.07.018&partnerID=40&md5=94dec9d1c12b87942b25cf2d2e4a419a	State Grid Hebei Energy Technology Service Co.Ltd., Shijiazhuang, 050000, China	Yan, H.-B., State Grid Hebei Energy Technology Service Co.Ltd., Shijiazhuang, 050000, China; Du, J.-Q., State Grid Hebei Energy Technology Service Co.Ltd., Shijiazhuang, 050000, China; Jia, Y.-H., State Grid Hebei Energy Technology Service Co.Ltd., Shijiazhuang, 050000, China; Wang, C.-Y., State Grid Hebei Energy Technology Service Co.Ltd., Shijiazhuang, 050000, China	After a domestic 350 MW supercritical unit was put into operation,at low load conditions,the low main steam and reheat steam temperatures,large steam temperature deviation and the platen superheater tube wall overtemperature problems seriously affect the safe operation of the unit.In this paper,the on-site combustion adjustment tests were carried out to change the main burner commissioning mode,a…	Combustion adjustment optimization; Low load condition; Low steam temperature; Steam temperature deviation; Supercritical unit; Tube wall over temperature						TSS2018-004	Science and Technology Project of State Grid Hebei Energy Technology Service Co.Ltd.(TSS2018-004)		LI, Pin, Influential factors of energy supply security of China (2018) Journal of Xi'an University of Science and Technology, 38 (3), pp. 403-410. , æŽ å“. ä¸­å›½èƒ½æºä¾›ç»™å®‰å…¨å½±å“å› ç´ ç ”ç©¶[J]. è¥¿å®‰ç§‘æŠ€å¤§å­¦å­¦æŠ¥, 2018,38(3): 403-410. [J]; RAO, Hong, LI, Li-ying, GUO, Xiao-bin, Study on situation and direction of China energy technology revolution (2018) Engineering Sciences, 20 …				Harbin Research Institute					10012060		RDGOE		Chinese	Reneng Dongli Gongcheng	Article	Final		Scopus	2-s2.0-85090902061
Miao J.-T., Ge M., Wu Y., Chou T.Y., Wang H., Zheng L., Wu L.	57205782420;57211412198;57215929501;55154425600;56974554800;55696781800;55807871400;	Eugenol-derived reconfigurable high-performance epoxy resin for self-deployable smart 3D structures	2020	European Polymer Journal	134		109805				3	10.1016/j.eurpolymj.2020.109805	https://www.scopus.com/inward/record.uri?eid=2-s2.0-85085644288&doi=10.1016%2fj.eurpolymj.2020.109805&partnerID=40&md5=49065f47ab0b6b6f01690cdf0a7bc2bf	CAS Key Laboratory of Design and Assembly of Functional Nanostructures, Fujian Key Laboratory of Nanomaterials, Fujian Institute of Research on the Structure of Matter, Chinese Academy of Sciences, Fuzhou, 350002, China; University of Chinese Academy of Sciences, Beijing, 100049, China; Fujian Universities and Colleges Engineering Research Center of Soft Plastic Packaging Technology for Food, Fuz…	Miao, J.-T., CAS Key Laboratory of Design and Assembly of Functional Nanostructures, Fujian Key Laboratory of Nanomaterials, Fujian Institute of Research on the Structure of Matter, Chinese Academy of Sciences, Fuzhou, 350002, China; Ge, M., CAS Key Laboratory of Design and Assembly of Functional Nanostructures, Fujian Key Laboratory of Nanomaterials, Fujian Institute of Research on the Structure…	Fabricating biobased reconfigurable high performance epoxy resins for self-deployable 3D smart structures is an interesting issue with great challenge. Herein, a biobased trifunctional epoxy monomer (tris(2-methoxy-4-(oxiran-2-ylmethyl)phenyl) phosphate, TMOPP) was derived from eugenol and cured by 4,4â€²-dithiodianiline (DTDA) to form the dynamic cross-linked TMOPP/DTDA resin. The integrated pro…	3D smart structure; Biobased epoxy; High performance; Reconfigurability; Self-deploy	Glass transition; Tensile strength; Aromatic structures; Cross-linked epoxies; Crosslinked structures; Diglycidyl ether of bisphenol-A; Flame retardancy; Permanent shapes; Reconfigurability; Self-deployable; Epoxy resins					2018T3011,Â 2019T3016,Â 2019T3018 China Postdoctoral Science Foundation: 2019M662256 National Key Research and Development Program of China,Â NKRDPC: 2016YFB1100900	The authors acknowledge the financial support provided by the China Postdoctoral Science Foundation (Grant No.: 2019M662256 ), the National Key Research and Development Program of China (Grant No.: 2016YFB1100900 ), the STS Project of Fujian-CAS (Grant No.: 2018T3011 , 2019T3016 and 2019T3018 ), and the Open Project Program of Fujian Universities and Colleges Engineering Research Center of Soft P…		Kuang, X., Roach, D.J., Wu, J., Hamel, C.M., Ding, Z., Wang, T., Dunn, M.L., Qi, H.J., Advances in 4D printing: materials and applications (2019) Adv. Funct. Mater., 29 (2), p. 1805290; Kohlmeyer, R.R., Buskohl, P.R., Deneault, J.R., Durstock, M.F., Vaia, R.A., Chen, J., Shape-reprogrammable polymers: encoding, erasing, and re-encoding (2014) Adv. Mater., 26 (48), pp. 8114-8119; Huang, L., Jiang,…	Miao, J.-T.; CAS Key Laboratory of Design and Assembly of Functional Nanostructures, China; email: jiataomiao@outlook.com			Elsevier Ltd					143057		EUPJA		English	Eur Polym J	Article	Final		Scopus	2-s2.0-85085644288
Snegirev A., Merci B., Liu N.	7003753536;6603877485;7402430913;	Special issue â€œ9th International Seminar on Fire and Explosion Hazards ISFEH9, Russia, St. Petersburg, 21â€“26 April 2019â€	2020	Fire Safety Journal	115		103169					10.1016/j.firesaf.2020.103169	https://www.scopus.com/inward/record.uri?eid=2-s2.0-85086857373&doi=10.1016%2fj.firesaf.2020.103169&partnerID=40&md5=41464db0f1651f9b815af4fe29e67a2c	School of Applied Mathematics and Computational Physics, Peter the Great St. Petersburg Polytechnic University, St. Petersburg, Russian Federation; Dept. of Structural Engineering and Building Materials, Ghent University, Ghent, Belgium; State Key Laboratory of Fire Science, University of Science and Technology of China, Hefei, China	Snegirev, A., School of Applied Mathematics and Computational Physics, Peter the Great St. Petersburg Polytechnic University, St. Petersburg, Russian Federation; Merci, B., Dept. of Structural Engineering and Building Materials, Ghent University, Ghent, Belgium; Liu, N., State Key Laboratory of Fire Science, University of Science and Technology of China, Hefei, China	The 9th International Seminar on Fire and Explosion Hazards (ISFEH9) was held from 21 to April 26, 2019 in St. Petersburg, Russia. In this editorial note, we introduce the virtual special issue of the Fire Safety Journal with the extended and modified versions of the selected papers presented at the Seminar. We also take this opportunity to highlight statistics of the conference and to express th…											Snegirev, A.; School of Applied Mathematics and Computational Physics, Russian Federation; email: a.snegirev@phmf.spbstu.ru			Elsevier Ltd					3797112		FSJOD		English	Fire Saf J	Editorial	Final		Scopus	2-s2.0-85086857373
Szurgacz D., Sobik L., Brodny J., Grigashkin M.	57196278342;57210220329;6506870436;57202905858;	Preliminary results of tests on nitrogen cushion for combating fire hazard in longwalls rich in methane	2020	E3S Web of Conferences	174		1066				1	10.1051/e3sconf/202017401066	https://www.scopus.com/inward/record.uri?eid=2-s2.0-85088503411&doi=10.1051%2fe3sconf%2f202017401066&partnerID=40&md5=f4c4d698bb38cfacefdf4345d1dc0d86	Center of Hydraulics Doh Ltd, ul. Konstytucji 147, Bytom, 41-906, Poland; Polska Grupa GÃ³rnicza S.A., Kwk Row Ruch ChwaÅ‚owice, ul. Przewozowa 4, Rybnik, 44-206, Poland; Silesian University of Technology, Faculty of Organization and Management, Roosevelta 26, Zabrze, 41-800, Poland; Nust mISiS, Department of Energy and Energy Efficiency of the Mining Industry, 4 Leninskiy prospect, Moscow, 11904…	Szurgacz, D., Center of Hydraulics Doh Ltd, ul. Konstytucji 147, Bytom, 41-906, Poland; Sobik, L., Polska Grupa GÃ³rnicza S.A., Kwk Row Ruch ChwaÅ‚owice, ul. Przewozowa 4, Rybnik, 44-206, Poland; Brodny, J., Silesian University of Technology, Faculty of Organization and Management, Roosevelta 26, Zabrze, 41-800, Poland; Grigashkin, M., Nust mISiS, Department of Energy and Energy Efficiency of the…	Ventilation hazard is the most dangerous phenomena occurring in the hard coal extraction process. This particularly applies to endogenous fire hazard. In order to reduce it, it is necessary to improve the effectiveness of preventive measures. Hence this paper presents new solutions that substantially improve fire prevention effectiveness. The main idea is to develop and create an additional nitro…		Fire hazards; Fireproofing; Methane; Mine roof control; Nitrogen; Roofs; Coal extraction; Fire prevention; Longwall faces; New approaches; New solutions; Preventive action; Preventive measures; Short incubations; Fires								Blaschuk, M., Dronov, A., Koperchuk, A., Chernukhin, R., Litvienko, V., (2017) E3S Web of Conferences, 15, p. 03003; Buyalich, G.D., Buyalich, K.G., Voyevodin, V.V., (2015) Iop Conference Series: Materials Science and Engineering, 91, p. 012087; Buyalich, G.D., Buyalich, K.G., Voyevodin, V.V., (2016) Iop Conf. Series: Materials Science and Engineering.-IOP Publishing, 127, p. 012034; Buyalich, G.…	Szurgacz, D.; Center of Hydraulics Doh Ltd, ul. Konstytucji 147, Poland; email: dawidszurgacz@doh.com.pl	Voth S.Cehlar M.Janocko J.Straka M.Nuray D.Szurgacz D.Petrova M.Tan Y.Abay A.		EDP Sciences	5th International Innovative Mining Symposium, IIMS 2020	19 October 2020 through 21 October 2020		161654	25550403				English	E3S Web Conf.	Conference Paper	Final	All Open Access, Gold	Scopus	2-s2.0-85088503411
Reddy P.M., Kalyan Reddy S.P., Sai Karthik G.R., Priya B.K.	57218669816;57218668517;57220322702;57204930424;	Intuitive Voice Controlled Robot for Obstacle, Smoke and Fire Detection for Physically Challenged People	2020	Proceedings of the 4th International Conference on Trends in Electronics and Informatics, ICOEI 2020			9143048	763	767		3	10.1109/ICOEI48184.2020.9143048	https://www.scopus.com/inward/record.uri?eid=2-s2.0-85089972238&doi=10.1109%2fICOEI48184.2020.9143048&partnerID=40&md5=9fdb71208630f5c7c9fd7711d55dd791	Amrita School of Engineering, Bengaluru Amrita Vishwa Vidyapeetham, Department of Electronics and Communication Engineering, India	Reddy, P.M., Amrita School of Engineering, Bengaluru Amrita Vishwa Vidyapeetham, Department of Electronics and Communication Engineering, India; Kalyan Reddy, S.P., Amrita School of Engineering, Bengaluru Amrita Vishwa Vidyapeetham, Department of Electronics and Communication Engineering, India; Sai Karthik, G.R., Amrita School of Engineering, Bengaluru Amrita Vishwa Vidyapeetham, Department of E…	In recent years, there has been an excessive need for sophisticated equipment. The field of robotics is growing every day and not all devices can be taken care of by humans. Voice-controlled robots will be a huge boon for physically challenged people who cannot use their limbs properly. They often depend on other's help to move from one place to another. Providing human labor is the biggest probl…	Arduino UNO; electronic stability program; smoke and fire detector; ultrasonic sensor; Voice-Bot; Wi-Fi and bluetooth module	Robots; Fire detection; Human labor; Single modules; Voice command; Voice controlled robots; Smoke								Solorio, J.A., Garcia-Bravo, J.M., Newell, B.A., Voice activated semi-autonomous vehicle using off the shelf home automation hardware (2018) IEEE Internet of Things Journal, 5 (6). , Dec; Zinchenko, K., Wu, C., Song, K., A study on speech recognition control for a surgical robot (2017) IEEE Transactions on Industrial Informatics, 13 (2). , April; Karthik, R., Divagar, T., Karthikeyan, M., Voice o…				Institute of Electrical and Electronics Engineers Inc.	4th International Conference on Trends in Electronics and Informatics, ICOEI 2020	15 June 2020 through 17 June 2020		161905		9781728155180			English	Proc. Int. Conf. Trends Electron. Informatics, ICOEI	Conference Paper	Final		Scopus	2-s2.0-85089972238
Nora B., De Castro Paula F., Ine D.V., Ariadna D., Josep C.	57217204798;57217205117;57217197747;57217204949;57217193489;	Mitigation of environmental impact caused by flame retardant textile finishing chemicals	2020	IOP Conference Series: Materials Science and Engineering	827	1	12017					10.1088/1757-899X/827/1/012017	https://www.scopus.com/inward/record.uri?eid=2-s2.0-85086736955&doi=10.1088%2f1757-899X%2f827%2f1%2f012017&partnerID=40&md5=032eab2780137e9b24d18479cd9a3579	Surface Technologies Unit, LEITAT Technological Center, Spain; Centexbel, Ghent, Belgium; AEI Textils, Catalan Technical Textiles' Cluster, Terrassa, Spain	Nora, B., Surface Technologies Unit, LEITAT Technological Center, Spain; De Castro Paula, F., Surface Technologies Unit, LEITAT Technological Center, Spain; Ine, D.V., Centexbel, Ghent, Belgium; Ariadna, D., AEI Textils, Catalan Technical Textiles' Cluster, Terrassa, Spain; Josep, C., AEI Textils, Catalan Technical Textiles' Cluster, Terrassa, Spain	LIFE FLAREX project focuses on the mitigation of environmental and health impacts caused by toxic compounds that are contained in commonly used flame retardants (FRs) in home textiles which are based on halogenated-, antimony trioxide-, formaldehyde release related products. Conventionally used FRs in the home textile sector are decabromodiphenyl ethane, its combination with antimony trioxide and…										Center of Fire Statistics of CTIF 2006 World Fire Statistics, Report No.10, , https://ec.europa.eu/info/departments/justice-and-consumers_en; (2018) World Health Organization, , https://www.who.int/en/news-room/fact-sheets/detail/burns, Burns; (2014) The Flame Retardant Market, , https://www.flameretardants-online.com/flame-retardants/market, Flameretardants-online [accessed on April 5, 2019]; Ly…	De Castro Paula, F.; Surface Technologies Unit, Spain; email: pfelix@leitat.org			Institute of Physics Publishing	7th International Conference on Intelligent Textiles and Mass Customisation, ITMC 2019	13 November 2019 through 15 November 2019		160926	17578981				English	IOP Conf. Ser. Mater. Sci. Eng.	Conference Paper	Final	All Open Access, Bronze	Scopus	2-s2.0-85086736955
Jarosiewicz M., MiÅ‚owska K., Krokosz A., Bukowska B.	57194108860;6508193511;6602936893;6603563372;	Evaluation of the effect of selected brominated flame retardants on human serum albumin and human erythrocyte membrane proteins	2020	International Journal of Molecular Sciences	21	11	3926	1	13		1	10.3390/ijms21113926	https://www.scopus.com/inward/record.uri?eid=2-s2.0-85085909150&doi=10.3390%2fijms21113926&partnerID=40&md5=2d499ad57f2ce23ce4aad13a7c7a962e	Department of Biophysics of Environmental Pollution, Faculty of Biology and Environmental Protection, University of Lodz, Pomorska 141/143, Lodz, 90-236, Poland; Department of Cytobiochemistry, Faculty of Biology and Environmental Protection, University of Lodz, Pomorska 141/143, Lodz, 90-236, Poland; Department of General Biophysics, Faculty of Biology and Environmental Protection, University of…	Jarosiewicz, M., Department of Biophysics of Environmental Pollution, Faculty of Biology and Environmental Protection, University of Lodz, Pomorska 141/143, Lodz, 90-236, Poland, Department of Cytobiochemistry, Faculty of Biology and Environmental Protection, University of Lodz, Pomorska 141/143, Lodz, 90-236, Poland; MiÅ‚owska, K., Department of General Biophysics, Faculty of Biology and Environ…	Brominated flame retardants (BFRs) have been using to reduce the flammability of plastics contained in many products, such as household articles, furniture, mattresses, textiles or insulation. Considering the fact that these compounds may be released into the environment leading to the exposure of living organisms, it is necessary to study their possible effects and mechanisms of action. Proteins…	Brominated flame retardants; Circular dichroism; Human serum albumin; Tryptophan fluorescence	2,4 dibromophenol; 2,4,6 tribromophenol; bromine derivative; flame retardant; human serum albumin; membrane protein; pentabromophenol; phthalic acid dibutyl ester; tetrabromobisphenol A; tetrabromobisphenol S; tryptophan; unclassified drug; 2,4,6-tribromophenol; 2,4-dibromophenol; brominated hydrocarbon; bromine; flame retardant; human serum albumin; membrane protein; oxidizing agent; oxygen; phe…		human serum albumin, 9048-49-1; phthalic acid dibutyl ester, 84-74-2; tetrabromobisphenol A, 79-94-7; tryptophan, 6912-86-3, 73-22-3; bromine, 7726-95-6; oxygen, 7782-44-7; protein, 67254-75-5; 2,4,6-tribromophenol; 2,4-dibromophenol; Bromine; Flame Retardants; Hydrocarbons, Brominated; Membrane Proteins; Oxidants; Oxygen; pentabromophenol; Phenols; Polybrominated Biphenyls; Proteins; Serum Album…			Narodowe Centrum Nauki,Â NCN: 2017/27/N/NZ7/00548	Funding: The research was conducted within the framework of National Science Centre, Poland, Project No. 2017/27/N/NZ7/00548.		Linares, V., BellÃ©s, M., Domingo, J.L., Human exposure to PBDE and critical evaluation of health hazards (2015) Arch. Toxicol., 89, pp. 335-356; Riu, A., Grimaldi, M., Le Maire, A., Bey, G., Phillips, K., Boulahtouf, A., Perdu, E., Balaguer, P., Peroxisome proliferator-activated receptor Î³ is a target for halogenated analogs of bisphenol A (2011) Environ. Health Perspect., 119, pp. 1227-1232; D…	Jarosiewicz, M.; Department of Biophysics of Environmental Pollution, Pomorska 141/143, Poland; email: monika.jarosiewicz@biol.uni.lodz.pl			MDPI AG					16616596			32486253	English	Int. J. Mol. Sci.	Article	Final	All Open Access, Gold, Green	Scopus	2-s2.0-85085909150
Zadsirjan S., Tabejamaat S., Abtahizadeh E., van Oijen J.	55510033000;6506767779;55811491600;6602149948;	Large eddy simulation of turbulent diffusion jet flames based on novel modifications of flamelet generated manifolds	2020	Combustion and Flame	216			398	411			10.1016/j.combustflame.2020.02.018	https://www.scopus.com/inward/record.uri?eid=2-s2.0-85082771478&doi=10.1016%2fj.combustflame.2020.02.018&partnerID=40&md5=5172415e6c33b9ec298c2039d6b637af	Department of Aerospace Engineering, Amirkabir University of Technology, Iran; Department of Mechanical Engineering, Eindhoven University of Technology, Netherlands	Zadsirjan, S., Department of Aerospace Engineering, Amirkabir University of Technology, Iran; Tabejamaat, S., Department of Aerospace Engineering, Amirkabir University of Technology, Iran; Abtahizadeh, E., Department of Mechanical Engineering, Eindhoven University of Technology, Netherlands; van Oijen, J., Department of Mechanical Engineering, Eindhoven University of Technology, Netherlands	A novel mathematical definition is introduced to achieve the inherently monotonic progress, namely Absolute Cumulative Variation (ACV). The classical progress variable is defined as a weighted summation of species mass fraction while weight factors are determined in the ad-hoc procedure. The ACV definition presents the systematic method to generate a fully bijective look-up table appropriate for …	Flamelet generated manifold; Large eddy simulation; Lifted flame; Look-up table; Progress variable; Turbulent diffusion flame	Air cushion vehicles; Atmospheric turbulence; Combustion; Diffusion; One dimensional; Pollution; Table lookup; Flamelet generated manifolds; Lifted flames; Look up table; Progress variable; Turbulent diffusion flame; Large eddy simulation; article; diffusion; flame; human; pollutant; simulation; spice; validation process					Technische Universiteit Eindhoven,Â TU/e	This work was partially completed during the first author's stay at the Eindhoven University of Technology as a visiting student and gratefully acknowledge generous support from the multiphase and reactive flows research group at the Eindhoven University of Technology.		Maas, U., Pope, S.B., Simplifying chemical kinetics: intrinsic low-dimensional manifolds in composition space (1992) Combust. Flame, 88 (3), pp. 239-264; Najafi-Yazdi, A., Cuenot, B., Mongeau, L., Systematic definition of progress variables and intrinsically low-dimensional, flamelet generated manifolds for chemistry tabulation (2012) Combust. Flame, 159 (3), pp. 1197-1204; Gicquel, O., Darabiha,…	Tabejamaat, S.; Professor at Department of Aerospace Engineering, Iran; email: sadegh@aut.ac.ir			Elsevier Inc.					102180		CBFMA		English	Combust. Flame	Article	Final		Scopus	2-s2.0-85082771478
Ma L., Yu S., Fang Q., Zhang C., Chen G.	57210230350;57200365614;8248312400;56115787400;57209890947;	Effect of separated over-fire air angle on combustion and NOx emissions in a down-fired utility boiler with a novel combustion system	2020	Process Safety and Environmental Protection	138			57	66		2	10.1016/j.psep.2020.03.005	https://www.scopus.com/inward/record.uri?eid=2-s2.0-85081262124&doi=10.1016%2fj.psep.2020.03.005&partnerID=40&md5=103d3006237852f511b3da8c8062b0d3	State Key Laboratory of Coal Combustion, School of Energy and Power Engineering, Huazhong University of Science and Technology, Wuhan, 430074, China	Ma, L., State Key Laboratory of Coal Combustion, School of Energy and Power Engineering, Huazhong University of Science and Technology, Wuhan, 430074, China; Yu, S., State Key Laboratory of Coal Combustion, School of Energy and Power Engineering, Huazhong University of Science and Technology, Wuhan, 430074, China; Fang, Q., State Key Laboratory of Coal Combustion, School of Energy and Power Engin…	A novel combustion system, consisting of moving fuel-lean nozzles from the arches to the front/rear walls, rearranging staged air, and introducing separated over-fire air (SOFA), has been proposed and successfully applied in a 600 MWe Foster Wheeler down-fired boilers to reduce high NOx emissions while limiting the carbon content in the fly ash. This study comprehensively evaluates the effect of …	Down-Fired boiler; Novel combustion system; Overall evaluation; SOFA angle	Carbon; Coal fired boilers; Fly ash; Fuel systems; Nitrogen oxides; Numerical models; Combustion characteristics; Combustion systems; Combustion technology; Down-fired boiler; In-situ experiments; Industrial measurements; Overall evaluation; SOFA angle; In situ combustion					National Natural Science Foundation of China,Â NSFC: 51676076 China Postdoctoral Science Foundation: 2019M652639	This work was sponsored by the National Natural Science Foundation of China (NO. 51676076 ), and the China Postdoctoral Science Foundation ( 2019M652639 ).		Adamczyk, W.P., Werle, S., Ryfa, A., (2014) Appl. Therm. Eng., 73, pp. 343-350; Adamczyk, W.P., Isaac, B., Parra-Alvarez, J., (2018) Energy, 160, pp. 693-709; Chen, Z.C., Wang, Q.X., Wang, B.N., (2017) Appl. Energ., 189, pp. 133-141. , 2017; Cheng, P., (1964) AIAA J., 2, pp. 1662-1664; Choi, C.R., Kim, C.N., (2009) Fuel, 88, pp. 1720-1731; DeSoete, G.G., (1975) Fifteenth Symposium (International)…	Fang, Q.; State Key Laboratory of Coal Combustion, China; email: qyfang@hust.edu.cn			Institution of Chemical Engineers					9575820				English	Process Saf. Environ. Prot.	Article	Final		Scopus	2-s2.0-85081262124
Nabipour H., Wang X., Song L., Hu Y.	38362104900;55619294251;55628586522;57204056414;	Laponite-based inorganic-organic hybrid coating to reduce fire risk of flexible polyurethane foams	2020	Applied Clay Science	189		105525				8	10.1016/j.clay.2020.105525	https://www.scopus.com/inward/record.uri?eid=2-s2.0-85081025885&doi=10.1016%2fj.clay.2020.105525&partnerID=40&md5=668b043d3f0f2046bd15748490ad8baf	State Key Laboratory of Fire Science, University of Science and Technology of China, 96 Jinzhai Road, Hefei, Anhui 230026, China	Nabipour, H., State Key Laboratory of Fire Science, University of Science and Technology of China, 96 Jinzhai Road, Hefei, Anhui 230026, China; Wang, X., State Key Laboratory of Fire Science, University of Science and Technology of China, 96 Jinzhai Road, Hefei, Anhui 230026, China; Song, L., State Key Laboratory of Fire Science, University of Science and Technology of China, 96 Jinzhai Road, Hef…	Flexible polyurethane (FPU) foam as a primary softening material is utilized in soft furnishings of upholstered mattresses and furniture. High flammability of this soft furnishing material usually leads to residential fires, causing severe fatalities. In the present study, we proposed a bio-based and environmentally-friendly flame retardant multilayered coating consisted of laponite (LAP), branch…	Flame retardancy; Flexible polyurethane foam; Laponite; Layer-by-layer assembly	Fire protection; Fires; Polymer blends; Polyurethanes; Rigid foamed plastics; Smoke; Sodium alginate; Thermodynamic stability; Thermogravimetric analysis; Flame retardancy; Flame-retardant mechanisms; Flexible Polyurethanes; Inorganic-organic hybrid; Laponites; Layer-by-layer assemblies; Multi-layered coatings; Peak heat release rates; Coatings; coating; experimental study; flame retardant; stabi…					National Natural Science Foundation of China,Â NSFC: 51761135113 Chinese Academy of Sciences,Â CAS: 2019PE0014 University of Science and Technology of China,Â USTC Fundamental Research Funds for the Central Universities: WK2320000041,Â WK2320000043	We gratefully acknowledge financial support from the National Natural Science Foundation of China (Grant No.: 51761135113), the Fundamental Research Funds for the Central Universities (Grant No.: WK2320000041, WK2320000043) and the CAS President's International Fellowship (Grant No.: 2019PE0014). This work was partially carried out at the Centre for Micro and Nanoscale Research and Fabrication of…	We gratefully acknowledge financial support from the National Natural Science Foundation of China (Grant No.: 51761135113 ), the Fundamental Research Funds for the Central Universities (Grant No.: WK2320000041 , WK2320000043 ) and the CAS President's International Fellowship (Grant No.: 2019PE0014 ). This work was partially carried out at the Centre for Micro and Nanoscale Research and Fabricatio…	Apaydin, K., Laachachi, A., Ball, V., Jimenez, M., Bourbigot, S., Toniazzo, V., Ruch, D., Polyallylamine-montmorillonite as super flame retardant coating assemblies by layer-by layer deposition on polyamide (2013) Polym. Degrad. Stab., 98, pp. 627-634; Bourbigot, S., Duquesne, S., Fire retardant polymers: recent developments and opportunities (2007) J. Mater. Chem., 17, pp. 2283-2300; Cain, A.A.,…	Wang, X.; State Key Laboratory of Fire Science, 96 Jinzhai Road, China; email: wxcmx@ustc.edu.cn			Elsevier Ltd					1691317		ACLSE		English	Appl. Clay Sci.	Article	Final		Scopus	2-s2.0-85081025885
Weinschenk C., Madrzykowski D., Courtney P.	35365347700;36137490400;57205399129;	Impact of Flashover Fire Conditions on Exposed Energized Electrical Cords/Cables	2020	Fire Technology	56	3		959	991		2	10.1007/s10694-019-00915-8	https://www.scopus.com/inward/record.uri?eid=2-s2.0-85075810592&doi=10.1007%2fs10694-019-00915-8&partnerID=40&md5=8832abe6095874fb4c409b35255dc6a6	Underwriters Laboratories, 6200 Old Dobbin Lane, Columbia, MD 2105, United States; UL LLC, 333 Pfingsten Rd, Northbrook, IL 60062, United States	Weinschenk, C., Underwriters Laboratories, 6200 Old Dobbin Lane, Columbia, MD 2105, United States; Madrzykowski, D., Underwriters Laboratories, 6200 Old Dobbin Lane, Columbia, MD 2105, United States; Courtney, P., UL LLC, 333 Pfingsten Rd, Northbrook, IL 60062, United States	There has been prior research exploring the exposure of common electrical cords and cables to fire, but that has traditionally been at the lab scale and under near steady-state exposures. The goal of these experiments was to expose six types of cords and cables in a room-scale compartment with a fuel load sufficient to drive the compartment through flashover. The basic test design was to expose t…	Electrical cable; Electrical cords; Fire investigation; Flashover exposure	Cables; Damage detection; Fire protection; Flashover; Fuel systems; Fuels; Circuit protection; Compartment fires; Electrical cables; Fire investigation; Flashover conditions; Peak heat release rates; Physical damages; Thermal exposure; Fires					U.S. Department of Justice,Â DOJ National Institute of Justice,Â NIJ Office of Justice Programs,Â OJP	This project was supported by Award No. 2015-DN-BX-K052, awarded by the National Institute of Justice, Office of Justice Programs, U.S. Department of Justice. The opinions, findings, and conclusions or recommendations expressed in this publication/program/exhibition are those of the author(s) and do not necessarily reflect those of the Department of Justice. To assist in the design and implementa…	This project was supported by Award No. 2015-DN-BX-K052, awarded by the National Institute of Justice, Office of Justice Programs, U.S. Department of Justice. The opinions, findings, and conclusions or recommendations expressed in this publication/program/exhibition are those of the author(s) and do not necessarily reflect those of the Department of Justice. To assist in the design and implementa…	Babrauskas, V., Arc mapping: a critical review (2018) Fire Technol, 54, pp. 749-780; BÃ©land, B., Examination of electrical conductors following a fire (1980) Fire Technol, 16 (4), pp. 252-258; BÃ©land, B., Arcing phenomenon as related to fire investigation (1981) Fire Technol, 17 (3), pp. 189-201; BÃ©land, B., Considerations on arcing as a fire cause (1982) Fire Technol, 18 (2), pp. 188-202; Ben…	Weinschenk, C.; Underwriters Laboratories, 6200 Old Dobbin Lane, United States; email: craig.weinschenk@ul.org			Springer					152684		FITCA		English	Fire Technol.	Article	Final	All Open Access, Hybrid Gold	Scopus	2-s2.0-85075810592
Xu H., Xu W., Tan H.	57221172442;56488891900;7403011590;	Simulation analysis of boiler high temperature corrosion atmosphere under lean oxygen operation	2020	IOP Conference Series: Earth and Environmental Science	467	1	12102					10.1088/1755-1315/467/1/012102	https://www.scopus.com/inward/record.uri?eid=2-s2.0-85083154860&doi=10.1088%2f1755-1315%2f467%2f1%2f012102&partnerID=40&md5=40460bae0bcd9d74b921c7564743483f	Jiangsu Frontier Electric Technology Co. LTD, Nanjing, Jiangsu, China; Changzhou University, Changzhou, Jiangsu, China; Xi'An Jiaotong University, Xi'an, Shaanxi, China	Xu, H., Jiangsu Frontier Electric Technology Co. LTD, Nanjing, Jiangsu, China; Xu, W., Changzhou University, Changzhou, Jiangsu, China; Tan, H., Xi'An Jiaotong University, Xi'an, Shaanxi, China	High-temperature corrosion is a major threat to the safe operation of thermal power plants. The reducing atmosphere induced by boiler lean oxygen combustion has close relation with the water walls corrosion. In this paper, the reducing atmosphere such as CO, H2S concentration distribution was simulated targeted on a boiler. Under the full load, the atmosphere and the temperature distribution in l…		Atmospheric corrosion; Boiler corrosion; Boilers; Combustion; Environmental protection; High temperature corrosion; Oxygen; Thermoelectric power plants; Boiler temperature; Combustion zones; Concentration distributions; Excess air ratios; Oxygen combustion; Reducing atmosphere; Simulation analysis; Thermal power plants; Atmospheric temperature								Shen, G., Zhang, S., An, L., Li, G., Gao, X., Study on Location of water wall tube leakage based on acoustic arra (2014) Journal of Chinese Society of Power Engineering, pp. 843-849; Sun, W., (2014) The Improvement of Acoustic Positioning Technology in Boiler "four Tube" Leakage Detection; Srivastava, S.C., Godiwalla, K.M., Banerjee, M.K., Fuel Ash Corrosion of Boiler and Superheater Tubes (1997)…		Tang W.		Institute of Physics Publishing	4th International Conference on Energy Engineering and Environmental Protection, EEEP 2019	19 November 2019 through 21 November 2019		159044	17551307				English	IOP Conf. Ser. Earth Environ. Sci.	Conference Paper	Final	All Open Access, Bronze	Scopus	2-s2.0-85083154860
Call C.R., Williams M.E., Lau D., Nyp S.S.	56316377200;16424170500;57216189018;36669018900;	The Complexity of Making a Diagnosis	2020	Journal of Developmental and Behavioral Pediatrics	41	3		242	244		1	10.1097/DBP.0000000000000792	https://www.scopus.com/inward/record.uri?eid=2-s2.0-85082779776&doi=10.1097%2fDBP.0000000000000792&partnerID=40&md5=7ed4f3db34262812140c3917ced9849b	Children's Mercy Kansas City, University of Missouri Kansas City School of Medicine, Kansas City, MO, United States; Keck School of Medicine of Usc, Children's Hospital Los Angeles, Los Angeles, CA, United States; Developmental Behavioral Pediatrics Fellow, Center for Children with Special Needs, Tufts Medical Center, Boston, MA, United States; Developmental-Behavioral Pediatrician, Children's Me…	Call, C.R., Children's Mercy Kansas City, University of Missouri Kansas City School of Medicine, Kansas City, MO, United States; Williams, M.E., Keck School of Medicine of Usc, Children's Hospital Los Angeles, Los Angeles, CA, United States; Lau, D., Developmental Behavioral Pediatrics Fellow, Center for Children with Special Needs, Tufts Medical Center, Boston, MA, United States; Nyp, S.S., Deve…	CASE:Carl is a 12-year-old boy midline, with neurologic malformation, ataxia, bilateral strabismus with presumed residual visual impairment after surgical repair, and intellectual disability. He was referred to developmental-behavioral pediatrics for evaluation of possible autism spectrum disorder (ASD).Carl had a benign prenatal course and was born via spontaneous vaginal delivery at term. Bilat…	autism spectrum disorder; neurologic malformation; vision impairment	autism; case report; child; human; male; pathophysiology; Autism Spectrum Disorder; Child; Humans; Male								Absoud, M., Parr, J.R., Salt, A., Developing a schedule to identify social communication difficulties and autism spectrum disorder in young children with visual impairment (2011) Dev Med Child Neurol, 53, pp. 285-288. , et al; Ek, U., Autism spectrum disorder in visually impaired young children (2010) Dev Med Child Neurol., 52, p. 885; Williams, M., Fink, C., Zamora, I., Autism assessment in chil…	Call, C.R.; Children's Mercy Kansas City, United States			Lippincott Williams and Wilkins					0196206X		JDBPD	32091456	English	J. Dev. Behav. Pediatr.	Article	Final		Scopus	2-s2.0-85082779776
Nayak R., Houshyar S., Patnaik A., Nguyen L.T., Shanks R.A., Padhye R., Fegusson M.	15136600000;56313939300;7102812787;57016082800;35567552200;35191019500;57212375933;	Sustainable reuse of fashion waste as flame-retardant mattress filing with ecofriendly chemicals	2020	Journal of Cleaner Production	251		119620				5	10.1016/j.jclepro.2019.119620	https://www.scopus.com/inward/record.uri?eid=2-s2.0-85076510512&doi=10.1016%2fj.jclepro.2019.119620&partnerID=40&md5=baae30967c9a4fef064cd4bf966786e4	School of Communication and Design, RMIT University Vietnam, 702 Nguyen Van Linh, District 7, Ho Chi Minh, Viet Nam; College of Design and Social Science, School of Fashion & Textiles, RMIT University, Brunswick, Australia; Department of Clothing and Textile Technology, Faculty of Engineering and the Built Environment, Cape Peninsula University of Technology, Bellville Campus, Cape Town, 7535, So…	Nayak, R., School of Communication and Design, RMIT University Vietnam, 702 Nguyen Van Linh, District 7, Ho Chi Minh, Viet Nam; Houshyar, S., College of Science, Engineering, and Health, School of Engineering, RMIT University, Melbourne, Australia; Patnaik, A., Department of Clothing and Textile Technology, Faculty of Engineering and the Built Environment, Cape Peninsula University of Technology,…	There has been increased attention from global organisations and fashion brands on the problems associated with fashion waste. This study sought to recycle fashion waste clothing collected from Australian consumers into fibre blends to reuse as a filling material in children's mattresses. The fibre blends were quantitatively analysed for composition. Then the fibers were treated with eco-friendly…	Ecofriendly chemicals; Environmental management; Fashion sustainability; Fashion waste; Flame retardancy	Blending; Environmental management; Fibers; Oxygen; Thermodynamic stability; Thermogravimetric analysis; Waste management; Chemical compositions; Eco-friendly; Filling materials; Flame retardancy; Flame retardant finishes; Fourier transform infra reds; Limiting Oxygen Index; Sustainable reuse; Sustainable development								Alexandra, S., Landfill becomes the latest fashion victim in Australia's throwaway clothes culture (2017), https://www.theguardian.com/fashion/2017/dec/06/landfill-becomes-the-latest-fashion-victim-in-australias-throwaway-clothes-culture, Available at:; Bhardwaj, V., Fairhurst, A., Fast fashion: response to changes in the fashion industry (2010) Int. Rev. Retail Distrib. Consum. Res., 20, pp. 165…	Nayak, R.; School of Communication and Design, 702 Nguyen Van Linh, District 7, Viet Nam; email: rajkishore.nayak@rmit.edu.vn			Elsevier Ltd					9596526		JCROE		English	J. Clean. Prod.	Article	Final		Scopus	2-s2.0-85076510512
Yuan B., Tay J.H., Papadopoulou E., Haug L.S., Padilla-SÃ¡nchez J.A., De Wit C.A.	55771617800;36571975900;37001799700;23024655700;34877368900;7005808757;	Complex Mixtures of Chlorinated Paraffins Found in Hand Wipes of a Norwegian Cohort	2020	Environmental Science and Technology Letters	7	3		198	205		8	10.1021/acs.estlett.0c00090	https://www.scopus.com/inward/record.uri?eid=2-s2.0-85082063921&doi=10.1021%2facs.estlett.0c00090&partnerID=40&md5=4edb01b8adfe7577aae4fa7c06132791	Department of Environmental Science, Stockholm University, Stockholm, SE-10691, Sweden; Section for Environmental Exposure and Epidemiology, Norwegian Institute of Public Health, P.O. Box 222, Oslo, SkÃ¸yen, NO-0213, Norway	Yuan, B., Department of Environmental Science, Stockholm University, Stockholm, SE-10691, Sweden; Tay, J.H., Department of Environmental Science, Stockholm University, Stockholm, SE-10691, Sweden; Papadopoulou, E., Section for Environmental Exposure and Epidemiology, Norwegian Institute of Public Health, P.O. Box 222, Oslo, SkÃ¸yen, NO-0213, Norway; Haug, L.S., Section for Environmental Exposure …	Up to 18000 ng of total chlorinated paraffins (CPs) was found in hand wipes of individual adult participants in a Norwegian cohort study (n = 60), with a geometric mean (SD) value of 870 (2700) ng. The CPs covered a wide range of alkane chain lengths from C7 to C48 with variable chlorine substitution. Complex mixtures of very-short-chain (vSCCPs, C&lt;10), short-chain (SCCPs, C10-13), medium-chai…		Consumer products; Flame retardants; Mixtures; Solvents; Alkane chain length; Chlorinated paraffins; Complex mixture; Dermal exposure; Human exposures; Indoor environment; Organic contaminant; Positive correlations; Paraffins					Nordisk MinisterrÃ¥d: 2019-008 Seventh Framework Programme,Â FP7: 316665	The research leading to these results has received funding from the European Union Seventh Framework Programme FP7/2007â€“2013 for research, technological development and demonstration under Grant Agreement 316665 (A-TEAM project). The CP analyses were funded by the Nordic Council of Ministers (Project 2019-008). However, the content of this publication does not necessarily reflect the Nordic Cou…		Hoffman, K., Garantziotis, S., Birnbaum, L.S., Stapleton, H.M., Monitoring indoor exposure to organophosphate flame retardants: Hand wipes and house dust (2015) Environ. Health Perspect., 123 (2), pp. 160-165; Phillips, A.L., Hammel, S.C., Hoffman, K., Lorenzo, A.M., Chen, A., Webster, T.F., Stapleton, H.M., Children's residential exposure to organophosphate ester flame retardants and plasticizer…	Yuan, B.; Department of Environmental Science, Sweden; email: bo.yuan@aces.su.se			American Chemical Society					23288930				English	Environ. Sci. Techno. Lett.	Article	Final	All Open Access, Hybrid Gold, Green	Scopus	2-s2.0-85082063921
Haj Rehaiem J.B.	57221381666;	Trumpâ€™s â€œmadmanâ€ game in north Korea and the Pakistan model	2020	North Korean Review	16	1		82	102				https://www.scopus.com/inward/record.uri?eid=2-s2.0-85098957896&partnerID=40&md5=f9abe64402b383d0fc8256568afd82b2	Route Sidi Mansour Klm.6, B.P. 79, Elkhalij, Sfax, Tunisia	Haj Rehaiem, J.B., Route Sidi Mansour Klm.6, B.P. 79, Elkhalij, Sfax, Tunisia	Purposeâ€”This paper attempts to apply the â€œMadman theory,â€ advocated principally by Thomas C. Schelling, to Trumpâ€™s â€œfire and furyâ€ 2017 posture toward North Korea. The purpose is to examine whether Trumpâ€™s own â€œMadmanâ€ game with Kim Jong Un has succeeded in bringing the latter to acquiescence in terms of concrete steps toward denuclearization, and what options or models Trump st…	Kim Jong Un; Madman theory; Pakistan model; Trump; Wohlsteterâ€™s melancholy paradox; â€œrational irrationalityâ€									Michael, W., (2018) Fire and Fury: Inside the Trump White House, , henry holt and Co.; 1st Edition; Depetris, D.R., (2019) North Korea Declares: â€˜Denuclearization is Already Gone out of the Negotiating Table, , https://nationalinterest.org/blog/korea-watch/north-korea-declares-denuclearization-already-gone-out-negotiating-table-103197?fbclid=IwAR1_ZJfMfcwMmPCheFkRglFoeEs8FwSLZUDoSB_sy7s6102PVgc…	Haj Rehaiem, J.B.Route Sidi Mansour Klm.6, B.P. 79, Tunisia			McFarland and Company, Inc					15512789				English	North Korean Rev.	Article	Final		Scopus	2-s2.0-85098957896
Blais M.S., Carpenter K., Fernandez K.	55190677400;7202706644;57225391585;	Comparative Room Burn Study of Furnished Rooms from the United Kingdom, France and the United States	2020	Fire Technology	56	2		489	514		8	10.1007/s10694-019-00888-8	https://www.scopus.com/inward/record.uri?eid=2-s2.0-85069223346&doi=10.1007%2fs10694-019-00888-8&partnerID=40&md5=a4c4ee8c32b4ae58845629c07caf7918	Fire Technology Department, Southwest Research Institute, 6220 Culebra Rd, San Antonio, TX 78238, United States	Blais, M.S., Fire Technology Department, Southwest Research Institute, 6220 Culebra Rd, San Antonio, TX 78238, United States; Carpenter, K., Fire Technology Department, Southwest Research Institute, 6220 Culebra Rd, San Antonio, TX 78238, United States; Fernandez, K., Fire Technology Department, Southwest Research Institute, 6220 Culebra Rd, San Antonio, TX 78238, United States	The wide variety in country specific fire codes can dramatically affect the fire safety of home furnishings resulting in more or less escape time from structure fires. This study uses three replicates of identical rooms for each of the countries tested (France, United Kingdom, US) to increase reliability of data for a more reliable comparison. France and the US rely on smolder only furniture flam…	Acute toxicity; Chairs; Couches; Flat panel televisions; Fully furnished room burns; Furnishing fire testing; Heat release; Smoke measurement	Fires; Flat panel displays; Organic pollutants; Polycyclic aromatic hydrocarbons; Sales; Toxicity; Ventilation; Acute toxicity; Chairs; Couches; Flat panel; Fully furnished room burns; Heat release; Smoke measurement; Smoke					American Chemistry Council,Â ACC	This work was Funded by the North American Fire Retardant Association and the American Chemistry Council.		Blais, M., Carpenter, K., Combustion characteristics of flat panel televisions with and without fire retardants in the casing (2015) Fire Technol, 51 (1), pp. 19-40; Blais, M., Carpenter, K., Flexible polyurethane foams: a comparative measurement of toxic vapors and other toxic emissions in controlled combustion environments of foams with and without fire retardants (2015) Fire Technol, 51 (1), p…	Blais, M.S.; Fire Technology Department, 6220 Culebra Rd, United States; email: mblais@swri.org			Springer					152684		FITCA		English	Fire Technol.	Article	Final	All Open Access, Hybrid Gold	Scopus	2-s2.0-85069223346
Higuera J.B., Aramburu C.A., Higuera J.-R.B., Urban M.A.S., Montalvo J.A.S.	57218936661;57215583058;57211539632;57215585555;56494727900;	Systematic approach to Malware analysis (SAMA)	2020	Applied Sciences (Switzerland)	10	4	1360				6	10.3390/app10041360	https://www.scopus.com/inward/record.uri?eid=2-s2.0-85081273165&doi=10.3390%2fapp10041360&partnerID=40&md5=64322b88f670e256d0b09447c33d4323	Escuela Superior de IngenierÃ­a y TecnologÃ­a, Universidad Internacional de La Rioja, Avda. de La Paz 137, LogroÃ±o, La Rioja, 26006, Spain; Departamento de Ciencias de la ComputaciÃ³n de la Escuela PolitÃ©cnica Superior, Universidad de AlcalÃ¡ de Henares, Ctra. Madrid-Barcelona, Km., AlcalÃ¡ de Henares (Madrid), 33,600, Spain	Higuera, J.B., Escuela Superior de IngenierÃ­a y TecnologÃ­a, Universidad Internacional de La Rioja, Avda. de La Paz 137, LogroÃ±o, La Rioja, 26006, Spain; Aramburu, C.A., Escuela Superior de IngenierÃ­a y TecnologÃ­a, Universidad Internacional de La Rioja, Avda. de La Paz 137, LogroÃ±o, La Rioja, 26006, Spain; Higuera, J.-R.B., Escuela Superior de IngenierÃ­a y TecnologÃ­a, Universidad Internaci…	Malware threats pose new challenges to analytic and reverse engineering tasks. It is needed for a systematic approach to that analysis, in an attempt to fully uncover their underlying attack vectors and techniques and find commonalities between them. In this paper, a method of malware analysis is described, together with a report of its application to the case of Flame and Red October. The method…	Behavioral analysis; Code analysis; Flame; Malware analysis; Malware sample; Red october; Sandbox									BencsÃ¡th, B., PÃ©k, G., ButtyÃ¡n, L., Felegyhazi, M., The cousins of Stuxnet: Duqu, Flame, and Gauss (2012) Future Internet, 4, pp. 971-1003. , [CrossRef]; Gandotra, E., Bansal, D., Sofat, S., Malware Analysis and Classification: A Survey (2014) J. Inf. Secur, 5, pp. 56-64. , [CrossRef]; Burrows, A., Lockwood, M., Borowczak, M., Janak, E., Barber, B., Integrated STEM: Focus on Informal Education…	Montalvo, J.A.S.; Departamento de Ciencias de la ComputaciÃ³n de la Escuela PolitÃ©cnica Superior, Ctra. Madrid-Barcelona, Km., Spain; email: juanantonio.sicilia@unir.net			MDPI AG					20763417				English	Appl. Sci.	Article	Final	All Open Access, Gold	Scopus	2-s2.0-85081273165
Peng B., Yu Z.-M., Wu C.-C., Liu L.-Y., Zeng L., Zeng E.Y.	57209421402;57209411587;55995152700;55189605900;26435012400;7004677272;	Polybrominated diphenyl ethers and organophosphate esters flame retardants in play mats from China and the exposure risks for children	2020	Environment International	135		105348				5	10.1016/j.envint.2019.105348	https://www.scopus.com/inward/record.uri?eid=2-s2.0-85076985405&doi=10.1016%2fj.envint.2019.105348&partnerID=40&md5=ed7e738e88686a0d25f8cf785bfe99eb	Guangdong Key Laboratory of Environmental Pollution and Health, School of Environment, Jinan University, Guangzhou, 511443, China	Peng, B., Guangdong Key Laboratory of Environmental Pollution and Health, School of Environment, Jinan University, Guangzhou, 511443, China; Yu, Z.-M., Guangdong Key Laboratory of Environmental Pollution and Health, School of Environment, Jinan University, Guangzhou, 511443, China; Wu, C.-C., Guangdong Key Laboratory of Environmental Pollution and Health, School of Environment, Jinan University, …	A total of 41 play mats made from different raw materials, such as polyethylene (PE), ethyleneâ€“vinyl acetate copolymer (EVA), chemical crosslinked polyethylene (XPE), and polyvinyl chloride (PVC), were obtained from Chinese markets and analyzed for flame retardants. Polybrominated diphenyl ethers (PBDEs) and their replacements, organophosphate esters (OPEs), were measured and the associated exp…		Aliphatic compounds; Chemical analysis; Chlorine compounds; Crosslinking; Esters; Ethers; Ethylene; Flame retardants; Polyethylenes; Polyvinyl acetates; Polyvinyl chlorides; Risk assessment; Compositional analysis; Crosslinked polyethylene; Orders of magnitude; Organophosphate esters; Polybrominated diphenyl ether (PBDEs); Polyvinyl chloride (PVC); Potential exposure; Vinyl acetate co-polymers; O…		ethylene vinyl acetate copolymer, 24937-78-8; phosphoric acid tris(2 chloroethyl) ester, 115-96-8; polyethylene, 9002-88-4; polyvinylchloride, 9002-86-2; tributyl phosphate, 126-73-8; Dust; Esters; Flame Retardants; Halogenated Diphenyl Ethers; Organophosphates			Guangdong Innovative and Entrepreneurial Research Team Program: 2016ZT06N258 National Natural Science Foundation of China,Â NSFC: 21577142,Â 21607057	The present study was financially supported by the National Natural Science Foundation of China (Nos. 21607057 and 21577142 ) and Guangdong Innovative and Enterpreneurial Research Team Program (No. 2016ZT06N258 ). Appendix A		Abdallah, M.A.-E., Harrad, S., Polybrominated diphenyl ethers in UK human milk: implications for infant exposure and relationship to external exposure (2014) Environ. Int., 63, pp. 130-136; Alaee, M., Arias, P., SjÃ¶din, A., Bergman, Ã…., An overview of commercially used brominated flame retardants, their applications, their use patterns in different countries/regions and possible modes of releas…	Liu, L.-Y.; Guangdong Key Laboratory of Environmental Pollution and Health, China; email: liuliangying3@126.com			Elsevier Ltd					1604120		ENVID	31884131	English	Environ. Int.	Article	Final	All Open Access, Gold	Scopus	2-s2.0-85076985405
Qin M., Su H., Wu W., Liu H., Wu S., Cao Q.	55424204600;57205515230;57213422433;56400026800;56942008300;8935141300;	Correction of Calculation on the Swirl Number in the Furnace for Tangential Combustion	2020	Combustion Science and Technology	192	2		289	302		3	10.1080/00102202.2018.1563781	https://www.scopus.com/inward/record.uri?eid=2-s2.0-85060352144&doi=10.1080%2f00102202.2018.1563781&partnerID=40&md5=07805e11559ee27dbfade725889619ac	School of Energy Science and Engineering, Harbin Institute of Technology, Harbin, China	Qin, M., School of Energy Science and Engineering, Harbin Institute of Technology, Harbin, China; Su, H., School of Energy Science and Engineering, Harbin Institute of Technology, Harbin, China; Wu, W., School of Energy Science and Engineering, Harbin Institute of Technology, Harbin, China; Liu, H., School of Energy Science and Engineering, Harbin Institute of Technology, Harbin, China; Wu, S., S…	In the tangential combustion of a pulverized coal boiler, the swirl number is the key design index for evaluating the flue-gas temperature deviation at both sides of the furnace outlet. However, the current calculation method ignores the effect of the distances of the burner nozzles to the furnace outlet, and thus for large-scale utility boilers, the swirl number is significantly large. As such, …	correction of calculation; residual momentum; Swirl number; temperature deviation	Coal; Furnaces; Nozzles; Pulverized fuel fired boilers; Actual operation; Burner nozzles; Flue gas temperatures; Pulverized coal boilers; Swirl numbers; Tangential combustion; Temperature deviation; Utility boiler; Coal combustion					2016YFC0801904,Â 2017AB2BG042	This work was supported by the National Key R?D Program of China [2016YFC0801904] and the Scien.?Tech. Program of Harbin city [2017AB2BG042]. This research was supported by the National Key R?D Program of China under Project No. 2016YFC0801904, and the Scien.?Tech. Program of Harbin city under Project No. 2017AB2BG042.		Ben, H., Zhengqing, M., Technology analysis and performance comparison between tangential fired burner and swirl burner in large-capacity utility boilers (2003) Boiler Technol., 5 (34), pp. 40-47; Fuguo, L., Wei, X., Daijun, H., Lanhui, X., Field test of eliminating the gas temperature deviation in large scale, advanced low NOx, tangentially fired pulverized coal boiler (2013) J. Mech. Eng., 49 (…	Qin, M.; School of Energy Science and Engineering, 92, West Dazhi Street, China; email: qinming7632@163.com			Taylor and Francis Inc.					102202		CBSTB		English	Combust Sci Technol	Article	Final		Scopus	2-s2.0-85060352144
Amin R., Maiti R., George J.K., Ma X., Ma Z., Dalir H., Miscuglio M., Sorger V.J.	57194898955;55925444200;55811457600;57214365527;56742541400;55393035800;54882387900;24462904400;	A Lateral MOS-Capacitor-Enabled ITO Mach-Zehnder Modulator for Beam Steering	2020	Journal of Lightwave Technology	38	2	8918071	282	290		11	10.1109/JLT.2019.2956719	https://www.scopus.com/inward/record.uri?eid=2-s2.0-85078694736&doi=10.1109%2fJLT.2019.2956719&partnerID=40&md5=f45b9cdedeaf374380b1fa50b4c57640	Department of Electrical and Computer Engineering, George Washington University, Washington, DC 20052, United States; Omega Optics Inc., Austin, TX 78757, United States	Amin, R., Department of Electrical and Computer Engineering, George Washington University, Washington, DC 20052, United States; Maiti, R., Department of Electrical and Computer Engineering, George Washington University, Washington, DC 20052, United States; George, J.K., Department of Electrical and Computer Engineering, George Washington University, Washington, DC 20052, United States; Ma, X., De…	Here, we experimentally demonstrate an Indium Tin Oxide (ITO) Mach-Zehnder interferometer heterogeneously integrated in silicon photonics. The phase shifter section is realized in a novel lateral MOS configuration, which, due to favorable electrostatic overlap, leads to efficient modulation (VÏ€L = 63 V.Î¼m). This is achieved by (i) selecting a strong index changing material (ITO) and (ii) improv…	Beam steering; electro-optic modulator; indium tin oxide (ITO); LiDAR; Mach-Zehnder; phased arrays	Antenna phased arrays; Electrostatics; Holographic displays; Indium compounds; Light modulation; MOS capacitors; Optical communication; Optical radar; Optical switches; Photonic devices; Silicon photonics; Tin oxides; Beam-steering; Building blockes; Electro-optic modulators; Free Space Optical communication; Indium tin oxide; Mach Zehnder modulator; Mach-Zehnder; Optical phased arrays; Light mod…					FA9550-19-C-0003 Air Force Office of Scientific Research,Â AFOSR: FA9550-17-1-0377 Army Research Office,Â ARO: W911NF-16-2-0194	Manuscript received June 1, 2019; revised November 9, 2019; accepted November 26, 2019. Date of publication November 29, 2019; date of current version January 23, 2020. The work of V. J. Sorger was supported in part by the Air Force Office of Scientific Research (AFOSR) under Grant FA9550-17-1-0377 and in part by Army Research Office under Grant W911NF-16-2-0194. The work of H. Dalir was supporte…		Kim, M.S., Jang, H.U., Chung, J.S., Hwang, Y.I., (2016) Display Device and Method of Driving the Same, , Patent, Jul. 6; Yu, Z., Indium tin oxide as a semiconductor material in efficient p-type dye-sensitized solar cells (2016) NPG Asia Mater., 8 (9). , Sep; Ho, W.-J., Sue, R.-S., Lin, J.-C., Syu, H.-J., Lin, C.-F., Optical and electrical performance of MOS-structure silicon solar cells with anti…	Sorger, V.J.; Department of Electrical and Computer Engineering, United States; email: sorger@gwu.edu			Institute of Electrical and Electronics Engineers Inc.					7338724		JLTED		English	J Lightwave Technol	Article	Final	All Open Access, Green	Scopus	2-s2.0-85078694736
Faraj R., PopÅ‚awski B., Hinc K.	57148024200;57195551180;57201616175;	Preliminary study on modelling and optimization of the rescue cushion system	2020	Proceedings of ISMA 2020 - International Conference on Noise and Vibration Engineering and USD 2020 - International Conference on Uncertainty in Structural Dynamics				2675	2684				https://www.scopus.com/inward/record.uri?eid=2-s2.0-85105814191&partnerID=40&md5=106c53eba128cde297a17b5461340673	Institute of Fundamental Technological Research, The Polish Academy of Sciences, Pawinskiego 5B, Warsaw, 02-106, Poland	Faraj, R., Institute of Fundamental Technological Research, The Polish Academy of Sciences, Pawinskiego 5B, Warsaw, 02-106, Poland; PopÅ‚awski, B., Institute of Fundamental Technological Research, The Polish Academy of Sciences, Pawinskiego 5B, Warsaw, 02-106, Poland; Hinc, K., Institute of Fundamental Technological Research, The Polish Academy of Sciences, Pawinskiego 5B, Warsaw, 02-106, Poland	The paper is aimed at modelling and optimization of a rescue cushion system, which is a device used by fire brigades for evacuation of people from buildings. The goal of the study is an improvement of the system response under various operational conditions. For faster and cheaper analysis of the system performance and further development of the complex structure of the rescue cushion system, a d…		Engineering; Industrial engineering; Complex structure; Dynamical model; Impact mitigation; Initial velocities; Operational conditions; Operational requirements; Parametric study; System response; Structural dynamics					Fundacja na rzecz Nauki Polskiej,Â FNP Narodowe Centrum BadaÅ„ i Rozwoju,Â NCBR: LIDER/13/0063/L-10/18/NCBR/2019	This work was financially supported by the National Centre for Research and Development (NCBiR) under the grant agreement LIDER/13/0063/L-10/18/NCBR/2019. RF is supported by the Foundation for Polish Science (FNP) under the START scholarship. The authors would like to thank Dorian Gabryel for inspiring comments and presenting the firefighterâ€™s perspective.		Richert, J., Coutellier, D., GÃ¶tz, C., Eberle, W., Advanced smart airbags: The solution for real-life safety? (2007) International Journal of Crashworthiness, 12, pp. 159-171; WoÅ‚ejsza, Z., Holnicki-Szulc, J., Dynamics and control of adaptive airbags for UAV impact protection (2018) ISMA 2018 / USD 2018, International Conference on Noise and Vibration Engineering / International Conference on U…	Faraj, R.; Institute of Fundamental Technological Research, Pawinskiego 5B, Poland; email: rfaraj@ippt.pan.pl	Desmet W.Pluymers B.Moens D.Vandemaele S.		KU Leuven - Departement Werktuigkunde	2020 International Conference on Noise and Vibration Engineering, ISMA 2020 and 2020 International Conference on Uncertainty in Structural Dynamics, USD 2020	7 September 2020 through 9 September 2020		168604		9789082893113			English	Proc. ISMA - Int. Conf. Noise Vib. Eng. USD - Int. Conf. Uncertain. Struct. Dyn.	Conference Paper	Final		Scopus	2-s2.0-85105814191
Benz B., Hiss S., Hubert S., Hartung J.	55850658900;57222544849;56446523900;57219701697;	Flexible front barrier instead of a rigid neck rail to control the use of cubicles of cows â€’ a pilot study	2020	Landtechnik	75	2		104	116			10.15150/lt.2020.3238	https://www.scopus.com/inward/record.uri?eid=2-s2.0-85103097675&doi=10.15150%2flt.2020.3238&partnerID=40&md5=cdafb6a33ae9e00f18c55f166c575d70	University for Business Economics and Environment in NÃ¼rtingen-Geislingen, Neckarsteige 6-10, NÃ¼rtingen, 72622, Germany; Institute of Crop Sciences, Biostatistics Unit, University of Hohenheim, Stuttgart, 70599, Germany	Benz, B., University for Business Economics and Environment in NÃ¼rtingen-Geislingen, Neckarsteige 6-10, NÃ¼rtingen, 72622, Germany; Hiss, S., University for Business Economics and Environment in NÃ¼rtingen-Geislingen, Neckarsteige 6-10, NÃ¼rtingen, 72622, Germany; Hubert, S., University for Business Economics and Environment in NÃ¼rtingen-Geislingen, Neckarsteige 6-10, NÃ¼rtingen, 72622, Germany…	In a cubicle barn, cubicles serve as a resting spot and as such the quality influences the well-being of the cows. To control the usage of cubicles, a rigid metal pipe neck rail attached to the cubicle separation rails is commonly used. The aim of the present pilot study was to investigate the influence of utilising a fire hose as a flexible front barrier (instead of a rigid neck rail) on the qua…	front barrier; Lying behaviour; neck rail; standing behaviour									Abade, C.C., Fregonesi, J.A., von Keyserlingk, M.A.G., Weary, D.M., Dairy cow preference and usage of an alternative freestall design (2015) Journal of Dairy Science, 98 (2), pp. 960-965; Alsaaod, M., Niederhauser, J.J., Beer, G., Zehner, N., Schuepbach-Regula, G., Steiner, A., Development and validation of a novel pedometer algorithm to quantify extended characteristics of the locomotor behavior…	Hubert, S.; University for Business Economics and Environment in NÃ¼rtingen-Geislingen, Neckarsteige 6-10, Germany; email: barbara.benz@hfwu.de			Kuratorium fur Technik und Bauwesen in der Landwirtschaft e.V. (KTBL)					238082				English	Landtechnik	Article	Final		Scopus	2-s2.0-85103097675
Desauziers V., Ghislain M., Crouzy S., Plaisance H., Raffy G., Le Bot B., Bossanne E., Cardin P.	6603925966;57191248948;57222140676;6701688664;55800653400;23469807000;57193124346;57222138390;	Determination of the material surface concentration of organophosphate flame retardants by static SPME method: Simplification of the calibration and application to laboratory and on-site emission measurements from cushioning materials	2020	16th Conference of the International Society of Indoor Air Quality and Climate: Creative and Smart Solutions for Better Built Environments, Indoor Air 2020									https://www.scopus.com/inward/record.uri?eid=2-s2.0-85101613755&partnerID=40&md5=61fcd206e40574b334c72d5b70d4e6f9	IMT Mines Ales, C2MA, HÃ©lioparc, 2 av. P. Angot, Pau, 64000, France; Univ Rennes, Inserm, EHESP, Irset - UMR S 1085, Rennes, 35000, France; Institut FCBA, 10 rue GalilÃ©e, Champ-sur-Marne, 77420, France; Thor SARL, 325 rue des Balmes, Salaise-sur-Sanne, 38150, France	Desauziers, V., IMT Mines Ales, C2MA, HÃ©lioparc, 2 av. P. Angot, Pau, 64000, France; Ghislain, M., IMT Mines Ales, C2MA, HÃ©lioparc, 2 av. P. Angot, Pau, 64000, France; Crouzy, S., IMT Mines Ales, C2MA, HÃ©lioparc, 2 av. P. Angot, Pau, 64000, France; Plaisance, H., IMT Mines Ales, C2MA, HÃ©lioparc, 2 av. P. Angot, Pau, 64000, France; Raffy, G., Univ Rennes, Inserm, EHESP, Irset - UMR S 1085, Ren…	[No abstract available]	Calibration method; Cushioning materials; Emission measurement; Indoor air quality; Organophosphate flame retardants; SPME						Agence de l'Environnement et de la MaÃ®trise de l'Energie,Â ADEME Agence Nationale de SÃ©curitÃ© Sanitaire de lâ€™Alimentation, de lâ€™Environnement et du Travail,Â ANSES	Authors thank ADEME and ANSES French agencies for financial support.		Blanchard, O., (2014) Environ. Sci. Technol, 48 (7), pp. 3959-3969; Ghislain, M., Beigbeder, J., Plaisance, H., Desauziers, V., (2017) Anal. Bioanal. Chem, 409, pp. 3199-3210; Ouyang, G., Pawliszyn, J., (2008) Anal. Chim. Acta, 627, pp. 184-197; Raffy, G., (2017) Indoor Air, 27, pp. 114-127; Tuduri, L., Desauziers, V., Fanlo, JL., (2001) J. Chromatogr. Sci, 39, pp. 521-529; Weschler, CJ., Nazarof…	Desauziers, V.; IMT Mines Ales, 2 av. P. Angot, France; email: valerie.desauziers@mines-ales.fr			International Society of Indoor Air Quality and Climate	16th Conference of the International Society of Indoor Air Quality and Climate: Creative and Smart Solutions for Better Built Environments, Indoor Air 2020	2020-11-01		166587		9781713823605			English	Conf. Int. Soc. Indoor Air Qual. Clim.: Creat. Smart Solut. Better Built Environ., Indoor Air	Conference Paper	Final		Scopus	2-s2.0-85101613755
Kutlaeva Y.Yu., Golubkova A.A., Bagin V.A.	57221016201;57212138558;9333953500;	Purulent septic infections in patients with severe burn injuries. Etiology, prevalence, and risk factors	2020	Infektsionnye Bolezni	18	3		98	103			10.20953/1729-9225-2020-3-98-103	https://www.scopus.com/inward/record.uri?eid=2-s2.0-85097980856&doi=10.20953%2f1729-9225-2020-3-98-103&partnerID=40&md5=c219ef0567fec644f0a0fc8edf2f95c4	Department of Epidemiology, Social Hygiene, Organization of the Sanitary and Epidemiological Service, Ural State Medical University, 3 Repin str., Yekaterinburg, 620028, Russian Federation; Laboratory of Healthcare-Associated Infections, Central Research Institute of Epidemiology, Federal Service for Surveillance on Consumer Rights Protection and Human Wellbeing, 3Ð° Novogireevskaya str., Moscow,…	Kutlaeva, Y.Yu., Department of Epidemiology, Social Hygiene, Organization of the Sanitary and Epidemiological Service, Ural State Medical University, 3 Repin str., Yekaterinburg, 620028, Russian Federation; Golubkova, A.A., Laboratory of Healthcare-Associated Infections, Central Research Institute of Epidemiology, Federal Service for Surveillance on Consumer Rights Protection and Human Wellbeing,…	Objective. To assess epidemiological characteristics of purulent septic infections (PSIs) in the intensive care unit (ICU) of a burn center. Patients and methods. In this retrospective epidemiological study, we analyzed medical records of 399 patients with burn injuries and the results of laboratory testing (2,572 samples). The majority of ICU patients were men aged 30â€“39 years. Almost half of …	Burn injury; Infection control; Purulent septic infections; Risk factors	adult; Article; burn infection; flame; human; intensive care unit; laboratory test; major clinical study; male; medical record review; mortality; prevalence; respiratory tract injury; retrospective study; risk factor; sepsis; suppuration								Badamshina, G.G., Ziatdinov, V.B., Isaeva, G., Kirillova, M.A., Zemskova, S.S., (2017) Analysis, 2, pp. 113-118. , (In of risk for infections related to providing medical assistance. Health Risk Analysis. Russian); Zueva, L.P., Liubimova, A.V., Modern epidemiological problems of healthcare-associated infections. New horizons in prevention (2017) Preventive and Clinical Medicine, 2 (63), pp. 7-13.…	Kutlaeva, Y.Yu.; Department of Epidemiology, 3 Repin str., Russian Federation; email: nostra.87@mail.ru			Dynasty Publishing House					17299225				Russian	Infektsionnye Bolezni	Article	Final		Scopus	2-s2.0-85097980856
DrotÃ¡rovÃ¡ J., RoÅ¾ÅˆÃ¡k P., ReitÅ¡pÃ­s J., Palko P.	56955826800;57220090559;23991650100;57220086506;	Analysis of developing possibilities of voluntary municipal fire brigades in the view of their persons in authority [Perception par leur encadrement des amÃ©liorations pos-sibles des brigades municipales de sapeurs-pompiers volontaires slovaques]	2020	Annals of Burns and Fire Disasters	33	4		341	346				https://www.scopus.com/inward/record.uri?eid=2-s2.0-85096858854&partnerID=40&md5=fa981badff0e545483f17ef2db42ba3f	University of Security Management, KoÅ¡ice, Slovakia; The College of Regional Development and Banking Institute â€“ AMBIS, Prague, Czech Republic	DrotÃ¡rovÃ¡, J., University of Security Management, KoÅ¡ice, Slovakia; RoÅ¾ÅˆÃ¡k, P., The College of Regional Development and Banking Institute â€“ AMBIS, Prague, Czech Republic; ReitÅ¡pÃ­s, J., University of Security Management, KoÅ¡ice, Slovakia; Palko, P., University of Security Management, KoÅ¡ice, Slovakia	This article takes up a series of questionnaire researches focusing on the importance of and the need for voluntary fire brigades in the view of various target groups. The questionnaires are part of a so-lution of the project IP44/2016/VSBM. The study based on the project conducts an analysis of possibilities of how to develop voluntary municipal fire brigades in the view of the main representati…	Developing possibilities; Persons in authority; Voluntary municipal fire brigades	adult; article; female; human; human experiment; male; questionnaire; Slovakia						Since VMFBs are part of the IRS and are financially supported by the state, the level of quality of their equipment and work has been increased by 100% (VMFBs have managed to become modernized in the field of firefighting equipment thanks to the financial support). Primarily thanks to the former Minister of the Interior JUDr. RÃ³bert KaliÅˆÃ¡k, VMFBs have received new and renewed firefighting equ…		KriÅ¾ovskÃ½, S, DrotÃ¡rovÃ¡, J, BliÅ¡tanovÃ¡, M, Voluntary community fire brigades as means of increasing the environmental security (2016) Security Dimensions â€“ International and National Studies, 19 (3), pp. 92-105; Homlgren, H, Preparations for practical exercises in vocational ed-ucation: can ICT-based distance instruction be an alternative to face-to-face instruction? An empirical contribu…	DrotÃ¡rovÃ¡, J.; University of Security ManagementSlovakia; email: jozefina.drotarova@vsbm.sk			Mediterranean Club for Burns and Fire Disasters					15929558		ABFDF		English	Ann. Burns Fire Disasters	Article	Final		Scopus	2-s2.0-85096858854
Howe N., Tavassoli N., Leach J., Farhat F., Dehart G.	7004497476;57208389929;57206345664;57219925814;13006829900;	â€œThis Is a Pit of Fireâ€: Associations of Play Materials With Childrenâ€™s Creativity During Play and Internal State Language	2020	Journal of Research in Childhood Education							1	10.1080/02568543.2020.1838673	https://www.scopus.com/inward/record.uri?eid=2-s2.0-85096121332&doi=10.1080%2f02568543.2020.1838673&partnerID=40&md5=73a1e3acecbd1abdfd090aa355b1b6d9	Concordia University, Montreal, Canada; MacEwan University, Edmonton, Canada; SUNY Geneseo, Geneseo, NY, United States	Howe, N., Concordia University, Montreal, Canada; Tavassoli, N., Concordia University, Montreal, Canada; Leach, J., MacEwan University, Edmonton, Canada; Farhat, F., Concordia University, Montreal, Canada; Dehart, G., SUNY Geneseo, Geneseo, NY, United States	This study investigated how specific characteristics of multipiece, miniature, realistic play props (thematically open-ended village set versus thematically closed-ended train set) designed to enhance childrenâ€™s pretense influenced their scenario creativity, object transformations, and the frequency and use of specific internal-state language. The sample consisted of 7-year-olds (n = 52) focal …	Creative object use; creative scenarios; internal-state language; play materials; pretend play									Bateson, G., A theory of play and fantasy; A report on theoretical aspects of the project of study of the role of the paradoxes of abstraction in communication (1955) Psychiatric Research Reports, 2, pp. 39-51; Bretherton, I., Beeghly, M., Talking about internal states: The acquisition of an explicit theory of mind (1982) Developmental Psychology, 18 (6), pp. 906-921. , https://doi.org/10.1037/00…	Howe, N.; Concordia UniversityCanada; email: howe.nina@gmail.com			Bellwether Publishing, Ltd.					2568543				English	J. Res. Child. Educ.	Article	Article in Press		Scopus	2-s2.0-85096121332
Alekseev S.G., Smirnov V.V., Gurev E.S., Poluyan L.V.	16456605500;57220607918;57200158697;35792467300;	The evolution of fire test ideas for kerosene quality testing	2020	Bezopasnost' Truda v Promyshlennosti	2020	9		30	35			10.24000/0409-2961-2020-9-30-35	https://www.scopus.com/inward/record.uri?eid=2-s2.0-85095814079&doi=10.24000%2f0409-2961-2020-9-30-35&partnerID=40&md5=72a28518430d95b8977881e92a3c29e0	Ural Research Institute of the All-Russian Voluntary Fire Society, Ekaterinburg, Russian Federation; Ural Institute of the State Fire Service of EMERCOM of Russia, Ekaterinburg, Russian Federation; NITs Â«NiR BSMÂ» UrO RAN, Ekaterinburg, Russian Federation; ISA UrFU, Ekaterinburg, Russian Federation	Alekseev, S.G., Ural Research Institute of the All-Russian Voluntary Fire Society, Ekaterinburg, Russian Federation; Smirnov, V.V., Ural Institute of the State Fire Service of EMERCOM of Russia, Ekaterinburg, Russian Federation; Gurev, E.S., NITs Â«NiR BSMÂ» UrO RAN, Ekaterinburg, Russian Federation, ISA UrFU, Ekaterinburg, Russian Federation; Poluyan, L.V., NITs Â«NiR BSMÂ» UrO RAN, Ekaterinburg…	Fire tests were widely used from 16th to the early 20th century to determine the quality of the various flammable and combustible liquids. These methods are applied to assess the quality and safety of petroleum. They are classified into 5 types: thin layer, volumetric, crucible, drip, and lamp. The thin layer method includes the following steps: the sample oil (kerosene) is poured onto the surfac…	Combustibility; Fire and explosion hazard; Flash point; Flash point; Kerosene; Petroleum; Self-ignition temperature; Temperature limit of flammability									Redwood, B., Petroleum. London (1922) Charles Griffin & Co, 3, p. 630; Alekseev, S.G., Smirnov, V.V., Barbin, N.M., The first naphthaometers to determine the liquid flash point. 1. The open cup (2018) Rossiyskiy Khimicheskiy Zhurnal = Russian Journal of General Chemistry, 62 (3), pp. 71-87. , (In Russ.); Gilmore, A.E., Semi-Micro Method for Flash Point Determination, A (1958) Journal of Criminal …	Alekseev, S.G.; Ural Research Institute of the All-Russian Voluntary Fire SocietyRussian Federation; email: 3608113@mail.ru			STC Industrial Safety CJSC					4092961		BZTPA		Russian	Bezop Tr Prom	Article	Final		Scopus	2-s2.0-85095814079
Grubb P.J., Lloyd J.R., Pennington T.D., PÃ¡ez-Bimos S.	7005533165;57219852677;7006047215;57195921456;	A historical baseline study of the pÃ¡ramo of Antisana in the Ecuadorian Andes including the impacts of burning, grazing and trampling	2020	Plant Ecology and Diversity	13	2022-04-03		225	256			10.1080/17550874.2020.1819464	https://www.scopus.com/inward/record.uri?eid=2-s2.0-85095768083&doi=10.1080%2f17550874.2020.1819464&partnerID=40&md5=60d55f4b321686094282f5d424f2088e	Department of Plant Sciences, University of Cambridge, Cambridge, United Kingdom; Sherborne School, Sherborne, United Kingdom; Royal Botanic Gardens, Kew, The Herbarium, Richmond, United Kingdom; Departamento de IngenierÃ­a Civil y Ambiental, Escuela PolitÃ©cnica Nacional, Quito, Ecuador; Georges Lemaitre Centre for Earth and Climate Research, Earth and Life Institute, UniversitÃ© Catholique de L…	Grubb, P.J., Department of Plant Sciences, University of Cambridge, Cambridge, United Kingdom; Lloyd, J.R., Sherborne School, Sherborne, United Kingdom; Pennington, T.D., Royal Botanic Gardens, Kew, The Herbarium, Richmond, United Kingdom; PÃ¡ez-Bimos, S., Departamento de IngenierÃ­a Civil y Ambiental, Escuela PolitÃ©cnica Nacional, Quito, Ecuador, Georges Lemaitre Centre for Earth and Climate Re…	Background: We report the vegetation at 4050â€“4600 m in 1960 on the western slopes of Antisana, Ecuador, decades before burning and grazing were prohibited. Aim: To provide a baseline against which new surveys could be compared to evaluate conservation efforts. Methods: We (a) ordinated grassland types and derived communities using constancy values of species in typical stands, (b) recorded evid…	Azorella cushion; facilitation; gap plants; plant refugia; pÃ¡ramo mosses; species distributions; succession on glacial moraines; vegetation dynamics						Royal Society AcadÃ©mie de recherche et d'enseignement supÃ©rieur,Â ARES	We thank many people for material aid in 1960, particularly the managers of the Mount Everest Foundation, the Percy Sladen Memorial Fund and the Royal Society Government Grant-in-Aid for financial assistance. Sebasti?n P?ez-Bimos acknowledges support from the research cooperation project ?Linking Global Change with Soil and Water Conservation in the High Andes? (P?ramoSus) funded by the Acad?mie …		Albuja, L., BiologÃ­a y ecologÃ­a del venado de cola blanca (Odocoileus virginianus ustus Gray 1874) en los pÃ¡ramos de Oyacachi y Antisana, Ecuador (2007) PolitÃ©cnica, 27, pp. 34-57; Almeida, J.P., MontÃºfar, R., Anthelme, F., Patterns and origin of intraspecific functional variability in a tropical alpine species along an altitudinal gradient (2013) Plant Ecol Divers, 6, pp. 423-433; Anthelme,…	Grubb, P.J.; Department of Plant Sciences, United Kingdom; email: pjg12@cam.ac.uk			Taylor and Francis Ltd.					17550874				English	Plant Ecol. Diversity	Article	Final		Scopus	2-s2.0-85095768083
Mahmoudi M.R., Abasalizadeh A., Rahmati M.	56684432000;57219532289;23482564400;	A statistical approach to investigate the alternatives of love in Moulana's Divan	2020	International Journal of Business Intelligence and Data Mining	17	3		321	328			10.1504/IJBIDM.2020.109308	https://www.scopus.com/inward/record.uri?eid=2-s2.0-85093693854&doi=10.1504%2fIJBIDM.2020.109308&partnerID=40&md5=4c70962e21e353020a95cac2d82dc253	Department of Statistics, Faculty of Science, Fasa University, Fasa, Iran; Department of Persian Literature, Fasa University, Fasa, Iran; Department of Electrical and Computer Engineering, Yazd University, Yazd, Iran	Mahmoudi, M.R., Department of Statistics, Faculty of Science, Fasa University, Fasa, Iran; Abasalizadeh, A., Department of Persian Literature, Fasa University, Fasa, Iran; Rahmati, M., Department of Electrical and Computer Engineering, Yazd University, Yazd, Iran	Conceptual metaphor is the systematic mapping of conceptual domains on each other. Love is the most important axis of mystical path. In this paper, all the lines in Moulana's are studied and different words, which are used as alternatives of love, are determined and classified in 11 areas. Then chi-square goodness of fit test is used to investigate and compare the frequency of different areas and…	Conceptual metaphor; Data mining; Love; Moulana; Statistics; Text mining									Bao, J.P., Shen, J.Y., Liu, X.D., Liu, H.Y., The heavy frequency vector-based text clustering (2005) International Journal of Business Intelligence and Data Mining, 1 (1), pp. 42-53; Behnam, M., The conceptual metaphor of light in Divan Shams (2010) Literary Criticism Quarterly, 3 (10), pp. 91-114; Gibbs, R.W., Steen, G.J., Metaphor in cognitive linguistics (1997) selected papers from the Fifth I…	Mahmoudi, M.R.; Department of Statistics, Iran; email: mahmoudi.m.r@fasau.ac.ir			Inderscience Publishers					17438187				English	Int. J. Bus. Intell. Data Min.	Article	Final		Scopus	2-s2.0-85093693854
Batic E., Gorjanc D.S.	57219519316;25633877800;	Characteristics of Laminates for Car Seats	2020	Autex Research Journal								10.2478/aut-2020-0032	https://www.scopus.com/inward/record.uri?eid=2-s2.0-85093524232&doi=10.2478%2faut-2020-0032&partnerID=40&md5=e98b6beacfa7cb19934c7f780aa45063	Department of Textiles, Graphic Arts and Design, Faculty of Natural Science and Engineering, University of Ljubljana, Snezniska 5, Ljubljana, SI-1000, Slovenia	Batic, E., Department of Textiles, Graphic Arts and Design, Faculty of Natural Science and Engineering, University of Ljubljana, Snezniska 5, Ljubljana, SI-1000, Slovenia; Gorjanc, D.S., Department of Textiles, Graphic Arts and Design, Faculty of Natural Science and Engineering, University of Ljubljana, Snezniska 5, Ljubljana, SI-1000, Slovenia	In the presented research, 11 different laminates were compared, 8 of them were two-layered 3 of them were three-layered laminates. The laminates that were analyzed vary by the type of face-side textile material (knitted and nonwoven textiles), density and thickness of the foam, and specific properties (higher air permeability and low-emission foam). Depending on the different types of laminates,…	Automotive laminates; fire resistance; permeability of laminates; resistance to rubbing; tensile properties of laminates									(2014) History of Car Seat Padding, , European Association of Manufacturers of Molded Polyurethane Parts for the Automotive Industry. Web site: http://www.euromoulders.org/polyurethane-foam/history-of-car-seat-padding; Fung, W., Hardcastle, J.M., (2001) Textiles in Automotive Engineering, pp. 137-150. , Woodhead Publishing Limited Oxford; Cook, J.G., (2012) Handbook of Textile Fibres, p. 166. , W…	Gorjanc, D.S.; Department of Textiles, Snezniska 5, Slovenia; email: dunja.sajn@ntf.uni-lj.si			Sciendo					14709589				English	Autex Res. J.	Article	Article in Press	All Open Access, Gold	Scopus	2-s2.0-85093524232
Hadano H., Nagawa Y., Doi T., Mizuno M.	6508376863;57209429536;8512902500;56841149600;	Study of effectiveness of co and smoke alarm in smoldering fire	2020	ECS Transactions	98	12		75	79			10.1149/09812.0075ecst	https://www.scopus.com/inward/record.uri?eid=2-s2.0-85092906233&doi=10.1149%2f09812.0075ecst&partnerID=40&md5=0d2fd1ed89f78cdb43be44dcd78836e0	Yazaki Energy System Corporation, 23, Minamikajima, Hamamatsu, Shizuoka, Futamata-cho, Tenryu-ku, 431-3393, Japan; Tokyo Gas Co., Ltd, 1-5-20, Kaigan, Minato-ku, Tokyo, 105-8527, Japan; Tokyo University of Science, 2641,Yamazaki, Noda, Chiba, 278-8510, Japan	Hadano, H., Yazaki Energy System Corporation, 23, Minamikajima, Hamamatsu, Shizuoka, Futamata-cho, Tenryu-ku, 431-3393, Japan; Nagawa, Y., Yazaki Energy System Corporation, 23, Minamikajima, Hamamatsu, Shizuoka, Futamata-cho, Tenryu-ku, 431-3393, Japan; Doi, T., Tokyo Gas Co., Ltd, 1-5-20, Kaigan, Minato-ku, Tokyo, 105-8527, Japan; Mizuno, M., Tokyo University of Science, 2641,Yamazaki, Noda, Chi…	One of the main causes of home fires in Japan is smoking in bed, and carbon monoxide poisoning and suffocation account for a high proportion of cause of death in futon smoldering fires. In this study, using a full-scale experiment room model, a smoldering fire initiated by a lighted cigarette placed still on cotton bedclothes was reproduced. The carboxyhemoglobin â€œCOHbâ€ concentration in the b…		Alarm systems; Carbon monoxide; Chemical analysis; Fires; Carbon monoxide poisoning; CO detection; Full-scale experiment; Human bodies; Room modeling; Smoke alarms; Smoldering fires; Smoke								(2016) Fire and Disaster Management Agency: The 2014 White Paper on Fire Service; (2014) The Report by the Study Group to Discuss the Reduction Measures of Cigarette Fire Damage, , Fire and Disaster Management Agency; Tsujisaka, The Hazard of Combustion of Domestic Gas Appliance under Low Ventilation Rate of the Room (1980) Safety Engineering, 19 (4), pp. 207-213; Oigawa, Risk Assessment of Human…		Shimizu Y.Nagahara L.A.Koehne J.E.Sekhar P.K.Yasukawa T.Tanaka T.Hyodo T.Yang H.Kim B.K.Kim J.Kwon S.J.Wu N.Hesketh P.J.Khosla A.Bhansali S.Yasuzawa M.Suzuki H.Matsuguchi M.		IOP Publishing Ltd	Pacific Rim Meeting on Electrochemical and Solid State Science 2020, PRiME 200	4 October 2020 through 9 October 2020		163732	19386737	9781607685395			English		Conference Paper	Final		Scopus	2-s2.0-85092906233
van Loon A.J., Pisarska-JamroÅ¼y M., Woronko B.	57201513129;24460628700;55904245000;	Sedimentological distinction in glacigenic sediments between load casts induced by periglacial processes from those induced by seismic shocks	2020	Geological Quarterly	64	3		626	640		4	10.7306/gq.1546	https://www.scopus.com/inward/record.uri?eid=2-s2.0-85090574011&doi=10.7306%2fgq.1546&partnerID=40&md5=cec9feddca98e87d65c42caf721c8d3a	Shandong University of Science and Technology, College of Science and Engineering, Qingdao, 266590, China; Adam Mickiewicz University, Institute of Geology, B. Krygowskiego 12, PoznaÅ„, 61-680, Poland; University of Warsaw, Faculty of Geology, Å»wirki i Wigury 93, Warszawa, 02-089, Poland	van Loon, A.J., Shandong University of Science and Technology, College of Science and Engineering, Qingdao, 266590, China; Pisarska-JamroÅ¼y, M., Adam Mickiewicz University, Institute of Geology, B. Krygowskiego 12, PoznaÅ„, 61-680, Poland; Woronko, B., University of Warsaw, Faculty of Geology, Å»wirki i Wigury 93, Warszawa, 02-089, Poland	Loading processes and the resulting load structures induced by processes related to periglacial conditions are compared to those induced by seismic shocks. The load structures themselves are relatively easily recognizable but the responsible trig-ger mechanism is, though depending on the geological context, commonly difficult to establish. Load structures like load casts, pseudonodules, ball-and-…	Cryoturbation; Load casts; Pseudonodules; Seismites; Soft-sediment deformation structures	cryoturbation; deformation mechanism; earthquake mechanism; glacial deposit; glacioisostasy; liquefaction; periglacial process; sedimentary structure; sedimentology; seismicity; seismite; tectonic setting; texture; trigger mechanism					2013/09/B/ST10/02118,Â 2015/19/B/ST10/00661	The suggestions by the reviewers M. Moretti and P. Weckwerth have greatly helped to improve the manuscript, for which we are most grateful. The work has been financially supported in the context of the GREBAL project by the National Science Centre Poland No. 2015/19/B/ST10/00661 and National Science Centre Poland No. 2013/09/B/ST10/02118.		Alexeev, S., Alexeeva, L., Kononov, A., Cryogenic deforma-tion structures in Late Cenozoic unconsolidated sediments of the Tunka Depression in the Baikal rift zone (2014) Permafrost and Periglacial Processes, 25, pp. 117-126; Alfaro, P., Gibert, L., Moretti, M., GarcÃ­a-Tortosa, F.J., Sanz de Galdeano, C., Galindo-ZaldÃ­var, J., LÃ³pez-Garrido, T.C., The significance of giant seismites in the Pli…	van Loon, A.J.; Shandong University of Science and Technology, China; email: Geocom.VanLoon@gmail.com			Polish Geological Institute					16417291				English	Geol. Q.	Article	Final	All Open Access, Bronze	Scopus	2-s2.0-85090574011
NoroÃ±a M.I., Bondal C.J.D.	57209290927;57218369007;	Risk and safety assessment on the production of firecrackers in Bulacan, Philippines	2020	Proceedings of the International Conference on Industrial Engineering and Operations Management	0	March		1691	1697				https://www.scopus.com/inward/record.uri?eid=2-s2.0-85089009035&partnerID=40&md5=096458b1b19b736dca7ec5276e6258c1	School of Industrial Engineering and Engineering Management, MapuÂ´a Institute of Technology, 658 Muralla St., Intramuros, Manila, 1002, Philippines	NoroÃ±a, M.I., School of Industrial Engineering and Engineering Management, MapuÂ´a Institute of Technology, 658 Muralla St., Intramuros, Manila, 1002, Philippines; Bondal, C.J.D., School of Industrial Engineering and Engineering Management, MapuÂ´a Institute of Technology, 658 Muralla St., Intramuros, Manila, 1002, Philippines	Manufacturing firecracker is one of the most hazardous field in manufacturing yet, in Philippines, prevention and mitigation programs provided for manufacturing firecrackers are limited and outdated. Hence, this study focused on the welfare of the factory workers. The study also provided general prevention and mitigation programs for manufacturing firecrackers. These prevention and mitigation pro…	Firecrackers; Manufacturing; Risk and safety assessment; Risk matrix; Risk responses									Azhagurajan, A., Rajathilagam, N., Rajathilagam, N., Accident analysis in fireworks industries for the past decade in Sivakasi (2012) International Journal of Research in Social Sciences, 2 (2), pp. 170-183; Balabo, D., (2013) 2 dead, 2 hurt in fireworks factory blast, , http://www.philstar.com/nation/2013/04/20/932611/2-dead-2-hurt-fireworks-factory-blast, Retrieved from Philstar Nation; Baldoz,…			BINGHAMTON UNIVERSITY;EATON Powering Business worldwide;Emirates;SIEMENS;UNIVERSITY of DERBY	IEOM Society	10th Annual International IEOM Conference, IEOM 2020	10 March 2020 through 12 March 2020		142498	21698767	9781532359491; 9781532359514; 9781532359521			English	Proc. Int. Conf. Ind. Eng. Oper. Manage.	Conference Paper	Final		Scopus	2-s2.0-85089009035
Hou Z., Chen S., Zhang S., Yang H.	56303746400;26637390100;56303835600;37079710800;	Sedimentary deformation features as evidence for paleoseismic events in the middle eocene in the dongying depression of the southern bohai bay basin, eastern china	2020	Canadian Journal of Earth Sciences	57	8		954	970		1	10.1139/cjes-2019-0160	https://www.scopus.com/inward/record.uri?eid=2-s2.0-85088896014&doi=10.1139%2fcjes-2019-0160&partnerID=40&md5=87df2448e9465a46a19fa12311de9a35	School of Geosciences, China University of Petroleum, Qingdao, 266580, China; Exploration and Development Research Institute, Shengli Oilfield Branch Company, SINOPEC, Dongying, 257015, China	Hou, Z., School of Geosciences, China University of Petroleum, Qingdao, 266580, China; Chen, S., School of Geosciences, China University of Petroleum, Qingdao, 266580, China; Zhang, S., Exploration and Development Research Institute, Shengli Oilfield Branch Company, SINOPEC, Dongying, 257015, China; Yang, H., Exploration and Development Research Institute, Shengli Oilfield Branch Company, SINOPEC…	Cores from the middle Eocene sediments of the Dongying Depression of the southern Bohai Bay Basin in east China yield various kinds of sedimentary deformation structures. They include microfolds, load casts, flame structures, ball-and-pillow structures, load-cast ripples, pinch-and-swell structures, boudinage structures, sand dikes, microfaults, and cataclastic breccias. Gravity flows, including …	Dongying Depression; Middle Eocene; Organic-rich mudstone; Seismites; Shahejie Formation; Soft-sediment deformation structures	Faulting; Sedimentary rocks; Sedimentology; Sediments; Brittle deformation; Cohesive sediments; Deformation layer; Dongying depression; Pinch-and-swell structures; Sediment loading; Sedimentary deformation; Trigger mechanism; Earthquakes; brittle deformation; debris flow; gravity flow; lacustrine environment; plastic deformation; seismic data; trigger mechanism; Bohaiwan Basin; China; Dongying De…					National Natural Science Foundation of China,Â NSFC: 41372107 National Major Science and Technology Projects of China: 2016ZX05006-007	We appreciate the constructive comments of the two reviewers, Bal?zs T?r? and Brian Pratt. This research was supported by the National Science and Technology Major Project of China (No. 2016ZX05006-007) and the National Science Foundation of China (41372107).		Alfaro, P., Moretti, M., Soria, J.M., Soft-sediment deformation structures induced by earthquakes (seismites) in Pliocene lacustrine deposits (Guadix-Baza Basin, Central Betic Cordillera) (1997) Eclogae Geologicae Helvetiae, 90, pp. 531-540; Alfaro, P., Delgado, J., EstÃ©vez, A., Molina, J.M., Moretti, M., Soria, J.M., Liquefaction and fluidization structures in Messinian storm deposits (Bajo Seg…	Hou, Z.; School of Geosciences, China; email: houzs1990@163.com			Canadian Science Publishing					84077		CJESA		English	Can. J. Earth Sci.	Article	Final		Scopus	2-s2.0-85088896014
Vagner D.O., Zinovev E.V., Soloshenko V.V., Chuvashev N.S.	55809718400;57208391963;26432314100;57217586056;	Burn injury due to smoking in bed: Clinical features and treatment [ÐžÐ–ÐžÐ“ÐžÐ’ÐÐ¯ Ð¢Ð ÐÐ’ÐœÐ Ð’ Ð Ð•Ð—Ð£Ð›Ð¬Ð¢ÐÐ¢Ð• ÐšÐ£Ð Ð•ÐÐ˜Ð¯ Ð’ ÐŸÐžÐ¡Ð¢Ð•Ð›Ð˜: ÐžÐ¡ÐžÐ‘Ð•ÐÐÐžÐ¡Ð¢Ð˜ ÐšÐ›Ð˜ÐÐ˜ÐšÐ˜ Ð˜ Ð›Ð•Ð§Ð•ÐÐ˜Ð¯]	2020	Medico-Biological and Socio-Psychological Issues of Safety in Emergency Situations		1		12	20			10.25016/2541-7487-2020-0-1-12-20	https://www.scopus.com/inward/record.uri?eid=2-s2.0-85087409202&doi=10.25016%2f2541-7487-2020-0-1-12-20&partnerID=40&md5=5d32df35416ad5c27d516fefe6637866	Saint-Petersburg institute of emergency care, I.I. Dzhanelidze, 3A, Budapeshtskaya Str., Saint-Petersburg, 192242, Russian Federation; North-Western state medical university named after I.I. Mechnikov, 41, Kirochnaya Str., Saint-Petersburg, 192242, Russian Federation	Vagner, D.O., Saint-Petersburg institute of emergency care, I.I. Dzhanelidze, 3A, Budapeshtskaya Str., Saint-Petersburg, 192242, Russian Federation, North-Western state medical university named after I.I. Mechnikov, 41, Kirochnaya Str., Saint-Petersburg, 192242, Russian Federation; Zinovev, E.V., Saint-Petersburg institute of emergency care, I.I. Dzhanelidze, 3A, Budapeshtskaya Str., Saint-Peters…	Intention. To compare results of treatment among patients with burn injury associated with alcohol and smoking in bed vs general burn injuries. Methodology: The main study group included 60 patients with burns â‰¥ 10 % TBSA, resulting from the ignition of the bed from an unfinished cigarette. The control group consisted of case histories of 330 patients with burns of similar area not associated w…	Burn; Excision; Fire; Household injury; Multifactorial injury; Skin graft; Smoking in bed; Thermal injury; VAC-therapy									Alekseev, A.A., Degtjarev, D.B., Krylov, K.M., (2013) Diagnostika i lechenie ingaljacionnoj travmy [Diagnosis and treatment of inhalation injury], p. 13. , Moskva. (In Russ); Alekseev, A.A., Shapovalov, A.G., Analiz organizacii okazanija medicinskoj pomoshhi obozhzhennym v chrezvychajnoj situacii vo vremja krupnomasshtabnogo pozhara v nochnom klube â€œHromaja loshad'â€ (g. Perm') [Analysis of me…				Nikiforov Russian Center of Emergency and Radiation Medicine, EMERCOM of Russia					19954441				Russian	Medico-Biolog. Socio-Psychol. Issues Saf.ï¿½ï¿½Emerg. Situat.	Article	Final	All Open Access, Hybrid Gold	Scopus	2-s2.0-85087409202
dos Santos H.N., Lana Lara S.L.B., Neto J.H.M.	57197805663;57216530112;7103353036;	Wool felt: Characterization, comparison with other materials, and investigation of its use in hospital accessories	2020	Textile Research Journal								10.1177/0040517520915836	https://www.scopus.com/inward/record.uri?eid=2-s2.0-85083794578&doi=10.1177%2f0040517520915836&partnerID=40&md5=6b4fcf5c5eb42a499f480c542ae352c2	Department of Materials, Technologies and Processes, School of Design, Minas Gerais State University, Belo Horizonte, Brazil; Department of Mechanical Engineering, Federal Center of Technological Education of Minas Gerais, Belo Horizonte, Brazil	dos Santos, H.N., Department of Materials, Technologies and Processes, School of Design, Minas Gerais State University, Belo Horizonte, Brazil; Lana Lara, S.L.B., Department of Materials, Technologies and Processes, School of Design, Minas Gerais State University, Belo Horizonte, Brazil; Neto, J.H.M., Department of Mechanical Engineering, Federal Center of Technological Education of Minas Gerais,…	This article presents groundbreaking research on wool felt for use in hospital accessories. The results of mechanical, scanning electron microscopy (SEM), chemical, flammability, and microbiological tests are presented, as well as research on the acceptability of three wool felt hospital accessories (i.e. sheet cover, pillowcase cover, and insole). An innovative approach was utilized to compare t…	wool felt; wool felt characterization; wool felt testing									Daniel, M.H., (2018) Guia PrÃ¡tico De Tecidos, , Osasco, Brasil, Novo SÃ©culo Editora; Maciel, D.M.H., (2007) The Sustainable Production of Professional Uniforms: Case Study of ClÃ­nica MÃ©dica 1 of the Ernani Polydoro SÃ£o Thiago University Hospital, Santa Catarina, Brazil., , https://repositorio.ufsc.br/handle/123456789/90579, PhD Thesis, Federal University of Santa Catarina, FlorianÃ³polis, Br…	dos Santos, H.N.; Department of Materials, Brazil; email: heloisa.santos@uemg.br			SAGE Publications Ltd					405175		TRJOA		English	Text. Res. J.	Article	Article in Press		Scopus	2-s2.0-85083794578
Smith M., Jackson C., Palmer N., Palmer B.	15037991000;57211607512;57211604411;57211600693;	A structured analysis of risk to important wildlife elements in three Australian Wildlife Conservancy sanctuaries	2020	Ecological Management and Restoration	21	1		42	50		1	10.1111/emr.12392	https://www.scopus.com/inward/record.uri?eid=2-s2.0-85074564096&doi=10.1111%2femr.12392&partnerID=40&md5=295765a91c10cda5c4f720aaa56478e1		Smith, M.; Jackson, C.; Palmer, N.; Palmer, B.	Where data and information are lacking, structured expert risk assessments can provide a powerful tool to progress natural resource planning. In many situations, practitioners make informal assessments of risk within small groups that typically constitute employees. In this study, we report on three small (in terms of experts) structured expert-based risk assessment case studies conducted by expe…	direct risk factor; natural resource planning; structured expert risk analysis; threatening process; wildlife elements	climate change; conservation planning; natural resource; organization; risk assessment; risk factor; wildlife management; Australia; Faure Island; Western Australia					Australian Wildlife Conservancy,Â AWC	This work was primarily funded by the Australian Wildlife Conservancy. Partial funding was provided by the Australian Governmentâ€™s National Environmental Science Programme through the Threatened Species Recovery Hub. We would especially like to thank Australian Wildlife Conservancy staff and supporters. Thanks to Christian Wagner, Liana Joseph and John Kanowski for comments on the manuscript.		Dale, V.H., Joyce, L.A., McNulty, S., Climate change and forest disturbances: Climate change can affect forests by altering the frequency, intensity, duration, and timing of fire, drought, introduced species, insect and pathogen outbreaks, hurricanes, windstorms, ice storms, or landslides (2001) BioScience, 51, pp. 723-734; Gregory, R., Failing, L., Harstone, M., Long, G., McDaniels, T., Ohlson, …				Blackwell Publishing					14427001		EMRCA		English	Ecol. Manage. Restor.	Article	Final		Scopus	2-s2.0-85074564096
Lavender S.A., Sommerich C.M., Bigelow S., Weston E.B., Seagren K., Pay N.A., Sillars D., Ramachandran V., Sun C., Xu Y., Marras W.S.	7006531672;6603808005;57202000876;57192119452;57202018073;57211383426;57211383021;57211382707;57211384111;57211384900;35597558000;	A biomechanical evaluation of potential ergonomic solutions for use by firefighter and EMS providers when lifting heavy patients in their homes	2020	Applied Ergonomics	82		102910				3	10.1016/j.apergo.2019.102910	https://www.scopus.com/inward/record.uri?eid=2-s2.0-85073706358&doi=10.1016%2fj.apergo.2019.102910&partnerID=40&md5=130d9e135d71982ee6ce0199b9367648	Integrated Systems Engineering, The Ohio State University, Columbus, OH, United States; Orthopaedics, The Ohio State University, Columbus, OH, United States; School of Health and Rehabilitation Sciences, The Ohio State University, Columbus, OH, United States; Spine Research Institute, The Ohio State University, Columbus, OH, United States	Lavender, S.A., Integrated Systems Engineering, The Ohio State University, Columbus, OH, United States, Orthopaedics, The Ohio State University, Columbus, OH, United States; Sommerich, C.M., Integrated Systems Engineering, The Ohio State University, Columbus, OH, United States, School of Health and Rehabilitation Sciences, The Ohio State University, Columbus, OH, United States; Bigelow, S., Integ…	Firefighters and EMS providers continue to be challenged when lifting heavy patients in their homes. This study investigated the biomechanical efficacy of four devices that could be used by two-person teams when lifting patients from the floor, from a reclining chair, or from a Simulated Inflatable Seat at chair height. Fourteen firefighter-paramedics, working in two-person teams, were instrument…	EMS; Ergonomics; Firefighter; Injury prevention; Patient handling	Binders; Biomechanics; Ergonomics; Biomechanical evaluation; Biomechanical loads; Electromyographic; Firefighter; Injury prevention; Lifting method; Motion capture; Patient handling; Fire extinguishers; Article; biomechanics; controlled study; electromyography; emergency health service; ergonomics; fire fighter; home care; human; muscle strain; musculoskeletal injury; myalgia; patient care; patie…			Binder Lift			This research was financially supported by the Ohio Bureau of Workers' Compensation's Ohio Occupational Safety and Health Research Program .	This research was financially supported by the Ohio Bureau of Workers' Compensation's Ohio Occupational Safety and Health Research Program.	Augustine, J.J., Managing and moving the very large EMS patient, EMS1.com (2012), https://www.ems1.com/ems-products/patient-handling/articles/1320927-Managing-and-moving-the-very-large-EMS-patient/, 11/20, Retrieved from:; Aurand, A.M., Dufour, J.S., Marras, W.S., Accuracy map of an optical motion caputre systesm with 42 or 21 cameras in a large measurement volume (2017) J. Biomech., 58, pp. 237-…	Lavender, S.A.; Integrated Systems Engineering, 1971 Neil Ave., Rm 210, United States; email: Lavender.1@osu.edu			Elsevier Ltd					36870		AERGB	31422290	English	Appl. Ergon.	Article	Final		Scopus	2-s2.0-85073706358
Ghahramani A., Taghizadeh E., Mohebbi I.	56565098700;57217053538;23019266500;	Formation status of committee for technical protection and health at work in manufacturing companies	2019	Iran Occupational Health	16	5		52	61				https://www.scopus.com/inward/record.uri?eid=2-s2.0-85085974157&partnerID=40&md5=f8ed2a7bafeb82f6807bedd317901c3e	Occupational Health and Safety at Work Engineering Group, School of Public Health, Urmia University of Medical Sciences, Urmia, Iran; Social Determinants of Health Research Center, Urmia University of Medical Sciences, Urmia, Iran	Ghahramani, A., Occupational Health and Safety at Work Engineering Group, School of Public Health, Urmia University of Medical Sciences, Urmia, Iran; Taghizadeh, E.; Mohebbi, I., Social Determinants of Health Research Center, Urmia University of Medical Sciences, Urmia, Iran	Background and aims: Occupational Health and Safety (OHS) regulations have been developed with the aim of crating safe conditions at workplaces. Employers are required by OHS laws to provide a safe working environments for employees. A common method to manage OHS in many workplaces is to enforce the requirements of the OHS regulations from inside and outside the organizations. Implementation of t…	Content Analysis; Document analysis; Enforcement; Qualitative study; Safety									(1990) Islamic Repoblic of Iran Cabinet: Labor Law, , IRIC. 20 November Persian; (2007) OHSAS 18001: Occupational Health and Safety Management Systems; Requirements, , BSI. British standard institute; Morse, T., Bracker, A., Warren, N., Goyzueta, J., Cook, M., Characteristics of effective health and safety committees: Survey results (2013) Am J Indust Med, 56 (2), pp. 163-179. , Feb; (2017) Labor…	Ghahramani, A.; Occupational Health and Safety at Work Engineering Group, Iran; email: ghahramani@umsu.ac.ir			Iran University of Medical Sciences					17355133				Persian	Iran Occup. Health	Article	Final		Scopus	2-s2.0-85085974157
McNamee M., Meacham B., van Hees P., Bisby L., Chow W.K., Coppalle A., Dobashi R., Dlugogorski B., Fahy R., Fleischmann C., Floyd J., Galea E.R., Gollner M., Hakkarainen T., Hamins A., Hu L., Johnson P., Karlsson B., Merci B., Ohmiya Y., Rein G., TrouvÃ© A., Wang Y., Weckman B.	7005606273;55879695000;7006249500;6507753420;7402281035;6701831220;6603714653;7006822192;6602176750;10041423300;7103141597;7005633900;36760629900;57196752283;7003341593;55623030600;57201370676;57206354728;6603877485;7006629483;13009145700;57203103554;55989007500;6603703718;	IAFSS agenda 2030 for a fire safe world	2019	Fire Safety Journal	110		102889				11	10.1016/j.firesaf.2019.102889	https://www.scopus.com/inward/record.uri?eid=2-s2.0-85072863132&doi=10.1016%2fj.firesaf.2019.102889&partnerID=40&md5=834ade424ceecb343f70055cae7d4e13	Lund University, Sweden; Meacham Associates, United States; University of Edinburgh, United Kingdom; The Hong Kong Polytechnic University, China; CORIA-INSA Rouen, France; University of Tokyo, Japan; Charles Darwin University, Australia; Nationa Fire Protection Association (NFPA), United States; University of Canterbury, New Zealand; Jensen Hughes, United States; University of Greenwich, United K…	McNamee, M., Lund University, Sweden; Meacham, B., Meacham Associates, United States; van Hees, P., Lund University, Sweden; Bisby, L., University of Edinburgh, United Kingdom; Chow, W.K., The Hong Kong Polytechnic University, China; Coppalle, A., CORIA-INSA Rouen, France; Dobashi, R., University of Tokyo, Japan; Dlugogorski, B., Charles Darwin University, Australia; Fahy, R., Nationa Fire Protec…	The International Association of Fire Safety Science (IAFSS) is comprised of members from some 40 countries. This paper presents the Association's thinking, developed by the Management Committee, concerning pressing research needs for the coming 10 years presented as the IAFSS Agenda 2030 for a Fire Safe World. The research needs are couched in terms of two broad Societal Grand Challenges: (1) cl…		Climate change; Population statistics; Fire safety; Fire safety science; Grand Challenge; International Association; Population growth; Research needs; Fires								Mock, C., A WHO Plan for Burn Prevention and Care (2008), World Health Organization (WHO) Document Production Services Geneva; Brushlinsky, N.N., World Fire Statistics (2018), CTIF International Association of Fire and Rescue Services; Evarts, B., Fire Loss in the United States during 2017 (2018), NFPA National Fire Protection Association Quincy; Zhuang, J., , p. 55. , Total Cost of Fire in the U…	McNamee, M.; Lund UniversitySweden; email: margaret.mcnamee@brand.lth.se			Elsevier Ltd					3797112		FSJOD		English	Fire Saf J	Article	Final	All Open Access, Hybrid Gold, Green	Scopus	2-s2.0-85072863132
Wu C.	57211583178;	Application of A New Firefighter Protective Clothing Material in Fire Rescue	2019	IOP Conference Series: Materials Science and Engineering	612	3	32009					10.1088/1757-899X/612/3/032009	https://www.scopus.com/inward/record.uri?eid=2-s2.0-85074483936&doi=10.1088%2f1757-899X%2f612%2f3%2f032009&partnerID=40&md5=08ef1dbcec5b1d58e2fa4e1fba250394	Public Security Fire Force College, Kunming, 650208, China	Wu, C., Public Security Fire Force College, Kunming, 650208, China	Firefighters are usually exposed to high temperatures, smoke and other hazards from the environment when carrying out fire fighting and rescue. Fire fighting clothes are special protective clothes used to protect firefighters from high temperature and fire damage. PPS fabrics can meet the basic requirements of fire service coatings. According to the standard requirements of a pair of firefighters…		Bridge decks; Fires; Glass ceramics; Hosiery manufacture; Protective clothing; Smoke; Chemical penetration; Chemical protective clothings; Density difference; Fire fighters; High temperature; Rescue operations; Standard requirements; Tear properties; Fire extinguishers								Nayak, R., Houshyar, S., Padhye, R., Recent trends and future scope in the protection and comfort of fire-fighters' personal protective clothing (2014) Fire Science Reviews, 3 (1), p. 4; Alexander, B.M., Baxter, C.S., Flame Retardant Contamination of Firefighter Personal Protective Clothing-A Potential Health Risk for Firefighters (2016) Journal of Occupational and Environmental Hygiene, pp. 1-26…	Wu, C.; Public Security Fire Force CollegeChina			Institute of Physics Publishing	2019 6th International Conference on Advanced Composite Materials and Manufacturing Engineering, ACMME 2019	22 June 2019 through 23 June 2019		153085	17578981				English	IOP Conf. Ser. Mater. Sci. Eng.	Conference Paper	Final	All Open Access, Bronze	Scopus	2-s2.0-85074483936
Pinheiro A.T.K., Hokugo A.	57194165609;37112141200;	Effectiveness of early warning and community cooperation for evacuation preparedness from mega-risk type coastal hazard in childcare centers	2019	International Journal of Disaster Resilience in the Built Environment	10	4		260	275		1	10.1108/IJDRBE-05-2019-0023	https://www.scopus.com/inward/record.uri?eid=2-s2.0-85073596463&doi=10.1108%2fIJDRBE-05-2019-0023&partnerID=40&md5=b2747536ced8a9f4042ee4121d69ef51	Graduate School of Engineering, Kobe University, Kobe, Japan; Research Center for Urban Safety and Security, Kobe University, Kobe, Japan	Pinheiro, A.T.K., Graduate School of Engineering, Kobe University, Kobe, Japan; Hokugo, A., Research Center for Urban Safety and Security, Kobe University, Kobe, Japan	Purpose: This paper aims to investigate the effectiveness of early warning and community cooperation for evacuation preparedness from mega-risk type coastal hazard in childcare centers, focusing in the evacuation of childcare centers from tsunami at the time of the Great East Japan Earthquake occurred on March 11, 2011. Design/methodology/approach: As the research method, surveys were conducted i…	2011 TÅhoku earthquake and tsunami in Japan; Community partnership; Evacuation preparedness; Multi-hazard risk; Vulnerable group	child care; coastal zone; disaster management; early warning system; earthquake event; hazard assessment; local participation; tsunami; urban region; vulnerability; Honshu; Iwate; Japan; Kamaishi; Miyagi; Tohoku					Japan Society for the Promotion of Science,Â JSPS: R2904	The authors thank all teachers of childcare centers and people related to the facilities that were the destinations of evacuations of people from childcare centers that contributed to the survey. This work was supported by JSPS No. R2904 in the program for fostering globally talented researchers.		Amano, T., The Japan earthquake and tsunami in 2011 â€“ a nursery teacher's hard struggle â€“ 3.11 (2011) Iwanami Audio-Visual Media Inc., Documentary Film, , https://iweizo.theshop.jp/items/3235945, (accessed, 60 minutes, Japan Publications Trading Co., Ltd, : and, 15 April 2018; Hokugo, A., Nishino, T., Inada, T., Damage and effects caused by tsunami fires: fire spread, fire fighting and evacua…	Pinheiro, A.T.K.; Graduate School of Engineering, Japan; email: pinheiro@port.kobe-u.ac.jp			Emerald Group Holdings Ltd.					17595908				English	Int. J. Disaster Resilience Built Environ.	Article	Final	All Open Access, Green	Scopus	2-s2.0-85073596463
Huang D., Lo S.M., Yang L., Gao L., Ty Lo J.	57202890006;8350445500;7406279723;10939027900;57216463507;	Hospital Evacuation under Fire: Risk Identification and Future Prospect	2019	2019 9th International Conference on Fire Science and Fire Protection Engineering, ICFSFPE 2019			9055882				1	10.1109/ICFSFPE48751.2019.9055882	https://www.scopus.com/inward/record.uri?eid=2-s2.0-85083559435&doi=10.1109%2fICFSFPE48751.2019.9055882&partnerID=40&md5=58c833b8d43b026ad1d5d307de092487	City University of Hong Kong, Department of Architecture and Civil Engineering, Hong Kong, Hong Kong; State Key Laboratory of Fire Science, University of Science and Technology of China, Hefei, China; Faculty of Risk and Crisis Management, Chiba Institute of Science, Chiba, Japan; Stanford University, Department of Civil and Environmental Engineering, Stanford, United States	Huang, D., City University of Hong Kong, Department of Architecture and Civil Engineering, Hong Kong, Hong Kong, State Key Laboratory of Fire Science, University of Science and Technology of China, Hefei, China; Lo, S.M., City University of Hong Kong, Department of Architecture and Civil Engineering, Hong Kong, Hong Kong; Yang, L., State Key Laboratory of Fire Science, University of Science and T…	Fire accident remains one of the most significant challenges facing the safety management of hospitals. Existing statistics have shown that hospital fires always cause severe casualties when occurred, and how to safely evacuate people from hospital fires is significant yet has not been systematically investigated by now. In this paper, state-of-the-art studies in hospital evacuation under fire ar…	Fire risk; Fire safety management; Hospital evacuation	Fire extinguishers; Fires; Hospitals; Building Information Model - BIM; Elevator evacuation; Evacuation process; Evacuation strategy; Facilities management; Fire safety designs; Hospital evacuation; Risk Identification; Fire protection					City University of Hong Kong,Â CityU: 7005046	ACKNOWLEDGMENT DY Huang and SM Lo deeply appreciate the supports from the Research Grants Council, University Grants Committee of the Hong Kong Special Administrative Region (Project No. CityU11300815) and CityU Strategic Research Grant (No.7005046), and also express our sincerely thanks to the co-authors JTY Lo, LZ Yang and LJ Gao for their valuable suggestions.	This research was supported by the Research Grants Council, University Grants Committee of the Hong Kong Special Administrative Region (Project No. CityU11300815) and CityU Strategic Research Grant (No.7005046).	Jiang, Z.M., Zhang, P.H., Shang, R.X., Tian, X.L., Investigation and simulation on human evacuation behaviour in large hospital building in shenyang (2014) Procedia Engineering, 71, pp. 101-106; Hwang, U., Concato, J., Care in the emergency department: How crowded is overcrowded? (2004) Academic Emergency Medicine, 11 (10), pp. 1097-1101; Bongiovanni, I., Leo, E., Ritrovato, M., Santoro, A., Derr…	Huang, D.; City University of Hong Kong, Hong Kong; email: huangdy@mail.ustc.edu.cn			Institute of Electrical and Electronics Engineers Inc.	9th International Conference on Fire Science and Fire Protection Engineering, ICFSFPE 2019	18 October 2019 through 20 October 2019		159015		9781728153223			English	Int. Conf. Fire Sci. Fire Prot. Eng., ICFSFPE	Conference Paper	Final		Scopus	2-s2.0-85083559435
Basheer A., Tauseef S.M., Abbasi T., Abbasi S.A.	57200499609;55930427900;8879392900;7103412219;	A template for quantitative risk assessment of facilities storing hazardous chemicals	2019	International Journal of Systems Assurance Engineering and Management	10	5		1158	1172		1	10.1007/s13198-019-00846-1	https://www.scopus.com/inward/record.uri?eid=2-s2.0-85070739949&doi=10.1007%2fs13198-019-00846-1&partnerID=40&md5=248c7c85800915f44df01edfb55f26a7	Centre for Pollution Control and Environmental Engineering, Pondicherry University, Chinakalapet, Puducherry, 605 014, India; Environmental Research Institute, University of Petroleum and Energy Studies, Dehradun, 248 007, India; Department of Civil Engineering, National Institute of Technology Srinagar, Srinagar, 190006, India	Basheer, A., Centre for Pollution Control and Environmental Engineering, Pondicherry University, Chinakalapet, Puducherry, 605 014, India, Department of Civil Engineering, National Institute of Technology Srinagar, Srinagar, 190006, India; Tauseef, S.M., Environmental Research Institute, University of Petroleum and Energy Studies, Dehradun, 248 007, India; Abbasi, T., Centre for Pollution Control…	A large number of highly flammable and/or toxic substances are stored in huge quantities in chemical process industries throughout the world. In the past, when such hazardous facilities have met with a major accident, the resulting explosions/fires or toxic releases have led to massive losses of lives and of property worth billions of rupees. This has, in turn, given rise to risk perception vis a…	Explosions; Fires; Flammable substances; Risk assessment; Toxic substances	Accidents; Chemical industry; Explosions; Fires; Hazards; Risk perception; Chemical process industry; Flammable substances; Hazardous chemicals; Hazardous substances; Major accidents; Quantitative risk assessment; Toxic release; Toxic substances; Risk assessment					Bangladesh Council of Scientific and Industrial Research,Â BCSIR Central Mechanical Engineering Research Institute, Council of Scientific and Industrial Research,Â CMERI: 21(1034)/16/EMR-II	SAA thanks the Council of Scientific and Industrial Research (CSIR), New Delhi, for the Emeritus Scientist Grant (21(1034)/16/EMR-II).	SAA thanks the Council of Scientific and Industrial Research (CSIR), New Delhi, for the Emeritus Scientist Grant (21(1034)/16/EMR-II).	Abbasi, T., Abbasi, S.A., The boiling liquid expanding vapour explosion (BLEVE): mechanism, consequence assessment, control (2007) J Hazard Mater, 141, pp. 489-519; Abbasi, T., Pasman, H., Abbasi, S.A., A scheme for the classification of explosions in the chemical process industry (2010) J Hazard Mater, 174, pp. 270-280; Abdolhamidzadeh, B., Abbasi, T., Rashtchian, D., Abbasi, S.A., A new method …	Abbasi, T.; Centre for Pollution Control and Environmental Engineering, India; email: tasneem.abbasi@gmail.com			Springer					9756809				English	Intl. J. Syst. Assur. Eng. Manage.	Article	Final		Scopus	2-s2.0-85070739949
Perakis N., StrauÃŸ J., Haidn O.J.	6505790908;57210130417;6603479558;	Heat flux evaluation in a multi-element CH4/O2 rocket combustor using an inverse heat transfer method	2019	International Journal of Heat and Mass Transfer	142		118425				6	10.1016/j.ijheatmasstransfer.2019.07.075	https://www.scopus.com/inward/record.uri?eid=2-s2.0-85069559254&doi=10.1016%2fj.ijheatmasstransfer.2019.07.075&partnerID=40&md5=75aaf1b36b6ebf7afbdb0aeb0d8c16e0	Technical University of Munich, Chair of Turbomachinery and Flight Propulsion, Boltzmannstr. 15, Garching, 85748, Germany	Perakis, N., Technical University of Munich, Chair of Turbomachinery and Flight Propulsion, Boltzmannstr. 15, Garching, 85748, Germany; StrauÃŸ, J., Technical University of Munich, Chair of Turbomachinery and Flight Propulsion, Boltzmannstr. 15, Garching, 85748, Germany; Haidn, O.J., Technical University of Munich, Chair of Turbomachinery and Flight Propulsion, Boltzmannstr. 15, Garching, 85748, …	Heat load measurements in experimental lab-scale rocket combustors are essential in order to obtain information about the mixing and energy release of the propellants, the injector/injector interaction as well as the injector/wall interaction. The present work demonstrates an efficient inverse method for estimating the spatially resolved heat flux distribution at the hot gas wall of multi-element…	Heat transfer; Inverse method; Methane combustion; Rocket engine	Combustors; Flow of gases; Heat engines; Heat transfer; Inverse problems; Jacobian matrices; Rocket engines; Rockets; Temperature measurement; Transfer matrix method; Azimuthal distributions; Heat flux distributions; Inverse heat transfer; Inverse methods; Methane combustion; Optimization algorithms; Technical universities; Wall heat transfer coefficients; Heat flux					Deutsche Forschungsgemeinschaft,Â DFG	The authors would like to thank Ms. Simona Silvestri for providing the experimental data and Mr. Daniel Rahn for providing the heat flux data at the interface with the second chamber segment. Financial support has been provided by the German Research Foundation (Deutsche Forschungsgemeinschaft DFG) in the framework of the Sonderforschungsbereich Transregio 40.		Olansen, J.B., Project morpheus: Lander technology development (2014), p. 4314. , AIAA SPACE 2014 Conference and Exposition; Melcher, J.C., Morehead, R.L., Combustion stability characteristics of the project Morpheus liquid oxygen/liquid methane main engine (2014), p. 3681. , 50th AIAA/ASME/SAE/ASEE Joint Propulsion Conference; Iannetti, A., Girard, N., Ravier, N., Edeline, E., Tchou-Kien, D., PR…	Perakis, N.; Technical University of Munich, Boltzmannstr. 15, Germany; email: nikolaos.perakis@tum.de			Elsevier Ltd					179310		IJHMA		English	Int. J. Heat Mass Transf.	Article	Final		Scopus	2-s2.0-85069559254
Ãœner S., Ã–zsayÄ±n E., SelÃ§uk A.S.	36103059000;14049107100;35746828200;	Seismites as an indicator for determination of earthquake recurrence interval: A case study from ErciÅŸ Fault (Eastern Anatolia-Turkey)	2019	Tectonophysics	766			167	178		5	10.1016/j.tecto.2019.06.010	https://www.scopus.com/inward/record.uri?eid=2-s2.0-85067552642&doi=10.1016%2fj.tecto.2019.06.010&partnerID=40&md5=452fbaae7c2a02b1b563e650c5755d3f	Van YÃ¼zÃ¼ncÃ¼ YÄ±l University, Dept. of Geological Engineering, Van, TR-65080, Turkey; Hacettepe University, Dept. of Geological Engineering, Ankara, TR-06800, Turkey	Ãœner, S., Van YÃ¼zÃ¼ncÃ¼ YÄ±l University, Dept. of Geological Engineering, Van, TR-65080, Turkey; Ã–zsayÄ±n, E., Hacettepe University, Dept. of Geological Engineering, Ankara, TR-06800, Turkey; SelÃ§uk, A.S., Van YÃ¼zÃ¼ncÃ¼ YÄ±l University, Dept. of Geological Engineering, Van, TR-65080, Turkey	The southern part of the Eastern Anatolian Plateau is a key region for understanding the tectonic activity and related deformation patterns of the Arabianâ€“Eurasian collision zone. The geological record of seismic events collected from lacustrine deposits of Lake Van Basin is a critical requirement for seismic hazard assessment and seismic risk reduction. Our paleoseismic investigations revealed…	Earthquake recurrence interval; Eastern Turkey; ErciÅŸ Fault; Lake Van Basin; Seismite	Deposits; Faulting; Hazards; Lakes; Luminescence; Risk assessment; Seismic response; Stratigraphy; Deformation pattern; Earthquake recurrence intervals; Eastern Anatolian plateau; Eastern Turkey; Lake vans; Optically stimulated luminescence; Seismic hazard assessment; Seismite; Earthquakes; earthquake recurrence; fault; lacustrine deposit; recurrence interval; seismic hazard; seismite; Anatolia; …					TÃ¼rkiye Bilimsel ve Teknolojik AraÅŸtirma Kurumu,Â TÃœBITAK: 114Y216	This study was supported by the Scientific and Technological Research Council of Turkey (TUBITAK) , Scientific Research Project ( 114Y216 ). The authors are grateful to Merve Gizem AlÄ±rÄ±z and Mustafa KarabÄ±yÄ±koÄŸlu for their help and suggestions. The authors are also grateful to the anonymous reviewers for their constructive comments on the manuscript. Language editing support was provided by…		Acarlar, M., Bilgin, A.Z., Elibol, E., Erkan, T., Gedik, Ä°., GÃ¼ner, E., Hakyemez, Y., Umut, M., Van GÃ¶lÃ¼ DoÄŸusu ve Kuzeyinin Jeolojisi (Geology of the eastern and northern part of Lake Van) (1991) The Min. Res. Expl. Inst. of Turkey (MTA) Tech. Rep. Nr., 9469; (2018), http://tdth.afad.gov.tr, AFAD Turkey Earthquake Hazard Maps Application from Disaster and Emergency Management Authority of T…	Ãœner, S.; Van YÃ¼zÃ¼ncÃ¼ YÄ±l University, Turkey; email: suner@yyu.edu.tr			Elsevier B.V.					401951				English	Tectonophysics	Article	Final		Scopus	2-s2.0-85067552642
Lavender S.A., Polivka B.J., Darragh A.R., Sommerich C.M., Stredney D.L., Wills C.E.	7006531672;7003360787;7005465500;6603808005;56851587200;7102366157;	Evaluating Home Healthcare Workers' Safety Hazard Detection Ability Using Virtual Simulation	2019	Home Healthcare Now	37	5		265	272		1	10.1097/NHH.0000000000000780	https://www.scopus.com/inward/record.uri?eid=2-s2.0-85071758415&doi=10.1097%2fNHH.0000000000000780&partnerID=40&md5=d9840b8d3fb6e87c3cc544facc614381	Departments of Integrated Systems Engineering and Orthopaedics, Ohio State University, 1971 Neil Avenue, Columbus, OH 43210, United States; School of Nursing, University of Kansas Medical Center, Kansas City, KS, United States; School of Health and Rehabilitation Sciences, Ohio State University, Columbus, OH, United States; Departments of Integrated Systems Engineering, Ohio State University, Col…	Lavender, S.A., Departments of Integrated Systems Engineering and Orthopaedics, Ohio State University, 1971 Neil Avenue, Columbus, OH 43210, United States; Polivka, B.J., School of Nursing, University of Kansas Medical Center, Kansas City, KS, United States; Darragh, A.R., School of Health and Rehabilitation Sciences, Ohio State University, Columbus, OH, United States; Sommerich, C.M., Department…	Home healthcare workers (HHWs) are routinely exposed to occupational safety hazards when servicing patients in their homes that put them at risk for injury. These hazards can be broadly classified as "electric, fire and burn," "environmental," or "slip, trip, and lift" hazards. To better train HHWs regarding their potential exposure to these hazards, a home healthcare virtual simulation training …		adult; adverse event; aged; building; computer interface; education; falling; female; home accident; human; male; middle aged; nurse; occupational accident; occupational health; prevention and control; psychology; young adult; Accidental Falls; Accidents, Home; Accidents, Occupational; Adult; Aged; Female; Humans; Lifting; Male; Middle Aged; Nurses, Community Health; Occupational Health; User-Com…								Agbonifo, N., Hittle, B., Suarez, R., Davis, K., Occupational exposures of home healthcare workers (2017) Home Healthcare Now, 35 (3), pp. 150-159; Cath, D.C., Nizar, K., Boomsma, D., Mathews, C.A., Age-specific prevalence of hoarding and obsessive compulsive disorder: A population-based study (2017) The American Journal of Geriatric Psychiatry, 25 (3), pp. 245-255; Darragh, A.R., Lavender, S., P…	Lavender, S.A.; Departments of Integrated Systems Engineering and Orthopaedics, 1971 Neil Avenue, United States; email: lavender.1@osu.edu			Lippincott Williams and Wilkins					23744529			31483358	English	Home Healthc. Now	Article	Final		Scopus	2-s2.0-85071758415
Carlson E.-S., Kumm M., Zakirov A., Dederichs A.	57210819336;55623341800;57210824388;6602329747;	Evacuation tests with elevated platforms in railway tunnels	2019	Fire Safety Journal	108		102840					10.1016/j.firesaf.2019.102840	https://www.scopus.com/inward/record.uri?eid=2-s2.0-85071578399&doi=10.1016%2fj.firesaf.2019.102840&partnerID=40&md5=862b30c3dfccaae1ad5c10987fa8149c	Division of Safety and Transport, RISE Research Institutes of Sweden, PO Box 857, BorÃ¥s, SE-501 15, Sweden; Division of Fire Safety Engineering, Lund University, PO Box 118, Lund, SE-221 00, Sweden; School of Business, Society and Engineering, MÃ¤lardalen University, PO Box 883, VÃ¤sterÃ¥s, SE-721 23, Sweden; Department of Civil and Architectural Engineering, KTH Royal Institute of Technology, B…	Carlson, E.-S., Division of Safety and Transport, RISE Research Institutes of Sweden, PO Box 857, BorÃ¥s, SE-501 15, Sweden, Division of Fire Safety Engineering, Lund University, PO Box 118, Lund, SE-221 00, Sweden; Kumm, M., Division of Safety and Transport, RISE Research Institutes of Sweden, PO Box 857, BorÃ¥s, SE-501 15, Sweden, School of Business, Society and Engineering, MÃ¤lardalen Univers…	With the purpose to increase the knowledge on human behaviour when evacuating along elevated platforms, an experiment was carried out at the subway station of SkarpnÃ¤ck, Stockholm, in October 2016. The overall project objective was to develop basic data for guidelines regarding fire safety design concerning evacuation along elevated platforms. The experiment was designed as a group experiment di…		Behavioral research; Fires; Subway stations; A-train; Fire safety designs; Human behaviours; Project objectives; Rail tracks; Railway tunnels; Stockholm; Wheelchair users; Railroads					Trafikverket	The project was initiated and financed by the Swedish Transport Administration . The study was a cooperation between RISE Research Institutes of Sweden and Brandskyddslaget . RISE was responsible for planning, performing and evaluating the experiment. This work has been carried out as a grant research project and no agreements existed that could have influenced the project results. The Swedish Tr…		Ingason, H., Kumm, M., Nilsson, D., LÃ¶nnermark, A., Claesson, A., Li, Y.Z., The Metro Project: Final Report. Research Report SiST 2012:8 (2012), VÃ¤sterÃ¥s; Boverket, (2011) Planning and Building Ordinance, 388. , The Swedish National Board of Housing, Building and Planning (Boverket) Karlskrona 2016; Trafikverket, Krav Tunnelbyggande, TDOK 2016:0231, Version 1.0 (2016); Trafikverket, RÃ¥d Tunne…	Carlson, E.-S.; Division of Safety and Transport, PO Box 857, Sweden; email: eva-sara.carlson@ri.se			Elsevier Ltd					3797112		FSJOD		English	Fire Saf J	Article	Final		Scopus	2-s2.0-85071578399
Facchinetti D., Psaila G., Scandurra P.	57209509919;6603328998;55912922200;	Mobile cloud computing for indoor emergency response: the IPSOS assistant case study	2019	Journal of Reliable Intelligent Environments	5	3		173	191		2	10.1007/s40860-019-00088-9	https://www.scopus.com/inward/record.uri?eid=2-s2.0-85069434083&doi=10.1007%2fs40860-019-00088-9&partnerID=40&md5=0f9816575b6f5b06594e4843d2b9adcd	Department of Management, Information and Production Engineering (DIGIP), UniversitÃ degli Studi di Bergamo, Bergamo, Italy	Facchinetti, D., Department of Management, Information and Production Engineering (DIGIP), UniversitÃ degli Studi di Bergamo, Bergamo, Italy; Psaila, G., Department of Management, Information and Production Engineering (DIGIP), UniversitÃ degli Studi di Bergamo, Bergamo, Italy; Scandurra, P., Department of Management, Information and Production Engineering (DIGIP), UniversitÃ degli Studi di Berga…	Mobile Cloud Computing and Internet of Things provide pervasive connected infrastructures that allow people to be continuously connected with other people, services, and objects. However, technologies for multi-paradigm distributed computing are still in their infancy and lack of standardization and experimentation as pervasive well-being technology. In this article, we discuss about the use of m…	Ambient assisted living; Context-awareness; Device-free indoor localization; Emergency response systems; Mobile cloud computing	Assisted living; Emergency services; User experience; Ambient assisted living; Context- awareness; Emergency response; Emergency response systems; Indoor environment; Indoor localization; Reliability and safeties; Well-being technologies; Mobile cloud computing								Aloi, G., Briante, O., Felice, M.D., Ruggeri, G., Savazzi, S., The SENSE-ME platform: infrastructure-less smartphone connectivity and decentralized sensing for emergency management (2017) Pervas Mob Comput, 42, pp. 187-208; Alsehly, F., Sabri, R.M., Sevak, Z., Arslan, T., Improving indoor positioning accuracy through a wi-fi handover algorithm (2010) International Technical Meeting, pp. 131-139. …	Scandurra, P.; Department of Management, Italy; email: patrizia.scandurra@unibg.it			Springer Science and Business Media Deutschland GmbH					21994668				English	J. Reli. Intell. Environ.	Article	Final		Scopus	2-s2.0-85069434083
Zeng J., Liu K., Jiang R., Yu J., Li C., Zhao L., Peng B., Lao J.	57192312227;57216494001;36698692500;56427168700;55441417800;55493698900;56579659300;56427712300;	Sedimentary records of paleoseismic events in the Late Pleistocene sediments of the Southern Yangtze River deltaic plain, East China, and their implications for differential subsidence of the Taihu block	2019	Journal of Asian Earth Sciences	181		103897				2	10.1016/j.jseaes.2019.103897	https://www.scopus.com/inward/record.uri?eid=2-s2.0-85068395944&doi=10.1016%2fj.jseaes.2019.103897&partnerID=40&md5=0d615df1aa6765c7844bbe84b428e133	Nanjing Center, China Geological Survey, Nanjing, 210016, China	Zeng, J., Nanjing Center, China Geological Survey, Nanjing, 210016, China; Liu, K., Nanjing Center, China Geological Survey, Nanjing, 210016, China; Jiang, R., Nanjing Center, China Geological Survey, Nanjing, 210016, China; Yu, J., Nanjing Center, China Geological Survey, Nanjing, 210016, China; Li, C., Nanjing Center, China Geological Survey, Nanjing, 210016, China; Zhao, L., Nanjing Center, Ch…	Drilling cores from the Hangjiahu Coastal plain in the southwestern corner of the Southern Yangtze River deltaic plain, East China, contain a variety of soft-sediment deformation structures in the Late Pleistocene lacustrine and tidal sediments. They include load-flame structures, ball-and-pillow structures, diapir structures, liquefied sand veins, liquefied breccias, syn-sedimentary fault, seism…	Differential subsidence; Late Pleistocene; Seismites; Soft-sediment deformation structures; Yangtze River deltaic plain	deformation; deltaic deposit; lacustrine deposit; paleoseismicity; Pleistocene; seismite; subsidence; China; Hangjiahu Plain; Yangtze Delta; Zhejiang					China Geological Survey,Â CGS: 20160060,Â 20190043,Â DD20160038,Â DD20160063	We are thankful to the two reviewers and editor, Professor Jianmin Hu and Associate Professor Kai Cao, for their valuable comments and suggestions which have permitted to improve the final version of our manuscript. This study was funded by the Geological Survey of China (No. DD20160063 , No. DD20160038 , No. 20160060 and No. 20190043 ).		Audemard, F.A., De Santis, F., Survey of liquefaction structures induced by recent moderate earthquakes (1991) Bull. Int. Assoc. Eng. Geol., 44, pp. 5-16; Cao, J., Xu, H.G., Ran, Y.K., Liang, M.J., Lei, S.X., Zhang, P., Li, L.M., Zhao, Q.G., New evidences for Late Quaternary activity in the southern segment of the Yishu-Tangtou Fault, the Tan-Lu Fault zone, and its tectonic implication (2017) Sei…	Zeng, J.; Nanjing Center, China; email: zjwcug@163.com			Elsevier Ltd					13679120				English	J. Asian Earth Sci.	Article	Final		Scopus	2-s2.0-85068395944
Jo H., Kang K., Park J., Ryu C., Ahn H., Go Y.	57210820092;57210818969;57069208200;7101906854;57210823134;57206550199;	Optimization of air distribution to reduce NOx emission and unburned carbon for the retrofit of a 500 MWe tangential-firing coal boiler	2019	Energies	12	17	3281				7	10.3390/en12173281	https://www.scopus.com/inward/record.uri?eid=2-s2.0-85071587010&doi=10.3390%2fen12173281&partnerID=40&md5=6f0cdcea473d03be7d6fde1d1cc88898	School of Mechanical Engineering, Sungkyunkwan University, Suwon, 16419, South Korea; Doosan Heavy Industries and Construction, Youngin, 16858, South Korea	Jo, H., School of Mechanical Engineering, Sungkyunkwan University, Suwon, 16419, South Korea; Kang, K., School of Mechanical Engineering, Sungkyunkwan University, Suwon, 16419, South Korea; Park, J., School of Mechanical Engineering, Sungkyunkwan University, Suwon, 16419, South Korea; Ryu, C., School of Mechanical Engineering, Sungkyunkwan University, Suwon, 16419, South Korea; Ahn, H., Doosan He…	The use of separated overfire air (SOFA) has become a standard technique of air staging for NOx reduction in the coal-fired boiler and can also be applied to existing boilers by retrofit. This study was to optimize the air distribution for the proposed SOFA installation in a 500 MWe tangential-firing boiler that has 20 identical units in Korea. Using computational fluid dynamics (CFD) incorporati…	Boiler; Coal; Combustion; Computational fluid dynamics; NOx emission; Overfire air	Air; Boiler firing; Boilers; Carbon; Coal; Coal fired boilers; Combustion; Computational fluid dynamics; Gas dynamics; Nitrogen oxides; Reduction; Retrofitting; Air distribution; Char particles; Coal properties; NOx emissions; Over fire airs; Stoichiometric ratio; Tangential firing boilers; Unburned carbons; Coal combustion					Ministry of Trade, Industry and Energy,Â MOTIE: 20181110200190 Korea Institute of Energy Technology Evaluation and Planning,Â KETEP	Funding: This work was supported by the Korea Institute of Energy Technology Evaluation and Planning (KETEP) affiliated with the Ministry of Trade, Industry and Energy of the Korean Government (Contract No. 20181110200190).		Kim, H.C., Kim, S., Kim, B.-U., Jin, C.-S., Hong, S., Park, R., Son, S.-W., Song, C.-K., Recent increase of surface particulate matter concentrations in the Seoul Metropolitan Area, Korea (2017) Sci. Rep., 7, p. 4710. , CrossRef PubMed; Choi, J., Park, R.J., Lee, H.-M., Lee, S., Jo, D.S., Jeong, J.I., Henze, D.K., Lee, M.-D., Impacts of local vs. Trans-boundary emissions from different sectors on…	Ryu, C.; School of Mechanical Engineering, South Korea; email: cryu@me.skku.ac.kr			MDPI AG					19961073				English	Energies	Article	Final	All Open Access, Gold	Scopus	2-s2.0-85071587010
Wu Y., Venier M., Hites R.A.	57069194500;15726913000;57208461182;	Identification of Unusual Antioxidants in the Natural and Built Environments	2019	Environmental Science and Technology Letters	6	8		443	447		9	10.1021/acs.estlett.9b00415	https://www.scopus.com/inward/record.uri?eid=2-s2.0-85071098805&doi=10.1021%2facs.estlett.9b00415&partnerID=40&md5=93bc9337106f29d0b6b637cebef04eb1	O'Neill School of Public and Environmental Affairs, Indiana University, Bloomington, IN 47405, United States	Wu, Y., O'Neill School of Public and Environmental Affairs, Indiana University, Bloomington, IN 47405, United States; Venier, M., O'Neill School of Public and Environmental Affairs, Indiana University, Bloomington, IN 47405, United States; Hites, R.A., O'Neill School of Public and Environmental Affairs, Indiana University, Bloomington, IN 47405, United States	Hindered phenolic antioxidants are common industrial chemicals that are added to polymers of all sorts and even to food. For example, on the order of 107 kg of 2,6-di-tert-butyl-4-methylphenol (also known as BHT) is used in the United States every year. Despite their widespread use, the environmental fates of most of these compounds have not been well-investigated. The first step in such an inves…		Chemical contamination; Flame retardants; Industrial chemicals; Atmospheric particles; Benzoquinones; Built environment; Car seats; Chicago; Environmental fate; Phenolic antioxidant; Antioxidants					U.S. Environmental Protection Agency,Â EPA: GL00E01422	The authors thank Gillian Miller and Jeff Gearhart of The Ecology Center in Ann Arbor, Michigan, for the car seat samples; Jiehong Guo, Liisa Jantunen, Victoria Arrandale, and Miriam Diamond for the dust samples; and the U.S. Environmental Protection Agencyâ€™s Great Lakes National Protection Office (Derek Ager, project officer) for funding through Cooperative Agreement GL00E01422.		Wang, W., Kannan, K., Quantitative identification of and exposure to synthetic phenolic antioxidants, including butylated hydroxytoluene, in urine (2019) Environ. Int., 128, pp. 24-29; https://chemview.epa.gov/chemview, U.S. Environmental Protection Agency. (accessed July 15, 2019); Liu, R., Song, S., Lin, Y., Ruan, T., Jiang, G., Occurrence of synthetic phenolic antioxidants and major metabolite…	Hites, R.A.; O'Neill School of Public and Environmental Affairs, United States; email: Hitesr@indiana.edu			American Chemical Society					23288930				English	Environ. Sci. Techno. Lett.	Article	Final		Scopus	2-s2.0-85071098805
Sriram K.N.V., Palaniswamy S.	57215600682;56716433200;	Mobile robot assistance for disabled and senior citizens using hand gestures	2019	1st International Conference on Power Electronics Applications and Technology in Present Energy Scenario, PETPES 2019 - Proceedings			9003821				1	10.1109/PETPES47060.2019.9003821	https://www.scopus.com/inward/record.uri?eid=2-s2.0-85081327211&doi=10.1109%2fPETPES47060.2019.9003821&partnerID=40&md5=9aeab1666e1e495630a4b0571fbe4731	Amrita School of Engineering, Amrita Vishwa Vidyapeetham, Department of Computer Science and Engineering, Bengaluru, India	Sriram, K.N.V., Amrita School of Engineering, Amrita Vishwa Vidyapeetham, Department of Computer Science and Engineering, Bengaluru, India; Palaniswamy, S., Amrita School of Engineering, Amrita Vishwa Vidyapeetham, Department of Computer Science and Engineering, Bengaluru, India	Paralysis (paraplegia) and motor-impairments impact the autonomy of elder people while performing their tasks independently. To fill the gap between machines and humans, gesture plays a significant role. This work focuses on Human-Robot Interaction (HRI), designed for assistance of wheel chair bound people with the help of mobile robots. People will get their work done faster and effortlessly wit…	Camera; Fire-Bird V; Gesture; Manipulator; Obstacle avoidance; Self-localization; Servo motor; XBee	Cameras; Collision avoidance; Manipulators; Mobile robots; Power electronics; Gesture; Human robot Interaction (HRI); Module interfaces; Motor impairments; Robot assistance; Self localization; Senior citizens; XBee; Human robot interaction								Teja, R., Pamarthi, A.A., Kumaar, N., QR code based path planning for warehouse management robot (2018) International Conference on Advances in Computing, Communications and Informatics (ICACCI), pp. 1239-1244. , Bangalore, India; Sreedhar, P.B., Palaniswamy, S., Robotic grasper based on an end-to-end neural architecture using raspberry pi (2018) Proceedings of 24th Annual International Conferenc…	Palaniswamy, S.; Amrita School of Engineering, India; email: p_suja@blr.amrita.edu		CDAC;DynaFusion;MathWorks;NITK Co-Operative Society;Opal-RT	Institute of Electrical and Electronics Engineers Inc.	1st International Conference on Power Electronics Applications and Technology in Present Energy Scenario, PETPES 2019	29 October 2019 through 31 October 2019		157957		9781728126555			English	Int. Conf. Power Electron. Appl. Technol. Present Energy Scenar., PETPES - Proc.	Conference Paper	Final		Scopus	2-s2.0-85081327211
[No author name available]	[No author id available]	The 2018 Intensive Care Society Cauldron debates: â€œThe Next Critical Care Game Changer is â€¦â€	2019	Journal of the Intensive Care Society	20	3		268	273			10.1177/1751143719862170	https://www.scopus.com/inward/record.uri?eid=2-s2.0-85068982578&doi=10.1177%2f1751143719862170&partnerID=40&md5=173985b9849b74800a9a54ee7878b0e8			â€˜The Cauldronâ€™ is an Intensive Care Society tradition unique to the State of the Art Conference. It is an opportunity for trainees to receive well-deserved national exposure and to pit ideas, wit and verbal dexterity against each other, and a panel of old (not necessarily wise) judges. The presentations are deliberately provocative, eternally popular and always insightful. This year debates t…		article; breathing; England; human; human experiment; intensive care; student												SAGE Publications Inc.					17511437				English	J. Intensive Care Soc.	Note	Final	All Open Access, Bronze, Green	Scopus	2-s2.0-85068982578
Sakhi A.K., Cequier E., Becher R., BÃ¸lling A.K., Borgen A.R., Schlabach M., Schmidbauer N., Becher G., Schwarze P., Thomsen C.	6506149334;57210841813;57203103296;54796437500;23017867300;57207899916;6602966752;7005852804;7004842562;15832890200;	Concentrations of selected chemicals in indoor air from Norwegian homes and schools	2019	Science of the Total Environment	674			1	8		20	10.1016/j.scitotenv.2019.04.086	https://www.scopus.com/inward/record.uri?eid=2-s2.0-85064164041&doi=10.1016%2fj.scitotenv.2019.04.086&partnerID=40&md5=cd4014064e633c4a4ceaaa24e2ab16b3	Division of Infection Control and Environmental Health, Norwegian Institute of Public Health, PO Box 222, SkÃ¸yen, Oslo, N-0213, Norway; Norwegian Institute for Air Research, PO Box 100, Kjeller2027, Norway; Department of Chemistry, University of Oslo, PO Box 1033, Blindern, Oslo, 0315, Norway	Sakhi, A.K., Division of Infection Control and Environmental Health, Norwegian Institute of Public Health, PO Box 222, SkÃ¸yen, Oslo, N-0213, Norway; Cequier, E., Division of Infection Control and Environmental Health, Norwegian Institute of Public Health, PO Box 222, SkÃ¸yen, Oslo, N-0213, Norway; Becher, R., Division of Infection Control and Environmental Health, Norwegian Institute of Public H…	Both building materials and consumer products have been identified as possible sources for potentially hazardous substances like phthalates, polychlorinated biphenyls (PCBs), organophosphorous flame retardants (OPFRs), polybrominated diphenyl ethers (PBDEs) and short chain chlorinated paraffins (SCCPs) in indoor air. Thus, indoor air has been suggested to contribute significantly to human exposur…	Indoor air; Organophosphorous flame retardants; Phthalates; Polybrominated diphenyl ethers; Polychlorinated biphenyls; Short-chain chlorinated paraffins	Air intakes; Consumer products; Esters; Ethers; Flame retardants; Food supply; Heating; Molecular weight; Organic pollutants; Paraffins; Polychlorinated biphenyls; Indoor air; Organophosphorous flame retardant; Phthalates; Polybrominated diphenyl ether (PBDEs); Short-chain chlorinated paraffins; Chemical contamination; phthalic acid; phthalic acid diethyl ester; phthalic acid dimethyl ester; diph…		phthalic acid, 88-99-3; phthalic acid diethyl ester, 84-66-2; phthalic acid dimethyl ester, 131-11-3; Air Pollutants; diethyl phthalate; dimethyl phthalate; Dust; Flame Retardants; Halogenated Diphenyl Ethers; Paraffin; phthalic acid; Phthalic Acids; Polychlorinated Biphenyls			Norges ForskningsrÃ¥d: ES445160	This study was funded by a grant from the Norwegian Research Council (NFR project number: ES445160 ). We acknowledge all the participants for their participation in this study.		Araki, A., Saito, I., Kanazawa, A., Morimoto, K., Nakayama, K., Shibata, E., Tanaka, M., Kishi, R., Phosphorus flame retardants in indoor dust and their relation to asthma and allergies of inhabitants (2014) Indoor Air, 24, pp. 3-15; Beko, G., Weschler, C.J., Langer, S., Callesen, M., Toftum, J., Clausen, G., Children's phthalate intakes and resultant cumulative exposures estimated from urine com…	Sakhi, A.K.; Norwegian Institute of Public Health, P.O. Box 222, SkÃ¸yen, Norway; email: amrit.sakhi@fhi.no			Elsevier B.V.					489697		STEVA	31003082	English	Sci. Total Environ.	Article	Final	All Open Access, Hybrid Gold, Green	Scopus	2-s2.0-85064164041
Yu C., Si F., Xiong W., Zhou J., Jiang X.	56763076500;6601989582;57207868257;55723344800;57189640235;	Coupled Simulation and Analysis of Low NOx Combustion and High-temperature Surfaces Heat Transfer for a Utility Boiler [ç”µç«™é”…ç‚‰ä½Žæ°®ç‡ƒçƒ§ä¸Žé«˜æ¸©å—çƒ­é¢æ¢çƒ­çš„è”åˆæ¨¡æ‹ŸåŠåˆ†æž]	2019	Zhongguo Dianji Gongcheng Xuebao/Proceedings of the Chinese Society of Electrical Engineering	39	13		3842	3850		2	10.13334/j.0258-8013.pcsee.181846	https://www.scopus.com/inward/record.uri?eid=2-s2.0-85071561510&doi=10.13334%2fj.0258-8013.pcsee.181846&partnerID=40&md5=43962a7567445a6b69b12af7426287a3	Key Laboratory of Energy Thermal Conversion and Control of Ministry of Education, Southeast University, Nanjing, Jiangsu Province 210096, China; Datang Nanjing Environmental Protection Technology Co. Ltd., Nanjing, Jiangsu Province 211100, China	Yu, C., Key Laboratory of Energy Thermal Conversion and Control of Ministry of Education, Southeast University, Nanjing, Jiangsu Province 210096, China; Si, F., Key Laboratory of Energy Thermal Conversion and Control of Ministry of Education, Southeast University, Nanjing, Jiangsu Province 210096, China; Xiong, W., Key Laboratory of Energy Thermal Conversion and Control of Ministry of Education, …	Based on the commercial software CFD and Matlab, a coupled model was established for a 660MW supercritical tangentially-fired boiler by combining the combustion process in the furnace with the heat transfer in the high-temperature heating surfaces. Considering the shape characteristics of different heating surfaces, a mapping method was proposed to connect the structured and unstructured meshes i…	Combustion performance; Coupled simulation; NOx emission; Steam tube overheating; Supercritical; Tangentially fired boiler	Combustion; Computational fluid dynamics; Heat exchangers; Heat transfer; MATLAB; Nitrogen oxides; Combustion performance; Coupled simulation; NOx emissions; Steam tubes; Supercritical; Tangentially-fired boilers; Boilers					National Natural Science Foundation of China,Â NSFC: 51306032	åŸºé‡‘é¡¹ç›®ï¼šå›½å®¶è‡ªç„¶ç§‘å­¦åŸºé‡‘é¡¹ç›®(51306032) Project Supported National Natural Science Foundation of China (51306032).		Liang, Z., Study and engineering application of high efficiency and low NOx coordinated optimization control system for coal-fired boilers based on new air pollutant emission standard (2014) Proceedings of the CSEE, 34, pp. 122-129. , æ¢å¿—å®. åŸºäºŽæˆ‘å›½æ–°å¤§æ°”æ±¡æŸ“æŽ’æ”¾æ ‡å‡†ä¸‹çš„ç‡ƒç…¤é”…ç‚‰é«˜æ•ˆä½ŽNOxåè°ƒä¼˜åŒ–ç³»ç»Ÿç ”ç©¶åŠå·¥ç¨‹åº”ç”¨[J]. ä¸­å›½ç”µæœºå·¥ç¨‹å­¦æŠ¥, 2014, 34(S1): …				Chinese Society for Electrical Engineering					2588013		ZDGXE		Chinese	Zhongguo Dianji Gongcheng Xuebao	Article	Final		Scopus	2-s2.0-85071561510
Raj A.	24333207600;	Structural effects on the growth of large polycyclic aromatic hydrocarbons by C2H2	2019	Combustion and Flame	204			331	340		18	10.1016/j.combustflame.2019.03.027	https://www.scopus.com/inward/record.uri?eid=2-s2.0-85063532908&doi=10.1016%2fj.combustflame.2019.03.027&partnerID=40&md5=fde6597e8fcee4cca6f6c2df88a83ab0	Department of Chemical Engineering, The Petroleum Institute, Khalifa University, P. O. Box 2533, Abu Dhabi, United Arab Emirates	Raj, A., Department of Chemical Engineering, The Petroleum Institute, Khalifa University, P. O. Box 2533, Abu Dhabi, United Arab Emirates	Soot particles are composed of planar and curved polycyclic aromatic hydrocarbons with different types of reactive sites, where their growth and oxidation reactions occur. This study presents the effect of curvatures in PAHs present in soot on their growth in the flame environment. For this, six planar and curved model PAH molecules having five to nine aromatic rings with armchair and zigzag site…	Density functional theory; Kinetics; PAH; Soot growth; Transition state theory	Aromatization; Density functional theory; Dust; Enzyme kinetics; Growth kinetics; Mineral oils; Rate constants; Soot; Effect of curvature; Hydrogen abstraction; Low temperatures; Oxidation reactions; Reaction energetics; Soot growth; Structural effect; Transition state theories; Polycyclic aromatic hydrocarbons; hydrogen; polycyclic aromatic hydrocarbon; Article; chemical reaction kinetics; chemi…		hydrogen, 12385-13-6, 1333-74-0			Khalifa University of Science, Technology and Research,Â KU: CIRA-2018-99	This publication is based upon work supported by the Khalifa University of Science and Technology under Award No. CIRA-2018-99.	This publication is based upon work supported by the Khalifa University of Science and Technology under Award No. CIRA-2018-99 .	Sharma, H.N., Pahalagedara, L., Joshi, A., Suib, S.L., Mhadeshwar, A.B., Experimental study of carbon black and diesel engine soot oxidation kinetics using thermogravimetric analysis (2012) Energy Fuels, 26, pp. 5613-5625; Raj, A., da Silva, G.R., Chung, S.H., Reaction mechanism for the free-edge oxidation of soot by O2 (2012) Combust. Flame, 159, pp. 3423-3436; Burshaid, K.I., Hamdan, M.A., The …				Elsevier Inc.					102180		CBFMA		English	Combust. Flame	Article	Final		Scopus	2-s2.0-85063532908
Yu C., Xiong W., Ma H., Zhou J., Si F., Jiang X., Fang X.	56763076500;57207868257;56403705500;55723344800;6601989582;57189640235;57207860501;	Numerical investigation of combustion optimization in a tangential firing boiler considering steam tube overheating	2019	Applied Thermal Engineering	154			87	101		8	10.1016/j.applthermaleng.2019.03.074	https://www.scopus.com/inward/record.uri?eid=2-s2.0-85063108352&doi=10.1016%2fj.applthermaleng.2019.03.074&partnerID=40&md5=0674f5d20ddbf6c06308a52efa652416	Key Laboratory of Energy Thermal Conversion and Control of Ministry of Education, School of Energy and Environment, Southeast University, Nanjing, 210096, China; Datang Nanjing Environmental Protection Technology Co., Ltd, Nanjing, 210096, China; Maanshan Dangtu Power Generation Co., Ltd, Maanshan, 243102, China	Yu, C., Key Laboratory of Energy Thermal Conversion and Control of Ministry of Education, School of Energy and Environment, Southeast University, Nanjing, 210096, China; Xiong, W., Key Laboratory of Energy Thermal Conversion and Control of Ministry of Education, School of Energy and Environment, Southeast University, Nanjing, 210096, China; Ma, H., Key Laboratory of Energy Thermal Conversion and …	A comprehensive numerical study of the combustion optimization of a 660-MW tangentially fired boiler under the constraint of steam tube overheating is presented. To obtain the chemical products and the heat flux at the heating surfaces, a three-dimensional (3D) combustion model was established using computational fluid dynamics (CFD) software. In addition, a 1D + 1D thermal hydraulic model was de…	Combustion efficiency; Coupled simulation; NOx emission; Steam tube overheating; Tangential firing boiler	Combustion; Computational fluid dynamics; Efficiency; Heat flux; Heat transfer; Hydraulic models; MATLAB; Nitrogen oxides; Steam; Tubes (components); Combustion efficiencies; Coupled simulation; NOx emissions; Steam tubes; Tangential firing boilers; Boiler firing					National Natural Science Foundation of China,Â NSFC: 51306032 Scientific Research Foundation of the Graduate School of Southeast University	This research on the coupled simulation of coal combustion and steam tube heat transfer was funded by the Natural Science Foundation of China (Grant No. 51306032 ) and the Scientific Research Foundation of the Graduate School of Southeast University (Grant No. YBPY1701 ). Model validation and related experiments were supported by the Key Research Program of China Datang Corporation (Grant No. DTI…		Tian, D.F., Zhong, L.J., Tan, P., Ma, L., Fang, Q.Y., Zhang, C., Zhang, D.P., Chen, G., Influence of vertical burner tilt angle on the gas temperature deviation in a 700 MW low NOx tangentially fired pulverized-coal boiler (2015) Fuel Process. Technol., 138, pp. 616-628; Park, H.Y., Baek, S.H., Kim, Y.J., Kim, T.H., Kang, D.S., Kim, D.W., Numerical and experimental investigations on the gas tempe…	Si, F.; School of Energy & Environment, No. 2 Sipailou Road, China; email: fqsi@seu.edu.cn			Elsevier Ltd					13594311		ATENF		English	Appl Therm Eng	Article	Final		Scopus	2-s2.0-85063108352
Gu M., Wang M., Chen X., Wang J., Lin Y., Chu H.	16424452400;57194601603;57194534232;56410251900;22958478800;8215054300;	Numerical study on the effect of separated over-fire air ratio on combustion characteristics and NOx emission in a 1000â€¯MW supercritical CO2 boiler	2019	Energy	175			593	603		10	10.1016/j.energy.2019.03.111	https://www.scopus.com/inward/record.uri?eid=2-s2.0-85063636247&doi=10.1016%2fj.energy.2019.03.111&partnerID=40&md5=32165d4ee882ccd0a1b8cec3cbe1225d	School of Energy and Environment, Anhui University of Technology, Ma'anshan, 243002, China	Gu, M., School of Energy and Environment, Anhui University of Technology, Ma'anshan, 243002, China; Wang, M., School of Energy and Environment, Anhui University of Technology, Ma'anshan, 243002, China; Chen, X., School of Energy and Environment, Anhui University of Technology, Ma'anshan, 243002, China; Wang, J., School of Energy and Environment, Anhui University of Technology, Ma'anshan, 243002, …	As an advanced power generation system, supercritical CO2 (S-CO2) coal fired power plant has advantages of high electric efficient and compact system layout. In this paper, the coal combustion characteristics and NOx formation in coal-fired S-CO2 boiler has been explored by numerical simulation. The boiler wall temperature distributions were determined according to the 1/8 partial flow strategy f…	NOx emission; Numerical simulation; SOFA ratio; Supercritical coal-fired CO2 boiler	Carbon dioxide; Coal; Coal fired boilers; Coal fueled furnaces; Computer simulation; Flow of gases; Fossil fuel power plants; Nitrogen oxides; Numerical models; Coal-fired power plant; Combustion characteristics; NOx emissions; Power generation systems; SOFA ratio; Species concentration; Supercritical; Wall-temperature distribution; Coal combustion; coal-fired power plant; combustion; concentrati…					Natural Science Foundation of Anhui Province: 1708085ME108 National Key Research and Development Program of China,Â NKRDPC: 2017YFB0601805	This paper is supported by the National Key R&D Program of China ( 2017YFB0601805 ). The authors also gratefully acknowledge the support from the Natural Science Foundation of Anhui Province ( 1708085ME108 ).		(2018) China statistical yearbook 2017, , http://www.xiaze.org/2017/, China statistics press Beijing; Ahn, Y., Bae, S.J., Kim, M., Cho, K.S., Baik, S., Lee, J.I., Review of supercritical CO2, power cycle technology and current status of research and development (2015) Nucl Eng Technol, 47 (6), pp. 647-661; Park, S.H., Kim, J.Y., Yoon, M.K., Rhim, D.R., Yeom, C.S., Thermodynamic and economic inves…	Gu, M.; School of Energy and Environment, China; email: gumy@ahut.edu.cn			Elsevier Ltd					3605442		ENEYD		English	Energy	Article	Final		Scopus	2-s2.0-85063636247
Ross P.M., Harvey K., Vecchio E.M., Beckers D.	7402412830;36182824100;57209410492;57209415036;	Impact of fire and the recovery of molluscs in south-east Australian salt marsh	2019	Ecological Management and Restoration	20	2		126	135		2	10.1111/emr.12374	https://www.scopus.com/inward/record.uri?eid=2-s2.0-85067690021&doi=10.1111%2femr.12374&partnerID=40&md5=0bc0de5d4c65943d530d461099db3aa7	School of Life and Environmental Science, Faculty of Science, University of Sydney, Camperdown, NSW 2006, Australia; Weed Research Unit, Biosecurity, New South Wales, Department of Primary Industries, 69 Kalang Rd, Elanora Heights, NSW 2101, Australia	Ross, P.M., School of Life and Environmental Science, Faculty of Science, University of Sydney, Camperdown, NSW 2006, Australia, Weed Research Unit, Biosecurity, New South Wales, Department of Primary Industries, 69 Kalang Rd, Elanora Heights, NSW 2101, Australia, ; Harvey, K.; Vecchio, E.M.; Beckers, D.	Fire has long been recognised as a natural force in structuring Northern Hemisphere salt marshes, yet little is known about the impact of fire on molluscs and native vegetation dynamics of Southern Hemisphere coastal salt marshes. Following a fire at Ash Island, Hunter River New South Wales, Australia in the summer 2012, we assessed patterns of recovery through time of gastropod populations and r…	fire; gastropods; Native Rush; salt marsh; Spiny Rush	biomass; dispersal; disturbance; endangered species; environmental impact assessment; fire; gastropod; invasive species; mollusc; native species; recovery plan; saltmarsh; species richness; Australia; Hunter River; New South Wales; Gastropoda; Juncus acutus; Juncus kraussii; Mollusca; Ophicardelus ornatus; Sarcocornia quinqueflora; Sporobolus virginicus					University of Western Sydney,Â UWS	We would like to thank the help of field work volunteer Yiana Pallis. We would also like to thank Chantelle Doyle from Greening Australia for commenting on various versions of this manuscript. We are grateful to Belinda Pignone from the Department of Primary Industries and NSW National Parks and Wildlife Service for facilitating this research. We worked under scientific licenses no SL100815 under…		Adam, P., Saltmarsh plants of New South Wales (1981) Wetlands (Australia), 1, pp. 11-19; Adam, P., Saltmarshes in a time of change (2002) Environmental Conservation, 29, pp. 39-61; Adam, P., Wilson, N.C., Huntley, B., The phytosociology of coastal saltmarsh vegetation in New South Wales (1988) Wetlands (Australia), 7, pp. 35-57; Altieri, A.H., Bertness, M.D., Coverdale, T.C., Hermann, N.C., Angel…	Ross, P.M.; School of Life and Environmental Science, Australia			Blackwell Publishing					14427001		EMRCA		English	Ecol. Manage. Restor.	Article	Final	All Open Access, Hybrid Gold	Scopus	2-s2.0-85067690021
Wu X., Fan W., Liu Y., Bian B.	57201699956;7401635317;56840955400;57225685477;	Numerical simulation research on the unique thermal deviation in a 1000â€¯MW tower type boiler	2019	Energy	173			1006	1020		16	10.1016/j.energy.2019.02.151	https://www.scopus.com/inward/record.uri?eid=2-s2.0-85062030192&doi=10.1016%2fj.energy.2019.02.151&partnerID=40&md5=2e766608f982ec9e667ccc38522b9354	School of Mechanical and Power Engineering, Shanghai Jiao Tong University, Shanghai, 200240, China; Shanghai Boiler Works Ltd, Shanghai, 200240, China	Wu, X., School of Mechanical and Power Engineering, Shanghai Jiao Tong University, Shanghai, 200240, China; Fan, W., School of Mechanical and Power Engineering, Shanghai Jiao Tong University, Shanghai, 200240, China; Liu, Y., School of Mechanical and Power Engineering, Shanghai Jiao Tong University, Shanghai, 200240, China; Bian, B., Shanghai Boiler Works Ltd, Shanghai, 200240, China	In this paper, a comprehensive numerical simulation, which was verified by measurement and design data, was conducted to investigate the issues of thermal deviation in a 1000 MW tower type boiler. Based on this, the cause of thermal deviation was found: a large swirling momentum intensity in the furnace leads to a great deflection of SOFA and then unburned carbon in fly ash gathering in the furna…	Deflection angle; Swirling momentum intensity; Thermal deviation; Tower type boiler	Boilers; Combustion; Fly ash; Furnaces; Momentum; Nozzles; Numerical models; Deflection angles; High-temperature flames; Numerical simulation research; Primary combustions; Swirling momentum intensity; Thermal deviation; Tower type boiler; Unburned carbon in fly ashes; Deflection (structures); combustion; equipment; experimental design; fly ash; high temperature; momentum; numerical method; resea…								Sha, L., Liu, H., Xu, L., Cao, Q., Li, Q., Wu, S., Research on the elliptic aerodynamic field in a 1000 MW dual circle tangential firing single furnace ultra supercritical boiler (2012) Energy, 46 (1), pp. 364-373; Xu, G., Xu, C., Yang, Y., Fang, Y., Zhou, L., Yang, Z., Thermodynamic and economic analysis of a partially-underground tower-type boiler design for advanced double reheat power plants …	Fan, W.; School of Mechanical and Power Engineering, China; email: wdfan@sjtu.edu.cn			Elsevier Ltd					3605442		ENEYD		English	Energy	Article	Final		Scopus	2-s2.0-85062030192
Liu F., Guo X., Wang S., Cui F.	57204318203;57209585376;57203040431;55628890100;	Burnout Characteristics of Bituminous Coal in Tangentially Fired Furnace With Air Staging [ä¸€ç§ç©ºæ°”åˆ†çº§åˆ‡å‘ç‡ƒçƒ§çƒŸç…¤é”…ç‚‰çš„ç‡ƒå°½ç‰¹æ€§]	2019	Zhongguo Dianji Gongcheng Xuebao/Proceedings of the Chinese Society of Electrical Engineering	39	7		2113	2124		1	10.13334/j.0258-8013.pcsee.180653	https://www.scopus.com/inward/record.uri?eid=2-s2.0-85068156002&doi=10.13334%2fj.0258-8013.pcsee.180653&partnerID=40&md5=09bae69de7ee1b6774e70f27c4d9e2b2	State Grid Shandong Electric Power Research Institute, Jinan, Shandong 250002, China	Liu, F., State Grid Shandong Electric Power Research Institute, Jinan, Shandong 250002, China; Guo, X., State Grid Shandong Electric Power Research Institute, Jinan, Shandong 250002, China; Wang, S., State Grid Shandong Electric Power Research Institute, Jinan, Shandong 250002, China; Cui, F., State Grid Shandong Electric Power Research Institute, Jinan, Shandong 250002, China	The aim of this work was to investigate the burnout characteristics of bituminous coal in tangentially fired furnace with air staging. Both field tests and model simulation have been performed to characterize the impact of the primary zone stoichiometric ratio on the unburned carbon in fly ash, the main conclusions of this study are as follows, there exists a critical value of primary zone stoich…	Air staging; Burnout; Coal combustion; Low NOx burner; Modelling	Bituminous coal; Boilers; Coal ash; Flue gases; Flues; Fly ash; Heat transfer; Heat treating furnaces; Models; Nitrogen oxides; Oxygen; Air staging; Burnout; Environmental effectiveness; Flue gas temperatures; High-temperature environment; Low-NOx burners; Tangentially fired furnaces; Unburned carbon in fly ashes; Coal combustion								Ribeirete, A., Costa, M., Impact of the air staging on the performance of a pulverized coal fired furnace (2009) Proceedings of the Combustion Institute, 32 (2), pp. 2667-2673; Moon, C., Sung, Y., Eom, S., NOx emissions and burnout characteristics of bituminous coal, lignite, and their blends in a pulverized coal-fired furnace (2015) Experimental Thermal and Fluid Science, 62, pp. 99-108; PallarÃ…				Chinese Society for Electrical Engineering					2588013		ZDGXE		Chinese	Zhongguo Dianji Gongcheng Xuebao	Article	Final		Scopus	2-s2.0-85068156002
Zhong N., Jiang H., Haibing L.I., Hongyan X.U., Shi W., Zhang S., Wei X.	55853540300;57135637700;6603321996;57208526019;36178648600;57197745145;57208524636;	Last Deglacial Softâ€“Sediment Deformation at Shawan on the Eastern Tibetan Plateau and Implications for Deformation Processes and Seismic Magnitudes	2019	Acta Geologica Sinica	93	2		430	450		4	10.1111/1755-6724.13773	https://www.scopus.com/inward/record.uri?eid=2-s2.0-85065016169&doi=10.1111%2f1755-6724.13773&partnerID=40&md5=848f14083fe1c43ad4965a5beb33ee02	Institute of Geology, Chinese Academy of Geological Sciences, 26 Baiwanzhuang Rd, Beijing, 100037, China; Key Laboratory of Deepâ€“Earth Dynamics, Ministry of Natural Resources, 26 Baiwanzhuang Rd, Beijing, 100037, China; State Key Laboratory of Earthquake Dynamics, Institute of Geology, China Earthquake Administration, Beijing, 100029, China; College of Earth Sciences, University of Chinese Acad…	Zhong, N., Institute of Geology, Chinese Academy of Geological Sciences, 26 Baiwanzhuang Rd, Beijing, 100037, China, Key Laboratory of Deepâ€“Earth Dynamics, Ministry of Natural Resources, 26 Baiwanzhuang Rd, Beijing, 100037, China; Jiang, H., State Key Laboratory of Earthquake Dynamics, Institute of Geology, China Earthquake Administration, Beijing, 100029, China; Haibing, L.I., Institute of Geo…	The eastern margin of the Tibetan Plateau is characterized by frequent earthquakes; however, research of paleoâ€“earthquakes in the area has been limited, owing to the alpine topography and strong erosion. Detailed investigations of softâ€“sediment deformation (SSD) structures are valuable for understanding the trigger mechanisms, deformation processes, and the magnitudes of earthquakes that gene…	deformation process; earthquake magnitude; eastern Tibetan Plateau; lacustrine sequence; Shawan; softâ€“sediment deformation (SSD)	deformation mechanism; depositional sequence; earthquake event; earthquake magnitude; lacustrine deposit; liquefaction; sediment analysis; seismic response; China; Min River [Sichuan]; Qinghai-Xizang Plateau; Shawan; Sichuan; Xinjiang Uygur								Alfaro, P., Moretti, M., Soria, J.M., Softâ€“sediment deformation structures induced by earthquakes (seismites) in Pliocene lacustrine deposits (Guadixâ€“Baza Basin, Central Betic Cordillera) (1997) Eclogae Geologicae Helvetiae, 90 (3), pp. 531-540; Alfaro, P., Delgado, J., EstÃ©vez, A., Molina, J., Moretti, M., Soria, J., Liquefaction and fluidization structures in Messinian storm deposits (Bajo…
l dating of the 12 May 2008	Ms 8.0 Wenchuan earthquakeâ€“related sediments: Tests of zeroing assumptions (2012) Quaternary Geochronology	10	pp. 273-279; Youd	T.L.	Discussion of â€˜Brief review of liquefaction during earthqukes in Japanâ€™ by E. Kuribayashi and T. Taatsuoka (1977) Soils Foundation	15	pp. 81-92; Song	Y.	(2010) Late Quaternary softâ€“sediment deformation and seismites in Longmenshan area	pp. 1-81.	China University of Geosciences	Wuhan (Masteris thesis)	(in Chinese); Bin	Z.	Pingand	W.	Jiancun	W.	Discussion of the origin of the softâ€“sediment deformation structures in paleoâ€“dammed lake sediments in upper reaches of the Minjiang river (2011) Journal of Seismological research	34 (1)	pp. 67-74.	(in Chinese with English abstract); Zhang	C.	Mischke	S.	A Lateglacial and Holocene lake record from the Nianbaoyeze Mountains and inferences of lake	glacier and climate evolution on the eastern Tibetan Plateau (2009) Quaternary Science Reviews	28 (19)	pp. 1970-1983; Zhang	H.P.	Liu	S.F.	Yang	N.	Zhang	Y.Q.	Zhang	G.W.	Geomorphic characteristics of the Minjiang drainage basin (eastern tibetan plateau) and its tectonic implications: new insights from a digital elevation model study (2010) Island Arc	15 (2)	pp. 239-250; Junlong	Z.	Jinwei	R.	Changyun	C.	Jundong	F.	Paleoâ€“earthquake parameters of Minjiang fault in Holocene (2013) Earth Scienceâ€“Journal of China University of Geosciences
He H.-H., Li W.-J., Cheng G., Zeng J.	57194346285;57194342677;57210232251;57194344953;	Experimental Study on NOx Emission of an Ultra-Supercritical Pressure and Tangentially-Fired Boiler with Mixture of High Sodium Coal [è¶…è¶…ä¸´ç•ŒåŽ‹åŠ›åˆ‡åœ†ç‡ƒçƒ§é”…ç‚‰æŽºç…¤é«˜é’ ç…¤NOxæŽ’æ”¾ç‰¹æ€§è¯•éªŒç ”ç©¶]	2019	Reneng Dongli Gongcheng/Journal of Engineering for Thermal Energy and Power	34	3		109	113			10.16146/j.cnki.rndlgc.2019.03.017	https://www.scopus.com/inward/record.uri?eid=2-s2.0-85070016421&doi=10.16146%2fj.cnki.rndlgc.2019.03.017&partnerID=40&md5=ddf2c5e294c10799ce85f94ccacca50f	Hunan Xiangdian Test & Research Institute Co.Ltd., Changsha, 410000, China; Hunan Province Key Laboratory of Efficient & Clean Thermal Power Generation Technologies, Changsha, 410000, China	He, H.-H., Hunan Xiangdian Test & Research Institute Co.Ltd., Changsha, 410000, China; Li, W.-J., Hunan Province Key Laboratory of Efficient & Clean Thermal Power Generation Technologies, Changsha, 410000, China; Cheng, G., Hunan Province Key Laboratory of Efficient & Clean Thermal Power Generation Technologies, Changsha, 410000, China; Zeng, J., Hunan Xiangdian Test & Research Institute Co.Ltd.,…	With a 660 MW ultra-supercritical pressure once-through boiler,a series of experiments on NOx emission were conducted with coal-feed composed of certain proportion of Shenhua coal. The experiment results revealed that NOx emission increases with O2 (measured at SCR entrance). O2 content is recommended to be 3% at 100% load with the proportion of Shenhua coal being 80%,and 4.7% at 50% load with pr…	Experimental study; High sodium coal; NOx emission; Ultra-supercritical pressure									Gao, X.-T., Huang, L., Zhang, E.-X., Experimental study on NOx emission affection of a 1000 MW unit boiler (2010) Journal of Engineering for Thermal Energy and Power, 25 (2), pp. 221-225. , é«˜å°æ¶›, é»„ç£Š, å¼ æ©å…ˆ, ç­‰. 1000 MWæœºç»„é”…ç‚‰æ°®æ°§åŒ–ç‰©æŽ’æ”¾å½±å“çš„è¯•éªŒç ”ç©¶[J]. çƒ­èƒ½åŠ¨åŠ›å·¥ç¨‹, 2010, 25(2): 221-225; Li, J.-Q., Wang, A.-M., Pan, W.-K., Operating parameters optimization…				Harbin Research Institute					10012060		RDGOE		Chinese	Reneng Dongli Gongcheng	Article	Final		Scopus	2-s2.0-85070016421
Jiang D., Zhang L., Wang Y., Xu Q., Ren B., Wu Z., Li B., Sun C.	55856823900;57208104323;57208110359;57208101348;57208105716;35194950800;57216902893;22954467200;	Crystal Structure of Spirocyclic Pentaerythritol Phenol Ester of Phosphoric Acid	2019	Journal of Physics: Conference Series	1168	2	22073					10.1088/1742-6596/1168/2/022073	https://www.scopus.com/inward/record.uri?eid=2-s2.0-85063789602&doi=10.1088%2f1742-6596%2f1168%2f2%2f022073&partnerID=40&md5=226ffe64ef99aafdea2ca07f9373bab4	College of Science, Northeast Forestry University, Harbin, China; Post-doctoral Mobile Research Station of Forestry Engineering, Northeast Forestry University, Harbin, China; Key Laboratory of Engineering Dielectrics and Its Application, Ministry of Education, Harbin University of Science and Technology, Harbin, China	Jiang, D., College of Science, Northeast Forestry University, Harbin, China; Zhang, L., College of Science, Northeast Forestry University, Harbin, China; Wang, Y., College of Science, Northeast Forestry University, Harbin, China; Xu, Q., College of Science, Northeast Forestry University, Harbin, China; Ren, B., College of Science, Northeast Forestry University, Harbin, China; Wu, Z., Key Laborato…	Spirocylic pentaerythritol phosphate ester, a kind of intumescent flame retardant, has good compatibility with the polypropylene and excellent flame retardant on PP. However the correlation between the space structures of the intumescent flame retardant and polypropylene has not been revealed. In this paper crystal diffraction of spirocyclic pentaerythritol phenol ester of phosphoric acid are use…		Computer control systems; Esters; Hydrogen bonds; Intelligent systems; Phenols; Phosphoric acid; Polypropylenes; Axisymmetric structure; Chair conformations; Crystal diffraction; Good compatibility; Intumescent flame retardant; Pentaerythritol phosphate; Structure features; Weak hydrogen bond; Crystal atomic structure					QC2017038 LBH-TZ13 Heilongjiang Postdoctoral Science Foundation: LBH-Z16004,Â LBH-Z16089 China Postdoctoral Science Foundation: 2016M601402,Â 2017M610212 Fundamental Research Funds for the Central Universities: 2572018BC27	Supported by Fundamental Research Funds for the Central Universities (No. 2572018BC27), China Post-doctoral Science Foundation (No. 2016M601402 &2017M610212), Heilongjiang Natural Science Foundation (QC2017038), Heilongjiang Postdoctoral Fund (No. LBH-Z16004, LBH-Z16089), and Heilongjiang Postdoctoral Special Fund (No. LBH-TZ13)		Li, H., La Guardia, M.J., Liu, H., Hale, R.C., Mainor, T.M., Harvey, E., Sheng, G., Peng, P., Brominated and organophosphate flame retardants along a sediment transect encompassing the Guiyu, China e-waste recycling zone (2019) Sci Total Environ, 646, pp. 58-67; Liang, S., Neisius, N.M., Gaan, S., Recent developments in flame retardant (2013) Prog. Org. Coat., 76 (11), pp. 1642-1665; Liber, Y., M…	Li, B.; Post-doctoral Mobile Research Station of Forestry Engineering, China; email: libinzh62@163.com			Institute of Physics Publishing	2018 International Conference on Computer Information Science and Application Technology, CISAT 2018	7 December 2018 through 9 December 2018		146496	17426588				English	J. Phys. Conf. Ser.	Conference Paper	Final	All Open Access, Bronze	Scopus	2-s2.0-85063789602
Zhang X.-T., Huang Y., Zhang C., Zhao W.	37100488200;57203743842;55770907000;57203747184;	Numerical Simulation of the Effect of Over-Fire Air and Syngas on Combustion Process and NOx Emission of Coal-Fired Boilers [ç‡ƒå°½é£ŽåŠç”Ÿç‰©è´¨æ°”å¯¹ç‡ƒç…¤é”…ç‚‰ç‡ƒçƒ§è¿‡ç¨‹åŠNOxæŽ’æ”¾å½±å“çš„æ•°å€¼æ¨¡æ‹Ÿ]	2019	Reneng Dongli Gongcheng/Journal of Engineering for Thermal Energy and Power	34	2		39	46		2	10.16146/j.cnki.rndlgc.2019.02.006	https://www.scopus.com/inward/record.uri?eid=2-s2.0-85067503436&doi=10.16146%2fj.cnki.rndlgc.2019.02.006&partnerID=40&md5=97fa9151f41e07efdf21980d1fe07933	School of Electric Power, North China University of Water Resources and Electric Power, Zhengzhou, 450011, China	Zhang, X.-T., School of Electric Power, North China University of Water Resources and Electric Power, Zhengzhou, 450011, China; Huang, Y., School of Electric Power, North China University of Water Resources and Electric Power, Zhengzhou, 450011, China; Zhang, C., School of Electric Power, North China University of Water Resources and Electric Power, Zhengzhou, 450011, China; Zhao, W., School of E…	In order to investigate the effect of over-fire air,co-firing syngas and other factors on combustion and NOx emission,a 330 MW coal-fired boiler was reformed to air staged combustion by setting 3 layers separated over fire air nozzles at distance of 5 m above the primary burner. The pulverized coal combustion model and the co-firing models were built using the Fluent software,and the combustion p…	Co-firing,NOx emission; Numerical simulation; Over-fire air; Pine Syngas									Zhang, C.-H., Wang, S.-Q., Liu, F., Low NOx combustion transformation for a 300 MW unit tangentially fired boiler (2015) Thermal Power Generation, 44 (3), pp. 124-128. , å¼ æ˜¥åŽ, çŽ‹å£«æ¡¥, åˆ˜å³°. 300 MWæœºç»„åˆ‡åœ†ç‡ƒçƒ§é”…ç‚‰ä½Žæ°®ç‡ƒçƒ§æ”¹é€ [J]. çƒ­åŠ›å‘ç”µ, 2015, 44(3): 124-128; Zhou, J.-H., Zhao, C.-J., Xu, J.-H., Application ofair-staged and low NOx emission combustion technology in pl…				Harbin Research Institute					10012060		RDGOE		Chinese	Reneng Dongli Gongcheng	Article	Final		Scopus	2-s2.0-85067503436
Yang W., Wang B., Lei S., Wang K., Chen T., Song Z., Ma C., Zhou Y., Sun L.	57203357329;55729748400;55357191500;56075007800;57206650605;56824848100;56300774200;57204788582;7403958389;	Combustion optimization and NOx reduction of a 600 MWe down-fired boiler by rearrangement of swirl burner and introduction of separated over-fire air	2019	Journal of Cleaner Production	210			1120	1130		40	10.1016/j.jclepro.2018.11.077	https://www.scopus.com/inward/record.uri?eid=2-s2.0-85057151220&doi=10.1016%2fj.jclepro.2018.11.077&partnerID=40&md5=b18c0bb7e169cde11a274ae6c5ed3473	State Key Laboratory of Coal Combustion, Huazhong University of Science and Technology, Wuhan, Hubei 430074, China; Suzhou TPRI Ener & Enviro Tech Co., Ltd. Suzhou, Suzhou, Jiangsu 215153, China; State Key Laboratory of Coal Combustion, School of Energy and Power Engineering, Huazhong University of Science and Technology, Wuhan, 430074, China	Yang, W., State Key Laboratory of Coal Combustion, Huazhong University of Science and Technology, Wuhan, Hubei 430074, China; Wang, B., State Key Laboratory of Coal Combustion, Huazhong University of Science and Technology, Wuhan, Hubei 430074, China; Lei, S., Suzhou TPRI Ener & Enviro Tech Co., Ltd. Suzhou, Suzhou, Jiangsu 215153, China; Wang, K., State Key Laboratory of Coal Combustion, Huazhon…	In this paper, a 600 MWe Babcock &amp; Wilcox boiler is selected as the research object. Numerical simulation and field experiments have been applied to this study under original and new combustion systems. The new approach mainly involves changing the operation mode of swirl burner, rearranging secondary air, and employing separated over-fire air. Numerical results showed that NOx emissions and …	Down-fired boiler; NOx control; Numerical simulation; SOFA; Swirl burner	Arches; Boilers; Combustion; Computer simulation; Dust; Efficiency; Emission control; Fires; Fly ash; Gas burners; Numerical models; Combustion optimization; Combustion systems; Down-fired boiler; Economic efficiency; In-situ measurement; NOx control; SOFA; Swirl burner; Nitrogen oxides					2017AAA129 National Natural Science Foundation of China,Â NSFC: 51506068 Henan University of Science and Technology,Â HUST Fundamental Research Funds for the Central Universities: 2017JYCXJJ035	This work was supported by the Hubei Province Technical Innovation Special Project (2017AAA129), the National Natural Science Foundation of China (Nos. 51506068), and the Fundamental Research Funds for the Central Universities HUST (2017JYCXJJ035).	This work was supported by the Hubei Province Technical Innovation Special Project ( 2017AAA129 ), the National Natural Science Foundation of China (Nos. 51506068 ), and the Fundamental Research Funds for the Central Universities HUST ( 2017JYCXJJ035 ).	Chen, K., Zhang, J., Che, D., Effect of separated over-fire air on combustion performance of a 3 MW pilot-scale facility (2016) Appl. Therm. Eng., 108, pp. 30-40; Choi, C.R., Kim, C.N., Numerical investigation on the flow, combustion and NOx emission characteristics in a 500MWe tangentially fired pulverized-coal boiler (2009) Fuel, 88 (9), pp. 1720-1731; Chong, C.T., Lam, S.S., Hochgreb, S., Effe…	Wang, B.; State Key Laboratory of Coal Combustion, China; email: benwang@hust.edu.cn			Elsevier Ltd					9596526		JCROE		English	J. Clean. Prod.	Article	Final		Scopus	2-s2.0-85057151220
Acosta-Manzano P., Segura-JimÃ©nez V., Coll-Risco I., Borges-Cosic M., Castro-PiÃ±ero J., Delgado-FernÃ¡ndez M., Aparicio V.A.	57189756284;55218952400;56993787700;56685832800;24485244500;55889656300;36611265100;	Association of sedentary time and physical fitness with ideal cardiovascular health in perimenopausal women: The FLAMENCO project	2019	Maturitas	120			53	60		6	10.1016/j.maturitas.2018.11.015	https://www.scopus.com/inward/record.uri?eid=2-s2.0-85057336346&doi=10.1016%2fj.maturitas.2018.11.015&partnerID=40&md5=9a075dad01d885b244e1aea3f69bcf10	Department of Physical Education and Sports, Faculty of Sport Sciences, University of Granada, Granada, Spain; Department of Physical Education, Faculty of Education Sciences, University of CÃ¡diz, CÃ¡diz, Spain; Department of Physiology, Faculty of Pharmacy and Institute of Nutrition and Food Technology, University of Granada, Granada, Spain	Acosta-Manzano, P., Department of Physical Education and Sports, Faculty of Sport Sciences, University of Granada, Granada, Spain; Segura-JimÃ©nez, V., Department of Physical Education and Sports, Faculty of Sport Sciences, University of Granada, Granada, Spain, Department of Physical Education, Faculty of Education Sciences, University of CÃ¡diz, CÃ¡diz, Spain; Coll-Risco, I., Department of Phys…	Introduction: Healthier lifestyle behaviours might be related to a lower cardiometabolic risk predisposed by menopause transition. The objectives of the study were: 1) to examine the association of sedentary time (ST) and physical fitness with â€œIdeal Cardiovascular Healthâ€ (ICH) in perimenopausal women, and 2) to determine the capacity of ST and physical fitness tests to discriminate between …	Cardiometabolic risk; Cardiorespiratory fitness; Flexibility; Menopause; Prevention	cholesterol; glucose; cholesterol; Article; blood pressure; body mass; cardiorespiratory fitness; cardiovascular disease; cholesterol blood level; cross-sectional study; diet; dietary pattern; female; health behavior; human; major clinical study; menopause; muscle strength; observational study; physical activity; sitting; smoking; accelerometry; blood; cardiorespiratory fitness; climacterium; exe…		cholesterol, 57-88-5; glucose, 50-99-7, 84778-64-3; Blood Glucose; Cholesterol			FPU13/01993,Â FPU14/02518 Universidad de Granada,Â UGR	This study was funded by the project PI-0667-2013 , from the Regional Ministry of Health of the Junta de AndalucÃ­a . IC-R and MB-C (grant number: FPU13/01993 and FPU14/02518 , respectively) were supported by the Spanish Ministry of Education . This study was also supported by the University of Granada, Plan Propio de InvestigaciÃ³n 2016, Excellence actions: Units of Excellence; Unit of Excellenc…		Perk, J., De Backer, G., Gohlke, H., Graham, I., Reiner, Z., Verschuren, W.M.M., Albus, C., P. European Assoc Cardiovascular, European Guidelines on cardiovascular disease prevention in clinical practice (version 2012) (2012) Eur. Heart J., 33 (13). , 1635-U130; El Khoudary, S.R., Shields, K.J., Janssen, I., Hanley, C., Budoff, M.J., Barinas-Mitchell, E., Everson-Rose, S.A., Matthews, K.A., Cardi…	Acosta-Manzano, P.; Department of Physical Education and Sports, Carretera de Alfacar, s/n (Granada), Spain; email: acostapedro23@ugr.es			Elsevier Ireland Ltd					3785122		MATUD	30583765	English	Maturitas	Article	Final		Scopus	2-s2.0-85057336346
Huang D., Zhang M., Shi L., Peng L., Yuan Q., Wang S.	36961101800;57198359036;36985806000;57204480459;57204477933;57204478198;	Fire behaviors of single and laminated natural latex foam	2019	International Journal of Thermal Sciences	136			278	286		6	10.1016/j.ijthermalsci.2018.10.033	https://www.scopus.com/inward/record.uri?eid=2-s2.0-85055732140&doi=10.1016%2fj.ijthermalsci.2018.10.033&partnerID=40&md5=6679584ec837d5a3c6014ab3089fed22	College of Quality and Safety Engineering, China Jiliang University, Hangzhou, Zhejiang 310018, China; Civil and Infrastructure Engineering Discipline, School of Engineering, RMIT University, Melbourne, VIC 3000, Australia; ZhongHang Monitoring & Testing Technology Research Institute Co.,Ltd, Hangzhou, Zhejiang 310018, China	Huang, D., College of Quality and Safety Engineering, China Jiliang University, Hangzhou, Zhejiang 310018, China; Zhang, M., College of Quality and Safety Engineering, China Jiliang University, Hangzhou, Zhejiang 310018, China; Shi, L., Civil and Infrastructure Engineering Discipline, School of Engineering, RMIT University, Melbourne, VIC 3000, Australia; Peng, L., ZhongHang Monitoring & Testing …	Although natural latex mattresses have been increasingly used in our lives, its high fire risk could put occupants in big danger. Therefore, a series of experiments were carried out to investigate the fire behaviors of natural latex foam with single and laminated layers. Both single and laminated layer samples showed three burning stages: initial acceleration, stable and decaying stages. A fierce…	Bottom ventilation; Flame height; Fuel regression rate; Mass loss rate; Natural latex foam	Combustion; Fires; Shrinkage; Average flame height; Combustion pro-cess; Flame height; Fuel regression rates; Mass loss rate; Number of layers; Surface flame spread; Thickness direction; Laminating					2018YFC0810603 Natural Science Foundation of Zhejiang Province: LY17E060004	This work was supported by National Key R&D Program of China [grant numbers 2018YFC0810603 ]; Zhejiang Provincial Natural Science Foundation of China [grant numbers LY17E060004 ].	This work was supported by National Key R&D Program of China [grant numbers 2018YFC0810603]; Zhejiang Provincial Natural Science Foundation of China [grant numbers LY17E060004].	Ramasamy, S., Ismail, H., Munusamy, Y., Tensile and morphological properties of rice husk powder filled natural rubber latex foam (2012) Polym-Plast Technol, 51, pp. 1524-1529; Roslim, R., Hashim, M.Y.A., Augurio, P.T., Natural latex foam (2012) J. Eng. Sci., 8, pp. 15-27; Rathnayake, I., Ismail, H., Azahari, B., Darsanasiri, N.D., Rajapakse, S., Synthesis and characterization of nano-silver inco…	Huang, D.; College of Quality and Safety Engineering, China; email: 20021567@163.com			Elsevier Masson SAS					12900729		RGTHA		English	Int. J. Therm. Sci.	Article	Final		Scopus	2-s2.0-85055732140
Wu Y., Miller G.Z., Gearhart J., Romanak K., Lopez-Avila V., Venier M.	57069194500;57204971855;35199483500;56330776400;35571232500;15726913000;	Children's Car Seats Contain Legacy and Novel Flame Retardants	2019	Environmental Science and Technology Letters	6	1		14	20		20	10.1021/acs.estlett.8b00568	https://www.scopus.com/inward/record.uri?eid=2-s2.0-85058176866&doi=10.1021%2facs.estlett.8b00568&partnerID=40&md5=2abebb9b6f300c8c2c138414b130ddcb	School of Public and Environmental Affairs, Indiana University, Bloomington, IN 47405, United States; Ecology Center, Ann Arbor, MI 48104, United States; Agilent Technologies, Santa Clara, CA 95051, United States	Wu, Y., School of Public and Environmental Affairs, Indiana University, Bloomington, IN 47405, United States; Miller, G.Z., Ecology Center, Ann Arbor, MI 48104, United States; Gearhart, J., Ecology Center, Ann Arbor, MI 48104, United States; Romanak, K., School of Public and Environmental Affairs, Indiana University, Bloomington, IN 47405, United States; Lopez-Avila, V., Agilent Technologies, San…	Brominated and phosphorus-based flame retardants (PFRs) were measured in foam and fabric samples from 18 newly marketed children's car seats. The concentrations of two cyclic phosphonates {PMMMPs, 5-ethyl-2-methyl-2-oxido-1,3,2-dioxaphosphinan-5-yl)methyl methyl methylphosphonate and bis[(5-ethyl-2-methyl-1,3,2-dioxaphosphorinan-5-yl)methyl] methyl phosphonate p,pâ€²-dioxide} were quantitatively …		Ethers; Organic pollutants; Brominated flame retardants; Children's health; Decabromodiphenyl ethane; Manufacturing process; Median concentration; Polybrominated diphenyl ether (PBDEs); Triethyl phosphates; Triphenyl phosphate; Flame retardants								Covaci, A., Harrad, S., Abdallah, M.A., Ali, N., Law, R.J., Herzke, D., De Wit, C.A., Novel brominated flame retardants: A review of their analysis, environmental fate and behaviour (2011) Environ. Int., 37, pp. 532-556; Kim, U.J., Kannan, K., Occurrence and Distribution of Organophosphate Flame Retardants/Plasticizers in Surface Waters, Tap Water, and Rainwater: Implications for Human Exposure (…	Venier, M.; School of Public and Environmental Affairs, United States; email: mvenier@indiana.edu			American Chemical Society					23288930				English	Environ. Sci. Techno. Lett.	Article	Final		Scopus	2-s2.0-85058176866
Richter C., Fessel K., Katterfeld A., Chumachenko Y.	57193832406;57210635962;57203694781;57216801272;	Application scenario of the internet of things at the example of overheated roller in belt conveyors [Anwendungsszenario des internet der dinge am beispiel von tragrollenheiÃŸlÃ¤ufern bei gurtfÃ¶rderanlagen]	2019	Logistics Journal	2019							10.2195/lj_Proc_richter_de_201912_01	https://www.scopus.com/inward/record.uri?eid=2-s2.0-85084698642&doi=10.2195%2flj_Proc_richter_de_201912_01&partnerID=40&md5=0956a8bcd717a8879076c3dc41b0ed07	Otto-von-Guericke-UniversitÃ¤t Magdeburg, Institut fÃ¼r Logistik und Materialflusstechnik, Lehrstuhl FÃ¶rder-und Materialflusstechnik, UniversitÃ¤tsplatz 2, Magdeburg, 39104, Germany	Richter, C., Otto-von-Guericke-UniversitÃ¤t Magdeburg, Institut fÃ¼r Logistik und Materialflusstechnik, Lehrstuhl FÃ¶rder-und Materialflusstechnik, UniversitÃ¤tsplatz 2, Magdeburg, 39104, Germany; Fessel, K., Otto-von-Guericke-UniversitÃ¤t Magdeburg, Institut fÃ¼r Logistik und Materialflusstechnik, Lehrstuhl FÃ¶rder-und Materialflusstechnik, UniversitÃ¤tsplatz 2, Magdeburg, 39104, Germany; Katter…	The identification of damaged bearings in idlers of belt conveyors is one important aspect to prevent belt fires. The monitoring of the idlers condition is a challenging task due to the number of idlers and the difficult environmental conditions in industrial and mining operation. A new low-cost solution for the identification of damaged idler bearings was developed by the German idler manufactur…	Internet of Things; LoRaâ„¢ WAN; Maintenance; Sensing Idler									https://ambriefonline.com/wp-content/uploads/2016/02/AMB-Jan-Feb-2016.pdf; (2000) FAG: WÃ¤lzlagerschÃ¤den-Schadenserkennung Und Begutachtung Gelaufener WÃ¤lzlager. Schweinfurt, , Publ.-Nr. WL 82 102/2 DA; https://github.com/brocaar/loraserverÃœberprÃ¼fungsdatum2019-06-17; MARK ROBERTI: The Intranet of Things: The Internet of Things Used by Consumers and The Ones Used by Companies Will Likely Be V…	Richter, C.; Otto-von-Guericke-UniversitÃ¤t Magdeburg, UniversitÃ¤tsplatz 2, Germany; email: christian.richter@ovgu.de			Wissenschaftliche Gesellschaft fur Technische Logistik					18607977				German	Logist. J.	Article	Final		Scopus	2-s2.0-85084698642
Raj A.	24333207600;	Role of PAH structures in soot particles on their growth by HACA mechanism	2019	12th Asia-Pacific Conference on Combustion, ASPACC 2019									https://www.scopus.com/inward/record.uri?eid=2-s2.0-85083952010&partnerID=40&md5=7205bc24209dad42c637df75e443a382	Department of Chemical Engineering, Petroleum Institute, Khalifa University Sas Al Nakhl, P. O. Box 2533, Abu Dhabi, United Arab Emirates	Raj, A., Department of Chemical Engineering, Petroleum Institute, Khalifa University Sas Al Nakhl, P. O. Box 2533, Abu Dhabi, United Arab Emirates	Soot particles are composed of planar and curved polycyclic aromatic hydrocarbons (PAHs) with different reactive sites, where their growth and oxidation reactions occur. This study presents the effect of curvatures in PAHs present in soot on their growth in flames. For this, three planar and curved model PAH molecules having five to eight aromatic rings with armchair sites are selected. Density f…		Combustion; Density functional theory; Dust; Rate constants; Soot; Effect of curvature; High growth rate; Hydrogen abstraction; Low temperatures; Oxidation reactions; Polycyclic aromatic hydrocarbons (PAHS); Reaction energetics; Transition state theories; Polycyclic aromatic hydrocarbons					Petroleum Institute,Â PI Khalifa University of Science, Technology and Research,Â KU	The author acknowledges the support provided by the Petroleum Institute, Khalifa University and the Gas Processing and Materials Science Research Centre, Abu Dhabi, UAE.		Bond, T.C., Sun, H., Can reducing black carbon emissions counteract global warming? (2005) Environ. Sci. Technol., 39, pp. 5921-5926; Georganta, E., Rahman, R.K., Raj, A., Sinha, S., Growth of polycyclic aromatic hydrocarbons (PAHs) by methyl radicals: Pyrene formation from phenanthrene (2017) Combust. Flame, 185, pp. 129-141; Botero, M.L., Chen, D., GonzÃ¡lez-Calera, S., Jefferson, D., Kraft, M.…	Raj, A.; Department of Chemical Engineering, P. O. Box 2533, United Arab Emirates; email: abhijeet.raj@ku.ac.ae		ASTRODESIGN, Inc.;AVL;et al.;Fukuoka Convention Center;Honda R and D Co.,Ltd;IHI Corporation	Combustion Institute	12th Asia-Pacific Conference on Combustion, ASPACC 2019	1 July 2019 through 5 July 2019		149702					English	Asia-Pac. Conf. Combust., ASPACC	Conference Paper	Final		Scopus	2-s2.0-85083952010
Romano G., Romano A.	57206356787;57214836183;	Fire investigation in an italian waste treatment plant: Lessons learned and future development	2019	WIT Transactions on the Built Environment	189			113	119			10.2495/SAFE190111	https://www.scopus.com/inward/record.uri?eid=2-s2.0-85077842499&doi=10.2495%2fSAFE190111&partnerID=40&md5=31435dadfe47797bb712fbe2dd465bce	RSM Romano Safety Management STP, Osio Sotto, BG, Italy	Romano, G., RSM Romano Safety Management STP, Osio Sotto, BG, Italy; Romano, A., RSM Romano Safety Management STP, Osio Sotto, BG, Italy	In June 2017, in the north of Italy, a serious fire occurred in a waste treatment plant and involved the entire warehouse. Romano Safety Management (RSM) was charged with reconstructing the evolution of the fire, in order to establish whether the sequence of events leading up to the accident could be compatible with developing times of the accident. Documental evidence has collected in the accide…	Fire investigation; Fire risk analysis; Fire safety engineering; Performance approach; Waste treatment plant									McGrattan, K., (2008) Fire Dynamics Simulator (Version 5) Technical Reference Guide, , NIST Special Publication 1018-5NIST in cooperation with VTT Technical Research Centre of Finland, National Institute of Standards and Technology, US Department of Commerce; McGrattan, K.B., Hamins, A., Stroup, D., (1998) Sprinkler, Smoke & Heat Vent, Draft Curtain Interaction â€“ Large Scale Experiments and Mod…		Guarascio M.Garzia F.Lombardi M.Passerini G.		WITPress	8th International Conference on Safety and Security Engineering, SAFE 2019	23 September 2019 through 25 September 2019		235469	17433509	9781784663513			English	WIT Trans. Built Environ.	Conference Paper	Final	All Open Access, Bronze	Scopus	2-s2.0-85077842499
Bleicher A., HÃ¶ltke T.	21741795100;57211568091;	Timber-concrete composite frame joint for high-rise buildings	2019	20th Congress of IABSE, New York City 2019: The Evolving Metropolis - Report				1137	1141				https://www.scopus.com/inward/record.uri?eid=2-s2.0-85074452588&partnerID=40&md5=b4e99ddea548e52434ceec3b805446df	Brandenburg University of Technology Cottbus - Senftenberg, Chair of Hybrid Structures - Structural Concrete, Cottbus, Germany	Bleicher, A., Brandenburg University of Technology Cottbus - Senftenberg, Chair of Hybrid Structures - Structural Concrete, Cottbus, Germany; HÃ¶ltke, T., Brandenburg University of Technology Cottbus - Senftenberg, Chair of Hybrid Structures - Structural Concrete, Cottbus, Germany	Timber is one of the few renewable materials that improves its structural properties when combined with concrete. The composite of timber and concrete increase stiffness and fire protection, unlike timber when used alone. In contrast to concrete structures, timber-concrete composite (TCC) structures reduce the carbon footprint and the specific weight of a building. At the Chair of Hybrid Structur…	Beech laminated veneer lumber; High-rise building; Hybrid structures; Moment-resistant TCC joint	Carbon footprint; Fire protection; Laminated composites; Laminating; Lumber; Modular construction; Stiffness; Tall buildings; Timber; Veneers; High rise building; Hybrid structure; Laminated veneer lumber; Renewable materials; Rotational stiffness; Structural concretes; Structural systems; Timber-concrete composites; Concretes						This publication was funded by the research initiative ?Future Building? (project number: 10.08.18.7-18.04) of the BBSR (Federal Institute for Research on Building, Urban Affairs and Spatial Development, Germany).		Baker, W., Horos, D., Johnson, B., Schultz, J., Timber tower research: Concrete jointed timber frame (2014) The Structures Congress, pp. 1255-1266. , R. M. American Society of Civil Engineers (ASCE), Boston; BlaÃŸ, H.J., Streib, J., (2016) BauBuche Buchen-Furnierschichtholz - Bemessungshilfe FÃ¼r Entwurf und Berechnung Nach Eurocode 5, , 2. ed. Ingenious hardwood, Karlsruhe; Ozyhar, Determining m…			Allplan (Gala);et al.;Hardesty and Hanover;Silman;Wiss, Janney, Elstner Associates, Inc.;WSP	International Association for Bridge and Structural Engineering (IABSE)	20th IABSE Congress, New York City 2019: The Evolving Metropolis	4 September 2019 through 6 September 2019		152767		9783857481659			English	Congr. IABSE, New York City: Evol. Metropolis - Rep.	Conference Paper	Final		Scopus	2-s2.0-85074452588
Solomatin Y., Shlegel N., Strizhak P.	57194637614;56951167400;24605528800;	Secondary atomization of firefighting liquid droplets by their collisions	2019	Atomization and Sprays	29	5		429	454		4	10.1615/AtomizSpr.2019030766	https://www.scopus.com/inward/record.uri?eid=2-s2.0-85074301920&doi=10.1615%2fAtomizSpr.2019030766&partnerID=40&md5=bcbc824613811d676cb6f502ab3299ad	National Research Tomsk Polytechnic University, Tomsk, 634050, Russian Federation	Solomatin, Y., National Research Tomsk Polytechnic University, Tomsk, 634050, Russian Federation; Shlegel, N., National Research Tomsk Polytechnic University, Tomsk, 634050, Russian Federation; Strizhak, P., National Research Tomsk Polytechnic University, Tomsk, 634050, Russian Federation	The results of experimental research into the interaction between droplets of various firefighting compositions colliding with each other in a gas are described. We establish the characteristics and occurrence conditions of four droplet interaction regimes: coalescence (fusion), bounce (interaction through a gas cushion between droplets without direct contact), separation (size and number of liqu…	Collisions; Droplets; Emulsions; Firefighting liquid compositions; High-temperature conditions; Secondary atomization; Slurries; Solutions	Atomization; Drops; Emulsions; Fire extinguishers; Fires; Liquids; Size separation; Slurries; Solutions; Collisions; Component composition; Droplet interaction; Experimental research; High temperature condition; Liquid compositions; Occurrence conditions; Secondary atomization; Drop breakup					Russian Science Foundation,Â RSF: 18â€“71â€“10002	The research was supported by the Russian Science Foundation (Project No. 18â€“71â€“10002).		Aleiferis, P.G., Ashrafi-Nik, M., Ladommatos, N., Dober, G., Karimi, E.K., A study of droplet collision modelling for spray formation and mixing with a two-row group-hole injection nozzle for diesel engines (2014) Atomization Sprays, 24 (12), pp. 1089-1135; Antonov, D.V., Volkov, R.S., Strizhak, P.A., An explosive disintegration of heated fuel droplets with adding water (2018) Chem. Eng. Res. Des…	Strizhak, P.; National Research Tomsk Polytechnic University, 30 Lenin Avenue, Russian Federation; email: pavelspa@tpu.ru			Begell House Inc.					10445110		ATSPE		English	Atomiz. Sprays	Article	Final		Scopus	2-s2.0-85074301920
Butler D.G.	57208480615;	Setting (on) Fire: Reply to Discussions	2019	Studies in Gender and Sexuality	20	3		171	176		4	10.1080/15240657.2019.1641943	https://www.scopus.com/inward/record.uri?eid=2-s2.0-85071680822&doi=10.1080%2f15240657.2019.1641943&partnerID=40&md5=5c6e8570f6e3ccc19ff15d8723cd1dc7	Private Practice and Unversity of California, Santa Cruz, United States	Butler, D.G., Private Practice and Unversity of California, Santa Cruz, United States	The author begins by turning to a recent confrontation with four men who chanted homophobic slurs in his neighborhood. He uses this experience to state some of his ideas regarding violence and the setting. Visceral belonging is considered a problem insofar as it is tethered to a setting that constitutively excludes Blackness and queerness in structurally precise ways. Intervention into the settin…										Antagonisms, , Durham, NC: Duke University Press; Bataille, G., Base materialism and Gnosticism (1985) Visions of Excess, , Stoekl A., (ed), Minneapolis: University of Minnesota Press,. In:, ed. and trans; Botting, F., Wilson, S., (1997) Hegel, death, and sacrifice. In: The Bataille Reader, , London, Blackwell.:, ed; Benedicto, B., Agents and objects of death: Gay murder, boyfriend twins, and que…	Butler, D.G.110 Gough St. #403, United States; email: dbutler1@ucsc.edu			Taylor and Francis Inc.					15240657				English	Stud. Gender Sex.	Article	Final		Scopus	2-s2.0-85071680822
Li T.-T., Xing M., Wang H., Huang S.-Y., Fu C., Lou C.-W., Lin J.-H.	56883334800;57209908540;57207240671;55561726400;57209908379;15829714900;35724149500;	Nitrogen/phosphorus synergistic flame retardant-filled flexible polyurethane foams: Microstructure, compressive stress, sound absorption, and combustion resistance	2019	RSC Advances	9	37		21192	21201		6	10.1039/c9ra02332a	https://www.scopus.com/inward/record.uri?eid=2-s2.0-85069042168&doi=10.1039%2fc9ra02332a&partnerID=40&md5=999a5165e364ad82310425509a38ff96	Innovation Platform of Intelligent and Energy-Saving Textiles, School of Textile Science and Engineering, Tianjin Polytechnic University, Tianjin, 300387, China; Fujian Key Laboratory of Novel Functional Fibers and Materials, Minjiang University, Fuzhou, 350108, China; Tianjin and Education Ministry, Key Laboratory of Advanced Textile Composite Materials, Tianjin Polytechnic University, Tianjin, …	Li, T.-T., Innovation Platform of Intelligent and Energy-Saving Textiles, School of Textile Science and Engineering, Tianjin Polytechnic University, Tianjin, 300387, China, Fujian Key Laboratory of Novel Functional Fibers and Materials, Minjiang University, Fuzhou, 350108, China, Tianjin and Education Ministry, Key Laboratory of Advanced Textile Composite Materials, Tianjin Polytechnic University…	Compared with a rigid polyurethane foam, a flexible polyurethane foam (FPUF) has more diversified applications including filtration, sound absorption, vibration-proofing, decoration, packaging, and heat insulation. However, its most potential hazard is flammability. Therefore, in this study, we focused on improving its flame retardation and then tested its sound absorption with the addition of ni…		Absorption; Acoustic wave absorption; Adsorbents; Combustion; Compressive stress; Flame resistance; Laminated composites; Mechanical properties; Microstructure; Nitrogen; Phosphorus; Polyurethanes; Rigid foamed plastics; Sound insulating materials; Sound insulation; Absorbent materials; Combustion resistance; Compression properties; Flexible Polyurethanes; Phosphorus flame retardants; Rigid polyu…					FKLTFM 1722,Â FKLTFM1710 2017001A,Â 2017001B,Â 2017002B TD13-5043 National Natural Science Foundation of China,Â NSFC: 11702187 Natural Science Foundation of Fujian Province: 2018J01504,Â 2018J01505 Natural Science Foundation of Tianjin City: 18JCQNJC03400 Key Laboratory of Functional Materials and Applications of Fujian Province	This work is supported by the Open Project Program of Fujian Key Laboratory of Novel Functional Fibers and Materials (Min-jiang University), China (No. FKLTFM1710, FKLTFM 1722), the Natural Science Foundation of Tianjin (18JCQNJC03400), the Natural Science Foundation of Fujian (2018J01504, 2018J01505) and the National Natural Science Foundation of China (grant number 11702187). This study is also…		Chen, P., Zhao, Y., Wang, W., Zhang, T., Song, S., (2019) Polymers, 11 (2), pp. 22-31; Choe, H., Sung, G., Kim, J.H., (2018) Compos. Sci. Technol., 156, pp. 19-27; Wang, S.X., Zhao, H.B., Rao, W.H., Huang, S.C., Wang, T., Liao, W., Wang, Y.Z., (2018) Polym. Rev., 153, pp. 616-625; Rao, W.H., Zhu, Z.M., Wang, S.X., Wang, T., Tan, Y., Liao, W., Zhao, H.B., Wang, Y.Z., (2018) Polym. Degrad. Stab., 1…	Huang, S.-Y.; Fujian Key Laboratory of Novel Functional Fibers and Materials, China; email: shihyuhuang@163.com			Royal Society of Chemistry					20462069		RSCAC		English	RSC Adv.	Article	Final	All Open Access, Gold	Scopus	2-s2.0-85069042168
[No author name available]	[No author id available]	4th Brazilian Technology Symposium, BTSym 2018	2019	Smart Innovation, Systems and Technologies	140					665			https://www.scopus.com/inward/record.uri?eid=2-s2.0-85068608995&partnerID=40&md5=b104265c685fd795aacda13969ca68d0			The proceedings contain 64 papers. The special focus in this conference is on Brazilian Technology. The topics include: Development of a kernel: A deeper look at the architecture of an operating system; Betterment proposal to multipath fading channels potential to MIMO systems; development of a hybrid heating system based on geothermalâ€“photovoltaic energy to reduce the impact of frosts on inhab…												Saotome O.Arthur R.Vieira Estrela V.Iano Y.Loschi H.J.	Beta Telecommunications	Springer Science and Business Media Deutschland GmbH	4th Brazilian Technology Symposium, BTSym 2018	23 October 2018 through 25 October 2018		227749	21903018	9783030160524			English	Smart Innov. Syst. Technol.	Conference Review	Final		Scopus	2-s2.0-85068608995
Alam M.M., Biswas B., Nedeltchev A.K., Han H., Ranasinghe A.D., Bhowmik P.K., Goswami K.	35597148200;57217298832;11839204100;7401968089;12804939700;7003645764;23090990400;	Phosphine oxide containing poly(pyridinium salt)s as fire retardant materials	2019	Polymers	11	7	1141				5	10.3390/polym11071141	https://www.scopus.com/inward/record.uri?eid=2-s2.0-85068497725&doi=10.3390%2fpolym11071141&partnerID=40&md5=13e54c2be1a90771bc6939e0e5a84ee3	InnoSense LLC, 2531 West 237th Street, Torrance, CA 90505, United States; Department of Chemistry and Biochemistry, University of Nevada Las Vegas, 4505 Maryland Parkway Box 454003, Las Vegas, NV 89154-4003, United States	Alam, M.M., InnoSense LLC, 2531 West 237th Street, Torrance, CA 90505, United States; Biswas, B., Department of Chemistry and Biochemistry, University of Nevada Las Vegas, 4505 Maryland Parkway Box 454003, Las Vegas, NV 89154-4003, United States; Nedeltchev, A.K., Department of Chemistry and Biochemistry, University of Nevada Las Vegas, 4505 Maryland Parkway Box 454003, Las Vegas, NV 89154-4003, …	Six new rugged, high-temperature tolerantphosphine oxide-containingpoly(4,40-(p-phenylene)- bis(2,6-diphenylpyridinium)) polymers P-1, P-2, P-3, P-4, P-5, and P-6 are synthesized, characterized, and evaluated. Synthesis results in high yield and purity, as confirmed by elemental, proton (1H), and carbon 13 (13C) nuclear magnetic resonance (NMR) spectra analyses. High glass transition temperatures…	Atomic force microscopy; Fire retardant polymers; Luminescence; Microcalorimetry; Phosphine oxide; Poly(pyridinium salt)s; UV-Vis spectroscopy	Amines; Atomic force microscopy; Calorimeters; Differential scanning calorimetry; Electron transport properties; Fire resistance; Glass; Glass transition; Ionic strength; Luminescence; Nuclear magnetic resonance; Organic polymers; Phosphorus compounds; Printed circuit boards; Propulsion; Temperature; Tensile strength; Thermogravimetric analysis; Ultraviolet visible spectroscopy; High temperature …					OII-0610753	Funding: This work is in part supported by the NSF under Grant No. 0447416 (NSF EPSCoR RING-TRUE III), NSF-Small Business Innovation Research (SBIR) Award (Grant OII-0610753), NSF-STTR Phase I Grant No. IIP-0740289, and NASA GRC Contract No. NNX10CD25P.		Negrell-Guirao, C., Boutevin, B., David, G., Fruchier, A., Sonnier, R., Lopez-Cuesta, J.-M., Synthesis of polyphosphorinanes Part II Preparation, characterization and thermal properties of novel flame retardants (2011) Polym. Chem, 2, pp. 236-243; Negrell-Guirao, C., Boutevin, B., Synthesis of Polyphosphorinanes 1. Homopolymerization and Telomerization of Allyl Ether Phosphite (2009) Macromolecul…	Bhowmik, P.K.; Department of Chemistry and Biochemistry, 4505 Maryland Parkway Box 454003, United States; email: pradip.bhowmik@unlv.edu			MDPI AG					20734360				English	Polym.	Article	Final	All Open Access, Gold, Green	Scopus	2-s2.0-85068497725
Cui J.-F., Li F.-Y., Li J.-Y., Li J.-F., Zhang C.-W., Chen S., Sun X.	57201470227;57206889855;57173283700;57115579800;56711510100;57201035065;57201475851;	Effects of magnesium hydroxide on the properties of starch/plant fiber composites with foam structure	2019	RSC Advances	9	30		17405	17413		3	10.1039/c9ra01992h	https://www.scopus.com/inward/record.uri?eid=2-s2.0-85067433572&doi=10.1039%2fc9ra01992h&partnerID=40&md5=856a9d3334c54065bcece18f4962a977	Key Laboratory of High Efficiency and Clean Mechanical Manufacture (Ministry of Education), School of Mechanical Engineering, Shandong University, Jinan, 250061, China; National Demonstration Center for Experimental Mechanical Engineering Education, Shandong University, Jinan, 250061, China	Cui, J.-F., Key Laboratory of High Efficiency and Clean Mechanical Manufacture (Ministry of Education), School of Mechanical Engineering, Shandong University, Jinan, 250061, China, National Demonstration Center for Experimental Mechanical Engineering Education, Shandong University, Jinan, 250061, China; Li, F.-Y., Key Laboratory of High Efficiency and Clean Mechanical Manufacture (Ministry of Edu…	In this study, magnesium hydroxide (MH) flame-retarded starch/plant fiber composites containing various MH contents (0%, 5%, 15%, 15%) were prepared and named as TF-MH0, TF-MH5, TF-MH10, TF-MH15. Thermal degradation, flame retardancy, mechanical and microscopic characteristics were discussed. The reduction in the maximum thermal degradation rate revealed that the addition of MH provided improveme…		Degradation; Magnesium compounds; Starch; Tensile strength; Thermodynamic stability; Bubble nucleation; Interfacial interaction; Limiting Oxygen Index; Magnesium hydroxide; Microscopic analysis; Microscopic characteristics; Thermal degradation rate; Thermoplastic starch; Foams					Shandong University,Â SDU: 2018JC043 National Natural Science Foundation of China,Â NSFC: 51775318	This work was î„ƒnancially supported by the National Natural Science Foundation of China (No. 51775318) and the Interdisciplinary Cultivation Project of Shandong University (No. 2018JC043). We would like to thank our colleagues from Shandong University.		Reddy, M.M., Vivekanandhan, S., Misra, M., (2013) Prog. Polym. Sci., 38, pp. 1653-1689; Mihai, M., Huneault, M.A., Favis, B.D., (2010) Macromol. Biosci., 7, pp. 907-920; Lopez-Gil, A., Rodriguez-Perez, M.A., De Saja, J.A., (2014) Polim.: Cienc. Tecnol., 24, pp. 36-42; Katalin, B., Beata, S., Maria, W.-P., (2013) Polym. Bull., 58, pp. 385-394; Wang, C., Li, F., Wang, L., (2015) RSC Adv., 5, pp. 49…	Li, F.-Y.; Key Laboratory of High Efficiency and Clean Mechanical Manufacture (Ministry of Education), China; email: lifangyi@sdu.edu.cn			Royal Society of Chemistry					20462069		RSCAC		English	RSC Adv.	Article	Final	All Open Access, Gold	Scopus	2-s2.0-85067433572
[No author name available]	[No author id available]	World Conference on Information Systems and Technologies, WorldCIST 2019	2019	Advances in Intelligent Systems and Computing	931					2534			https://www.scopus.com/inward/record.uri?eid=2-s2.0-85065098065&partnerID=40&md5=ba8ee2bbc78d81f4925efc529aa80293			The proceedings contain 238 papers. The special focus in this conference is on Information Systems and Technologies. The topics include: Automated and decentralized framework for internet of things systems using blockchain and smart contracts; improving ambient assisted living through artificial intelligence; A FIPA-compliant framework for integrating rule engines into software agents for support…												Rocha A.Costanzo S.Adeli H.Reis L.P.		Springer Verlag	World Conference on Information Systems and Technologies, WorldCIST 2019	16 April 2019 through 19 April 2019		224789	21945357	9783030161835			English	Adv. Intell. Sys. Comput.	Conference Review	Final		Scopus	2-s2.0-85065098065
Liu P., Li Z., Bennett A., Lin H., Sarathy S.M., Roberts W.L.	57203346419;57201905182;57195930839;57207038116;55914613900;55472353100;	The site effect on PAHs formation in HACA-based mass growth process	2019	Combustion and Flame	199			54	68		38	10.1016/j.combustflame.2018.10.010	https://www.scopus.com/inward/record.uri?eid=2-s2.0-85055479640&doi=10.1016%2fj.combustflame.2018.10.010&partnerID=40&md5=6498327b3d2bd6300a7ba211999cf6ea	King Abdullah University of Science and Technology (KAUST), Clean Combustion Research Center, Thuwal, 23955-6900, Saudi Arabia; Key Laboratory for Power Machinery and Engineering of Ministry of Education, School of Mechanical Engineering, Shanghai Jiao Tong University, Shanghai, 200240, China	Liu, P., King Abdullah University of Science and Technology (KAUST), Clean Combustion Research Center, Thuwal, 23955-6900, Saudi Arabia; Li, Z., King Abdullah University of Science and Technology (KAUST), Clean Combustion Research Center, Thuwal, 23955-6900, Saudi Arabia; Bennett, A., King Abdullah University of Science and Technology (KAUST), Clean Combustion Research Center, Thuwal, 23955-6900,…	Hydrogen-abstraction/acetylene-addition (HACA) pathway has long been postulated as the dominant pathway for the formation of polycyclic aromatic hydrocarbons (PAHs) and the surface growth of soot. In this study, the site effect on PAH formation following HACA pathway is systematically investigated using density functional theory, transition state theory and premixed flame kinetic modeling. The en…	DFT; PAH; Site effect; Soot, kinetic	Abstracting; Anthracene; Benzene; Density functional theory; Kinetics; Molecules; Naphthalene; Polycyclic aromatic hydrocarbons; Potential energy; Pyrene; Quantum chemistry; Soot; Combustion condition; Elementary reaction; High-energy barriers; Hydrogen abstraction; Laser induced fluorescence; Polycyclic aromatic hydrocarbons (PAHS); Site effects; Transition state theories; Addition reactions; ac…		acetylene, 74-86-2; benzene, 71-43-2; hydrogen, 12385-13-6, 1333-74-0; phenanthrene, 85-01-8; pyrene, 129-00-0			National Natural Science Foundation of China,Â NSFC King Abdullah University of Science and Technology,Â KAUST: 91441129 Shanghai Jiao Tong University,Â SJTU Higher Education Discipline Innovation Project: B13018	The research was supported by the Clean Combustion Research Center at the King Abdullah University of Science and Technology ( KAUST ). The work at Shanghai Jiao Tong University was supported by National Natural Science Foundation of China ( 91441129 ) and the 111 Project ( B13018 ).		Baird, W.M., Hooven, L.A., Mahadevan, B., Carcinogenic polycyclic aromatic hydrocarbonâ€DNA adducts and mechanism of action (2005) Environ. Mol. Mutagen., 45, pp. 106-114; BinkovÃ¡, B., Å rÃ¡m, R.J., The genotoxic effect of carcinogenic PAHs, their artificial and environmental mixtures (EOM) on human diploid lung fibroblasts (2004) Mutat. Res-Fund. Mol. M., 547, pp. 109-121; Chung, S.H., Violi, …	Liu, P.; King Abdullah University of Science and Technology (KAUST), Saudi Arabia; email: peng.liu.1@kaust.edu.sa			Elsevier Inc.					102180		CBFMA		English	Combust. Flame	Article	Final	All Open Access, Green	Scopus	2-s2.0-85055479640
Romano G., Porcu A., Manselli L., Battaglia M., Zanut S.	57203579435;57203574014;57203567915;57203579274;57203571598;	Ergonomics and Emergency Response: An Inclusive Approach: Emergency Preparedness and Response to People with Disabilities: The Italian National Fire Fighters Corps Experience	2019	Advances in Intelligent Systems and Computing	824			1593	1600			10.1007/978-3-319-96071-5_163	https://www.scopus.com/inward/record.uri?eid=2-s2.0-85052296766&doi=10.1007%2f978-3-319-96071-5_163&partnerID=40&md5=2156062556287b4376cb5589c037162d	Italian National Fire Fighters Corps, Rome, Italy; Piazza Viminale, Rome, 100184, Italy	Romano, G., Italian National Fire Fighters Corps, Rome, Italy, Piazza Viminale, Rome, 100184, Italy; Porcu, A., Italian National Fire Fighters Corps, Rome, Italy, Piazza Viminale, Rome, 100184, Italy; Manselli, L., Italian National Fire Fighters Corps, Rome, Italy, Piazza Viminale, Rome, 100184, Italy; Battaglia, M., Italian National Fire Fighters Corps, Rome, Italy, Piazza Viminale, Rome, 100184…	In recent years, the Italian National Fire fighters Corp have adopted more inclusive operational procedures to tackle emergencies involving people with special needs. To this end specific training and standard operating procedures have been elaborated. In emergency scenarios in which fire fighters operate (e.g. fires, earthquakes, etc.), the protection of the people that have to be rescued must b…	Disability; Emergency communication; Operative procedures	Fire protection; Fires; Musculoskeletal system; Disability; Emergency communication; Emergency preparedness and response; Emergency response; Operational procedures; Operative procedures; People with disabilities; Standard operating procedures; Ergonomics								(2011) World Report on Disability, , http://www.who.int/disabilities/world_report/2011/report/en/; (2015) Inclusione Sociale Delle Persone Con Limitazioni Funzionali, invaliditÃ O cronicitÃ Gravi, , Anno 2013; Fujii, K., (2012) The Great East Japan Earthquake and Disabled Persons, , http://www.dinf.ne.jp/doc/english/twg/escap_121031/fujii.html, Background to their high mortality rate; (2013) Disp…	Manselli, L.; Italian National Fire Fighters CorpsItaly; email: luca.manselli@vigilfuoco.it	Bagnara S.Tartaglia R.Albolino S.Alexander T.Fujita Y.		Springer Verlag	20th Congress of the International Ergonomics Association, IEA 2018	26 August 2018 through 30 August 2018		216789	21945357	9783319960708			English	Adv. Intell. Sys. Comput.	Conference Paper	Final		Scopus	2-s2.0-85052296766
Liu P., Li Z., Roberts W.L.	57203346419;57201905182;55472353100;	The growth of PAHs and soot in the post-flame region	2019	Proceedings of the Combustion Institute	37	1		977	984		27	10.1016/j.proci.2018.05.047	https://www.scopus.com/inward/record.uri?eid=2-s2.0-85048482072&doi=10.1016%2fj.proci.2018.05.047&partnerID=40&md5=b3bf2508f83a3b88c43037c6e86b3e89	Clean Combustion Research Center, King Abdullah University of Science and Technology (KAUST), Thuwal, 23955-6900, Saudi Arabia	Liu, P., Clean Combustion Research Center, King Abdullah University of Science and Technology (KAUST), Thuwal, 23955-6900, Saudi Arabia; Li, Z., Clean Combustion Research Center, King Abdullah University of Science and Technology (KAUST), Thuwal, 23955-6900, Saudi Arabia; Roberts, W.L., Clean Combustion Research Center, King Abdullah University of Science and Technology (KAUST), Thuwal, 23955-690…	The PAHs-C2H2 pathway (PAHs + C2H2 â†’ intermediate â†’ product + H2) has been shown, in theory, to be the important contributor to the growth of polycyclic aromatic hydrocarbons (PAHs) and soot in the post-flame region where H atoms are rare. Calculations of the potential energy surface (PES) using the DFT B3LYP 6-311 + G(d,p) method, and the reaction rate coefficients using the RRKM theory, rev…	DFT; Nucleation; PAHs; Soot; Surface growth	Addition reactions; Combustion; Crosslinking; Dust; Ethylene; Molecules; Nucleation; Potential energy; Quantum chemistry; Rate constants; Soot; Combustion parameters; Dominant pathways; Elimination reaction; Kinetic characteristics; Polycyclic aromatic hydrocarbons (PAHS); Reaction rate coefficients; Surface growth; Three-dimensional structure; Polycyclic aromatic hydrocarbons					King Abdullah University of Science and Technology,Â KAUST	The research reported in this publication was supported by the Clean Combustion Research Center at the King Abdullah University of Science and Technology ( KAUST ).		An, Y.Z., Pei, Y.Q., Qin, J., (2016) Energy, 94, pp. 367-379; An, Y.Z., Jaasim, M., Vallinayagam, R., Vedharaj, S., Im, H.G., Johansson, B., (2018) Fuel, 211, pp. 420-431; Wang, H., (2011) Proc. Combust. Inst., 33, pp. 41-67; An, Y.Z., Li, X., Teng, S.P., (2016) Fuel, 179, pp. 246-257; Liu, P., Lin, H., Yang, Y., Shao, C., Guan, B., Huang, Z., (2015) J. Phys. Chem. A, 119, pp. 3261-3268; Lin, H.,…	Liu, P.; Clean Combustion Research Center, Saudi Arabia; email: peng.liu.1@kaust.edu.sa			Elsevier Ltd					15407489		SYMCA		English	Proc. Combust. Inst.	Article	Final	All Open Access, Green	Scopus	2-s2.0-85048482072
Rossa C.G., Fernandes P.M.	26023715100;23975419800;	Live fuel moisture content: The â€˜pea under the mattressâ€™ of fire spread rate modeling?	2018	Fire	1	3	43	1	5		10	10.3390/fire1030043	https://www.scopus.com/inward/record.uri?eid=2-s2.0-85073573079&doi=10.3390%2ffire1030043&partnerID=40&md5=5763af83c4deec077bc3c03dfe986921	Centre for the Research and Technology of Agro-environmental and Biological Sciences (CITAB), University of TrÃ¡s-os-Montes e Alto Douro (UTAD), Quinta de Prados, Apartado 1013, Vila Real, 5001-801, Portugal	Rossa, C.G., Centre for the Research and Technology of Agro-environmental and Biological Sciences (CITAB), University of TrÃ¡s-os-Montes e Alto Douro (UTAD), Quinta de Prados, Apartado 1013, Vila Real, 5001-801, Portugal; Fernandes, P.M., Centre for the Research and Technology of Agro-environmental and Biological Sciences (CITAB), University of TrÃ¡s-os-Montes e Alto Douro (UTAD), Quinta de Prado…	Currently, there is a dispute on whether live fuel moisture content (FMC) should be accounted for when predicting a real-world fire-spread rate (RoS). The laboratory and field data results are conflicting: laboratory trials show a significant effect of live FMC on RoS, which has not been convincingly detected in the field. It has been suggested that the lack of influence of live FMC on RoS might …	Flammability tests; Heat flux; Ignition mechanisms; Laboratory and field fires						POCI-01-0145-FEDER-006958,Â UID/AGR/04033/2013 POCI-01-0145-FEDER-016727,Â PTDC/AAG-MAA/2656/2014 Faculty of Science and Engineering, University of Manchester,Â FSE FundaÃ§Ã£o para a CiÃªncia e a Tecnologia,Â FCT: SFRH/BPD/84770/2012 Instituto Nacional de CiÃªncia e Tecnologia para Excitotoxicidade e NeuroproteÃ§Ã£o,Â INCT-EN European Regional Development Fund,Â ERDF	Funding: This work was supported by FundaÃ§Ã£o para a CiÃªncia e a Tecnologia (FCT) under post-doctoral grant SFRH/BPD/84770/2012 (financing programs POPH and FSE) to the first author. It was also supported by FCT and Fundo Europeu de Desenvolvimento Regional (FEDER) (financing programs COMPETE 2020 and POCI), in the framework of projects BONFIRE (POCI-01-0145-FEDER-016727, PTDC/AAG-MAA/2656/2014…	This work was supported by Funda??o para a Ci?ncia e a Tecnologia (FCT) under post-doctoral grant SFRH/BPD/84770/2012 (financing programs POPH and FSE) to the first author. It was also supported by FCT and Fundo Europeu de Desenvolvimento Regional (FEDER) (financing programs COMPETE 2020 and POCI), in the framework of projects BONFIRE (POCI-01-0145-FEDER-016727, PTDC/AAG-MAA/2656/2014) and CITAB …	Sullivan, A.L., Wildland surface fire spread modelling; 1990â€“2007. 1: Physical and quasi-physical models (2009) Int. J. Wildland Fire, 18, pp. 349-368. , [CrossRef]; Alexander, M.E., Cruz, M.G., Assessing the effect of foliar moisture content on the spread rate of crown fires (2013) Int. J. Wildland Fire, 22, pp. 415-427. , [CrossRef]; Rothermel, R.C., (1972) A mathematical Model for Predicting…	Rossa, C.G.; Centre for the Research and Technology of Agro-environmental and Biological Sciences (CITAB), Quinta de Prados, Apartado 1013, Portugal; email: carlos.g.rossa@gmail.com			MDPI AG					25716255				English	Fire	Article	Final	All Open Access, Gold, Green	Scopus	2-s2.0-85073573079
Li L., Wei L., Liu Y., Li C., Ding Y., Lu S.	57201556109;57201554204;57203994191;52464024200;56064318700;7404228542;	Pyrolysis characteristic study on seat hard materials of Chinaâ€™s high-speed train	2018	Journal of Thermal Analysis and Calorimetry	134	3		2107	2113		4	10.1007/s10973-018-7757-y	https://www.scopus.com/inward/record.uri?eid=2-s2.0-85053876109&doi=10.1007%2fs10973-018-7757-y&partnerID=40&md5=6bc30164288843e272454264f7940843	CRRC Qingdao Sifang CO., LTD, Qingdao, 266111, China; State Key Laboratory of Fire Science, University of Science and Technology of China, Hefei, 230027, China; Faculty of Engineering, China University of Geosciences (Wuhan), Wuhan, 430074, China	Li, L., CRRC Qingdao Sifang CO., LTD, Qingdao, 266111, China; Wei, L., CRRC Qingdao Sifang CO., LTD, Qingdao, 266111, China; Liu, Y., CRRC Qingdao Sifang CO., LTD, Qingdao, 266111, China; Li, C., State Key Laboratory of Fire Science, University of Science and Technology of China, Hefei, 230027, China; Ding, Y., Faculty of Engineering, China University of Geosciences (Wuhan), Wuhan, 430074, China;…	In order to avoid and prevent the fire accident happened in Chinaâ€™s high-speed trains, the pyrolysis behaviors of two typical combustible hard materials used in the trainâ€™s chairs were investigated based on the thermogravimetric analysis. The experiments with polycarbonate (PC) and fiberglass reinforced plastic (FRP) were conducted over a wider heating rate range from 20 to 80Â KÂ minâˆ’1. On…	Fiberglass reinforced plastic; Polycarbonate; Pyrolysis; Thermogravimetry	Glass fibers; Hardness; Polycarbonates; Pyrolysis; Railroad cars; Railroad transportation; Railroads; Reinforced plastics; Reinforcement; Thermogravimetric analysis; Conversion rates; Fiberglass reinforced plastics; Fire accident; High speed train (HST); Kissinger methods; Mass loss rate; Pyrolysis characteristics; Pyrolysis process; Activation energy					National Natural Science Foundation of China,Â NSFC: 51806202 Natural Science Foundation of Hubei Province: 2018CFB352 National Key Research and Development Program of China,Â NKRDPC: 2016YFB1200505	Acknowledgements The authors would like to acknowledge financial support sponsored by National Natural Science Foundation of China (No. 51806202), National Key Research and Development Program of China (No. 2016YFB1200505) and Natural Science Foundation of Hubei Province of China (No. 2018CFB352).		China Railway High-Speed, , https://en.wikipedia.org/wiki/China_Railway_High-speed, Accessed 19 Aug 18; http://english.cri.cn/11354/2013/05/31/2941s767924_2.htm, Franceâ€™s High Speed Train Catches Fire Near Paris, Accessed 19 Aug 18; Zhang, X., Zhang, T., Li, C., Wang, H., Chen, X., Lu, S., Experimental study of commercial flame-retardant polycarbonate under external heat flux (2018) J Therm Ana…	Lu, S.; State Key Laboratory of Fire Science, China; email: sxlu@ustc.edu.cn			Springer Netherlands					13886150		JTACF		English	J Therm Anal Calor	Article	Final		Scopus	2-s2.0-85053876109
WickstrÃ¶m U., Hunt S., Lattimer B., Barnett J., Beyler C.	56033375800;7402382951;6603925040;57196746019;7003648572;	Technical commentâ€”Ten fundamental principles on defining and expressing thermal exposure as boundary conditions in fire safety engineering	2018	Fire and Materials	42	8		985	988		7	10.1002/fam.2660	https://www.scopus.com/inward/record.uri?eid=2-s2.0-85050489763&doi=10.1002%2ffam.2660&partnerID=40&md5=b73ed2371f9dd4186560776ec9014f6b	LuleÃ¥ University of Technology, Sweden; JENSEN HUGHES, United States; RED Fire Engineers Pty Ltd, Australia	WickstrÃ¶m, U., LuleÃ¥ University of Technology, Sweden; Hunt, S., JENSEN HUGHES, United States; Lattimer, B., JENSEN HUGHES, United States; Barnett, J., RED Fire Engineers Pty Ltd, Australia; Beyler, C., JENSEN HUGHES, United States	Predicting the temperature of an exposed object or even a person is one of the most common tasks of fire safety engineering. However, the nonlinear nature of heat transfer and the challenge of changing material properties with temperature have plagued precise predictions. In addition, as methodologies are developed, one of the biggest challenges is to apply them to known scenarios where temperatu…	boundary; conditions; fire; heat flux; measurements; temperature	Boundary conditions; Fire protection; Fires; Forecasting; Heat flux; Heat transfer; Measurement; Temperature; boundary; conditions; Fire exposures; Fire safety engineering; Fundamental principles; Nonlinear nature; Temperature prediction; Thermal exposure; Thermal Engineering								WickstrÃ¶m, U., (2016) Temperature Calculation in Fire Safety Engineering, , Springer International Publishing; Lattimer, B., Heat transfer from fires to surfaces (2015) SFPE Handbook of Fire Protection Engineering, , Hurley MJ, eds., 5th, ed., Gaithersburg, MD, SFPE; Ingason, H., WickstrÃ¶m, U., Measuring incident heat flux using the plate thermometer (2007) Fire Saf J, 42 (2), pp. 161-166	WickstrÃ¶m, U.; LuleÃ¥ University of TechnologySweden; email: ulf.wickstrom@ltu.se			John Wiley and Sons Ltd					3080501		FMATD		English	Fire Mater	Article	Final		Scopus	2-s2.0-85050489763
Donegan T., Ellery T., Pacheco J.A., Verhelst J.C., Salaman P.	24173168200;55241379800;57210719034;37003233600;6602587836;	Revision of the status of bird species occurring or reported in Colombia 2018	2018	Conservacion Colombiana		25		1	47		1		https://www.scopus.com/inward/record.uri?eid=2-s2.0-85059224384&partnerID=40&md5=160d65e1f7d6f3b880730d0dec00456c	Atlas of the birds of Colombia, Colombia; Rainforest Trust, 7078 Airlie Road, Warrenton, VA, United States	Donegan, T.; Ellery, T.; Pacheco, J.A.; Verhelst, J.C., Atlas of the birds of Colombia, Colombia; Salaman, P., Rainforest Trust, 7078 Airlie Road, Warrenton, VA, United States	Chilean Flamingo Phoenicopterus chilensis, an Antshrike Thamnophilus sp., Yellow-crowned Elaenia Myiopagis flavivertex and Red-crested Finch Coryphospingus cucullatus are each newly added to the Colombian bird checklist, based on photographic records. Ochraceous Wren Troglodytes ochraceus is added based on a sonogram of an archived sound recording. Red-tailed Tropicbird Phaethon rubricauda, Juan …	Guidelines; New records; Photographs; Specimens; Status revision									Allen, J.A., List of mammals collected for the American Museum in Ecuador by William B. Richardson, 1912-1913 (1916) Bulletin of the American Museum of Natural History, 35 (12), pp. 113-125; Ãlvarez, M., UmaÃ±a, A.M., MejÃ­a, G.D., Cajiao, J., Von Hildebrand, P., Gast, F., Aves del Parque Nacional Natural SerranÃ­a de Chiribiquete, AmazonÃ­a-Provincia de la Guyana, Colombia (2003) Biota Colombia…
Ecuador		Cornell University Press	Ithaca	NY; Ridgely	R.S.	Tudor	G.	(1994) The Birds of South America	2	Oxford University Press; Ridgely	R.S.	Tudor	G.	(2009) The Birds of South America	Passerines		Christopher Helm	London; Robbins	M.B.	Parker	T.A.	Allen	S.A.	The avifauna of Cerro Pirre	DariÃ©n	PanamÃ¡ (1985) Ornithological Monographs	36	pp. 198-232; Rodner	C.	Lentino	R.M.	Restall	R.L.	(2000) Checklist of the Birds of Northern South America: An Annotated Checklist of the Species and Subspecies of Ecuador	Colombia	Venezuela	Aruba	Curacao	Bonaire	Trinidad & Tobago	Guyana	Suriname and French Guiana		Yale University Press; RuÃ­z-Guerra	C.	Johnston-GonzÃ¡lez	R.	Cifuentes-Sarmiento	Y.
[truncated: 3,261 more rows]
[truncated: 2,940 more columns]

## Sheet: Search String
Scopus search string (date: 16 August 2021), results = 3385
[ TITLE-ABS-KEY ( ( furniture OR furnishing* OR upholst* OR Headboard* OR Footboard* OR "Side rail*" OR Divan* OR Cushion* OR Pillow* OR "Bean bag*" OR "Foot stool*" OR "Stretch cover*" OR Pram* OR Stroller* OR "Car seat*" OR Mattress* OR Bassinet* OR "Carry cot*" OR Playpen* OR "Play pen*" OR "Baby nest*" OR *Chair* OR "Play mat*" OR Playmat* OR "Changing mat*" OR "Pet bed*" OR "Assisted living"…
