# Supplementary material for: Reconciling chemical flame retardant exposure and fire risk in domestic furniture
Source: PLoS One. 2023 Nov 29;18(11):e0293651. doi: 10.1371/journal.pone.0293651 (PMC10686510; doi:10.1371/journal.pone.0293651)
Supplement: S12 File — (XLSX) [file pone.0293651.s012.xlsx]

## Sheet: Order of answering
CB	NB	YP	TBC	TBC
XX	K	B	N	P
Y	AB	AE	V	W
I	A	V	AB	X
N	X	AC	D	D
AA	Z	XX	P	Z
G	G	W	G	N
F	AD	F	R	O
M	AF	N	AA	B
AF	R	AB	S	I
C	J	Z	U	AA
V	I	A	AD	H
H	E	AA	H	AC
R	B	E	A	G
L	Q	O	AF	R
U	AE	AF	F	AB
Z	O	K	T	M
E	S	G	O	C
Q	XX	U	E	S
B	Y	H	L	L
AB	AC	J	K	V
A	W	Q	C	U
S	C	P	Q	AE
AC	N	X	AC	A
P	F	M	AE	XX
X	M	C	B	F
AD	AA	S	Z	AF
K	T	R	X	J
W	V	T	W	T
J	U	AD	J	Y
O	H	L	I	E
AE	L	D	M	AD
T	P	I	XX	Q
D	D	Y	Y	K

## Sheet: A. Headboards
	High risk example	Low risk example
Description	High backed, winged, emperor size bed headboard	Plain, single bed upholstered headboard
Picture
Product dimensions	=2.13 x 1.15 x 0.11 +2x(0.11 x 1.15 x 0.3)	=0.61 x 0.50 x 0.1
	https://www.theheadboardworkshop.co.uk/25-emperor-headboards	https://www.wayfair.co.uk/furniture/pdp/17-stories-corozon-upholstered-headboard-u001229883.html?piid=605156064%2C605156089
	High risk example	Low risk example
On a scale of 1-5, in comparison to furniture in general, what is the relative likelihood that the item of furniture will come into contact with an ignition source? (check definitions to right)				"into contact with" means direct contact, or close enough that the source could cause the item to ignite Ignition sources: Small open flame, e.g. candle, lighter or match; Smolder, e.g. cigarette, cigar, or incense stick; Radiant heat, e.g. bar heater, halogen heater; Conductive ignition source, e.g. phone charger, hair curlers; Electrical component failure, e.g. battery issue, motor overheat A s…
Score (1=lowest, 5=highest)
Justification
On a scale of 1-5, in comparison to furniture in general, what is the relative ornateness of the item of furniture? (check definition to right)				"Ornateness" means the complexity of the surfaces of the item, discounting junction points.
Score (1=lowest, 5=highest)
Justification
How many junction points does the item of furniture have?				"Junction points" are joins between horizontal and vertical surfaces.
Value
On a scale of 1-5, in comparison to furniture in general, what is the relative likelihood of a fire starting in this item of furniture while a person with limited capacity to react is using or near to the item? (check definitions to right)				"Limited capacity to react" means to be unresponsive (e.g. asleep, intoxicated); to have limited mobility (e.g. very young or elderly, physical disability); to have limited cognitive faculties (e.g. very young, elderly, mental disability). "Near to" means near enough that the person is at risk of injury from the fire (e.g. in the room, upstairs)
Score (1=lowest, 5=highest)
Justification
Combustible volume
Value
Description of calculation

## Sheet: B. Footboards
	High risk example	Low risk example
Description	Bloomsbury Market Stanleytown Footboard	Not sold separately but very plain diven for single bed
Picture
Product dimensions	35x65.5x10 inches	1.15 x 0.9 x 0.1
	Bloomsbury Market Stanleytown Footboard | Wayfair	https://nowtobed.co.uk/hypnos-footboard
	High risk example	Low risk example
On a scale of 1-5, in comparison to furniture in general, what is the relative likelihood that the item of furniture will come into contact with an ignition source? (check definitions to right)				"into contact with" means direct contact, or close enough that the source could cause the item to ignite Ignition sources: Small open flame, e.g. candle, lighter or match; Smolder, e.g. cigarette, cigar, or incense stick; Radiant heat, e.g. bar heater, halogen heater; Conductive ignition source, e.g. phone charger, hair curlers; Electrical component failure, e.g. battery issue, motor overheat A s…
Score (1=lowest, 5=highest)
Justification
On a scale of 1-5, in comparison to furniture in general, what is the relative ornateness of the item of furniture? (check definition to right)				"Ornateness" means the complexity of the surfaces of the item, discounting junction points.
Score (1=lowest, 5=highest)
Justification
How many junction points does the item of furniture have?				"Junction points" are joins between horizontal and vertical surfaces.
Value
On a scale of 1-5, in comparison to furniture in general, what is the relative likelihood of a fire starting in this item of furniture while a person with limited capacity to react is using or near to the item? (check definitions to right)				"Limited capacity to react" means to be unresponsive (e.g. asleep, intoxicated); to have limited mobility (e.g. very young or elderly, physical disability); to have limited cognitive faculties (e.g. very young, elderly, mental disability). "Near to" means near enough that the person is at risk of injury from the fire (e.g. in the room, upstairs)
Score (1=lowest, 5=highest)
Justification
Combustible volume
Value
Description of calculation

## Sheet: C. Side-rails
	High risk example	Low risk example
Description	Not sold seperately but siderails here are thick, buttoned, covered in velvet and for a superking bed	Toddler safety bed rail
Picture
Product dimensions	G - Siderail Height: 30 cm: H - Siderail Width: 31 cm; Bed length = 198cm	37cm H x 24cm W x 90cm L
	https://www.happybeds.co.uk/grande-steel-crushed-velvet-fabric-bed-frame-6ft-super-king-size?gclid=Cj0KCQjw6s2IBhCnARIsAP8RfAheBVOucQ9hXf7NBMzksmyV3ah2XkP5_sPzAqkxpCRAJ2CsOdjVrH0aAnDhEALw_wcB	https://www.wayfair.co.uk/furniture/pdp/babydan-sleep-n-safe-bed-rail-bgdd1091.html
	High risk example	Low risk example
On a scale of 1-5, in comparison to furniture in general, what is the relative likelihood that the item of furniture will come into contact with an ignition source? (check definitions to right)				"into contact with" means direct contact, or close enough that the source could cause the item to ignite Ignition sources: Small open flame, e.g. candle, lighter or match; Smolder, e.g. cigarette, cigar, or incense stick; Radiant heat, e.g. bar heater, halogen heater; Conductive ignition source, e.g. phone charger, hair curlers; Electrical component failure, e.g. battery issue, motor overheat A s…
Score (1=lowest, 5=highest)
Justification
On a scale of 1-5, in comparison to furniture in general, what is the relative ornateness of the item of furniture? (check definition to right)				"Ornateness" means the complexity of the surfaces of the item, discounting junction points.
Score (1=lowest, 5=highest)
Justification
How many junction points does the item of furniture have?				"Junction points" are joins between horizontal and vertical surfaces.
Value
On a scale of 1-5, in comparison to furniture in general, what is the relative likelihood of a fire starting in this item of furniture while a person with limited capacity to react is using or near to the item? (check definitions to right)				"Limited capacity to react" means to be unresponsive (e.g. asleep, intoxicated); to have limited mobility (e.g. very young or elderly, physical disability); to have limited cognitive faculties (e.g. very young, elderly, mental disability). "Near to" means near enough that the person is at risk of injury from the fire (e.g. in the room, upstairs)
Score (1=lowest, 5=highest)
Justification
Combustible volume
Value
Description of calculation

## Sheet: D. Upholstered bed base
	High risk example	Low risk example
Description	Supe-king sized upholstered bed with large headboard and deep footboard for putting TVs in	Single upholstered bed with headboard only and legs
Picture
Product dimensions	Base - 1.945 x 1.9 x 0.4, Headboard 1.945 x 0.11 x 1.16, Footboard 1.945 x 0.3 x 0.805	Base 0.98 x 1.95 x 0.25, Headboard 0.98 x 0.11 x 0.96
	https://www.time4sleep.co.uk/products/copenhagen-upholstered-ottoman-tv-bed-grey	https://www.time4sleep.co.uk/products/oslo-2-upholstered-bed-pink
	High risk example	Low risk example
On a scale of 1-5, in comparison to furniture in general, what is the relative likelihood that the item of furniture will come into contact with an ignition source? (check definitions to right)				"into contact with" means direct contact, or close enough that the source could cause the item to ignite Ignition sources: Small open flame, e.g. candle, lighter or match; Smolder, e.g. cigarette, cigar, or incense stick; Radiant heat, e.g. bar heater, halogen heater; Conductive ignition source, e.g. phone charger, hair curlers; Electrical component failure, e.g. battery issue, motor overheat A s…
Score (1=lowest, 5=highest)
Justification
On a scale of 1-5, in comparison to furniture in general, what is the relative ornateness of the item of furniture? (check definition to right)				"Ornateness" means the complexity of the surfaces of the item, discounting junction points.
Score (1=lowest, 5=highest)
Justification
How many junction points does the item of furniture have?				"Junction points" are joins between horizontal and vertical surfaces.
Value
On a scale of 1-5, in comparison to furniture in general, what is the relative likelihood of a fire starting in this item of furniture while a person with limited capacity to react is using or near to the item? (check definitions to right)				"Limited capacity to react" means to be unresponsive (e.g. asleep, intoxicated); to have limited mobility (e.g. very young or elderly, physical disability); to have limited cognitive faculties (e.g. very young, elderly, mental disability). "Near to" means near enough that the person is at risk of injury from the fire (e.g. in the room, upstairs)
Score (1=lowest, 5=highest)
Justification
Combustible volume
Value
Description of calculation

## Sheet: E. Divans
	High risk example	Low risk example
Description	Superking divan base	Pocket Sprung 2500 Upholstered Divan Base, Single. Canvas Pebble
Picture
Product dimensions	180 x 200 x 34	190 x 90 x 30 cm x 6cm castor height 6cm
	https://www.buttonandsprung.com/base-super-king-size-divan	John Lewis & Partners Pocket Sprung 2500 Upholstered Divan Base, Single, Canvas Pebble, FSC-Certified (Pine)
	High risk example	Low risk example
On a scale of 1-5, in comparison to furniture in general, what is the relative likelihood that the item of furniture will come into contact with an ignition source? (check definitions to right)				"into contact with" means direct contact, or close enough that the source could cause the item to ignite Ignition sources: Small open flame, e.g. candle, lighter or match; Smolder, e.g. cigarette, cigar, or incense stick; Radiant heat, e.g. bar heater, halogen heater; Conductive ignition source, e.g. phone charger, hair curlers; Electrical component failure, e.g. battery issue, motor overheat A s…
Score (1=lowest, 5=highest)
Justification
On a scale of 1-5, in comparison to furniture in general, what is the relative ornateness of the item of furniture? (check definition to right)				"Ornateness" means the complexity of the surfaces of the item, discounting junction points.
Score (1=lowest, 5=highest)
Justification
How many junction points does the item of furniture have?				"Junction points" are joins between horizontal and vertical surfaces.
Value
On a scale of 1-5, in comparison to furniture in general, what is the relative likelihood of a fire starting in this item of furniture while a person with limited capacity to react is using or near to the item? (check definitions to right)				"Limited capacity to react" means to be unresponsive (e.g. asleep, intoxicated); to have limited mobility (e.g. very young or elderly, physical disability); to have limited cognitive faculties (e.g. very young, elderly, mental disability). "Near to" means near enough that the person is at risk of injury from the fire (e.g. in the room, upstairs)
Score (1=lowest, 5=highest)
Justification
Combustible volume
Value
Description of calculation
		Base: Pine, Redwood Card. Fabric: 71% Viscose, 29% Polyester

## Sheet: F. Scatter Cushion 
	High risk example	Low risk example
Description	Modern Scatter cushion pillow	Basic Plain Cushion, Mustard
Picture
Product dimensions	43x43cm	45x45cm		Potentially a different HR example
	Rocco Laos Sand Bobble Tassel Boho Woven 43X43cm Modern Scatter Cushion Pillow (manomano.co.uk)	ANYDAY John Lewis & Partners Basic Plain Cushion		Brayden Studio Adlington Knot Cushion with Filling | Wayfair.co.uk
	High risk example	Low risk example
On a scale of 1-5, in comparison to furniture in general, what is the relative likelihood that the item of furniture will come into contact with an ignition source? (check definitions to right)				"into contact with" means direct contact, or close enough that the source could cause the item to ignite Ignition sources: Small open flame, e.g. candle, lighter or match; Smolder, e.g. cigarette, cigar, or incense stick; Radiant heat, e.g. bar heater, halogen heater; Conductive ignition source, e.g. phone charger, hair curlers; Electrical component failure, e.g. battery issue, motor overheat A s…
Score (1=lowest, 5=highest)
Justification
On a scale of 1-5, in comparison to furniture in general, what is the relative ornateness of the item of furniture? (check definition to right)				"Ornateness" means the complexity of the surfaces of the item, discounting junction points.
Score (1=lowest, 5=highest)
Justification
How many junction points does the item of furniture have?				"Junction points" are joins between horizontal and vertical surfaces.
Value
On a scale of 1-5, in comparison to furniture in general, what is the relative likelihood of a fire starting in this item of furniture while a person with limited capacity to react is using or near to the item? (check definitions to right)				"Limited capacity to react" means to be unresponsive (e.g. asleep, intoxicated); to have limited mobility (e.g. very young or elderly, physical disability); to have limited cognitive faculties (e.g. very young, elderly, mental disability). "Near to" means near enough that the person is at risk of injury from the fire (e.g. in the room, upstairs)
Score (1=lowest, 5=highest)
Justification
Combustible volume
Value
Description of calculation
		100% cotton

## Sheet: G. Light up childrens cushion
G.	High risk example	Low risk example
Description	white light up cloud cushion	game over aracade decorative LED cushion
Picture
Product dimensions	43x33cm	37x37x9cm
	White Light Up Cloud Cushion | Dunelm	Game Over Arcade Decorative LED Cushion (gamestore64.com)
	High risk example	Low risk example
On a scale of 1-5, in comparison to furniture in general, what is the relative likelihood that the item of furniture will come into contact with an ignition source? (check definitions to right)				"into contact with" means direct contact, or close enough that the source could cause the item to ignite Ignition sources: Small open flame, e.g. candle, lighter or match; Smolder, e.g. cigarette, cigar, or incense stick; Radiant heat, e.g. bar heater, halogen heater; Conductive ignition source, e.g. phone charger, hair curlers; Electrical component failure, e.g. battery issue, motor overheat A s…
Score (1=lowest, 5=highest)
Justification
On a scale of 1-5, in comparison to furniture in general, what is the relative ornateness of the item of furniture? (check definition to right)				"Ornateness" means the complexity of the surfaces of the item, discounting junction points.
Score (1=lowest, 5=highest)
Justification
How many junction points does the item of furniture have?				"Junction points" are joins between horizontal and vertical surfaces.
Value
On a scale of 1-5, in comparison to furniture in general, what is the relative likelihood of a fire starting in this item of furniture while a person with limited capacity to react is using or near to the item? (check definitions to right)				"Limited capacity to react" means to be unresponsive (e.g. asleep, intoxicated); to have limited mobility (e.g. very young or elderly, physical disability); to have limited cognitive faculties (e.g. very young, elderly, mental disability). "Near to" means near enough that the person is at risk of injury from the fire (e.g. in the room, upstairs)
Score (1=lowest, 5=highest)
Justification
Combustible volume
Value
Description of calculation
	100% polyester

## Sheet: H. Seat Pads
	High risk example	Low risk example
Description	Thick seat pads with decorative details	Paris dining chair cushion
Picture
Product dimensions	43x43cm	2x41x40cm
	Buy Set of 2 Seat Pads from the Next UK online shop	Alpen Home Paris Dining Chair Cushion & Reviews | Wayfair.co.uk
	High risk example	Low risk example
On a scale of 1-5, in comparison to furniture in general, what is the relative likelihood that the item of furniture will come into contact with an ignition source? (check definitions to right)				"into contact with" means direct contact, or close enough that the source could cause the item to ignite Ignition sources: Small open flame, e.g. candle, lighter or match; Smolder, e.g. cigarette, cigar, or incense stick; Radiant heat, e.g. bar heater, halogen heater; Conductive ignition source, e.g. phone charger, hair curlers; Electrical component failure, e.g. battery issue, motor overheat A s…
Score (1=lowest, 5=highest)
Justification
On a scale of 1-5, in comparison to furniture in general, what is the relative ornateness of the item of furniture? (check definition to right)				"Ornateness" means the complexity of the surfaces of the item, discounting junction points.
Score (1=lowest, 5=highest)
Justification
How many junction points does the item of furniture have?				"Junction points" are joins between horizontal and vertical surfaces.
Value
On a scale of 1-5, in comparison to furniture in general, what is the relative likelihood of a fire starting in this item of furniture while a person with limited capacity to react is using or near to the item? (check definitions to right)				"Limited capacity to react" means to be unresponsive (e.g. asleep, intoxicated); to have limited mobility (e.g. very young or elderly, physical disability); to have limited cognitive faculties (e.g. very young, elderly, mental disability). "Near to" means near enough that the person is at risk of injury from the fire (e.g. in the room, upstairs)
Score (1=lowest, 5=highest)
Justification
Combustible volume
Value
Description of calculation
	82% Cotton, 18% Linen. Filling 100% Polyester. Lining 100% Polypropylene	Cover- Acrylic, Fill - Polyester

## Sheet: I. Pillows
	High risk example	Low risk example
Description	Kally U-Shaped Pregnancy Pillow	Silentnight safe nights anti allergy cot bed pillow
Picture
Product dimensions	150 x 33cm	60 x 40 cm
	Pregnancy Pillow Best U Shaped Full Body Maternity Pillow for Sleeping (kallysleep.com)	Silentnight Safe Nights Anti-Allergy Cot Bed Pillow
	High risk example	Low risk example
On a scale of 1-5, in comparison to furniture in general, what is the relative likelihood that the item of furniture will come into contact with an ignition source? (check definitions to right)				"into contact with" means direct contact, or close enough that the source could cause the item to ignite Ignition sources: Small open flame, e.g. candle, lighter or match; Smolder, e.g. cigarette, cigar, or incense stick; Radiant heat, e.g. bar heater, halogen heater; Conductive ignition source, e.g. phone charger, hair curlers; Electrical component failure, e.g. battery issue, motor overheat A s…
Score (1=lowest, 5=highest)
Justification
On a scale of 1-5, in comparison to furniture in general, what is the relative ornateness of the item of furniture? (check definition to right)				"Ornateness" means the complexity of the surfaces of the item, discounting junction points.
Score (1=lowest, 5=highest)
Justification
How many junction points does the item of furniture have?				"Junction points" are joins between horizontal and vertical surfaces.
Value
On a scale of 1-5, in comparison to furniture in general, what is the relative likelihood of a fire starting in this item of furniture while a person with limited capacity to react is using or near to the item? (check definitions to right)				"Limited capacity to react" means to be unresponsive (e.g. asleep, intoxicated); to have limited mobility (e.g. very young or elderly, physical disability); to have limited cognitive faculties (e.g. very young, elderly, mental disability). "Near to" means near enough that the person is at risk of injury from the fire (e.g. in the room, upstairs)
Score (1=lowest, 5=highest)
Justification
Combustible volume
Value
Description of calculation
	cotton blend and polyester pillow case and hollowfibre filing	Cover - softpolycotton, Fill - antiallergen hollowfibre
		Cover: 0% polyester and 20% cotton. Filling: 100% polyester.

[truncated: 22 more sheets: J. Floor cushion, K. Bean bags, L. Padded stools Footstools  Ot, M. Loose covers and stretch cov, N. Prams  Push Chairs, O. Child trailers and strollers, P. Car Seat, Q. Baby mattress, R. CotsCribs, T. Carry cots carry cribs moses, U. Baby travel cots  Playpens, V. Baby nests, W. Baby products supplied with , X. Seperately supplied upholste, Y. Play mat, Z. Baby changing mats, AB. Dresser units (, AC. Pet beds, AD. Outdoor furniture, AE. Upholstered items for outdo …]
