# Supplementary material for: Reconciling chemical flame retardant exposure and fire risk in domestic furniture
Source: PLoS One. 2023 Nov 29;18(11):e0293651. doi: 10.1371/journal.pone.0293651 (PMC10686510; doi:10.1371/journal.pone.0293651)
Supplement: S13 File — (XLSX) [file pone.0293651.s013.xlsx]

## Sheet: A. Headboards
	High risk example	Low risk example
Description	High backed, winged, emperor size bed headboard	Plain, single bed upholstered headboard
Picture
Product dimensions	=2.13 x 1.15 x 0.11 +2x(0.11 x 1.15 x 0.3)	=0.61 x 0.50 x 0.1
	https://www.theheadboardworkshop.co.uk/25-emperor-headboards	https://www.wayfair.co.uk/furniture/pdp/17-stories-corozon-upholstered-headboard-u001229883.html?piid=605156064%2C605156089
	High risk example	Low risk example
On a scale of 1-5, in comparison to furniture in general, what is the relative likelihood that the item of furniture will come into contact with an ignition source? (check definitions to right)				"into contact with" means direct contact, or close enough that the source could cause the item to ignite Ignition sources: Small open flame, e.g. candle, lighter or match; Smolder, e.g. cigarette, cigar, or incense stick; Radiant heat, e.g. bar heater, halogen heater; Conductive ignition source, e.g. phone charger, hair curlers; Electrical component failure, e.g. battery issue, motor overheat A s…
Score (1=lowest, 5=highest)	3	2
Justification	Lower likelyhood:Mostly used in bedroom, No flat surfaces to lay ignition sources on Higher likelyhood: Could come close to smokers materials or candels (wings might act as catchpoints)	Lower likelyhood: Mostly used in bedroom, No flat surfaces to lay ignition sources on Higher likelyhood: Could come close to smokers materials or candels, but less likely than headboard with wings
On a scale of 1-5, in comparison to furniture in general, what is the relative ornateness of the item of furniture? (check definition to right)				"Ornateness" means the complexity of the surfaces of the item, discounting junction points.
Score (1=lowest, 5=highest)	3	2
Justification	Shape not too ornate relative to all furniture (though ornate for a headboard) and buttoning does increase surface area but only on a vertical surface	Very plain headboard, less ornate than winged version with no buttoning
How many junction points does the item of furniture have?				"Junction points" are joins between horizontal and vertical surfaces.
Value	1	1
On a scale of 1-5, in comparison to furniture in general, what is the relative likelihood of a fire starting in this item of furniture while a person with limited capacity to react is using or near to the item? (check definitions to right)				"Limited capacity to react" means to be unresponsive (e.g. asleep, intoxicated); to have limited mobility (e.g. very young or elderly, physical disability); to have limited cognitive faculties (e.g. very young, elderly, mental disability). "Near to" means near enough that the person is at risk of injury from the fire (e.g. in the room, upstairs)
Score (1=lowest, 5=highest)	4	4
Justification	People in bed likley to be asleep and could be intoxicated and have mobility issues as well. Often 2 people so twice the chance that one wakes up in time to avoid serious injury.	Person in bed likley to be asleep and could be intoxicated and have mobility issues as well.
Combustible volume (in litres)
Value	0.320045	0.0305
Description of calculation	=2.13 x 1.15 x 0.11 +2x(0.11 x 1.15 x 0.2) (depth of wing modified down to account for shape) (also assumed all non-visible (below mattress line) was upholstere/or at least combustible)	=0.61 x 0.50 x 0.1

## Sheet: B. Footboards
	High risk example	Low risk example
Description	Bloomsbury Market Stanleytown Footboard	Not sold separately but very plain diven for single bed
Picture	0.89 x 1.66 x 0.25
Product dimensions	=0.89 x 1.66 x 0.25	0.6 x 0.98 x 0.11
	Bloomsbury Market Stanleytown Footboard | Wayfair	https://nowtobed.co.uk/hypnos-footboard
	High risk example	Low risk example
On a scale of 1-5, in comparison to furniture in general, what is the relative likelihood that the item of furniture will come into contact with an ignition source? (check definitions to right)				"into contact with" means direct contact, or close enough that the source could cause the item to ignite Ignition sources: Small open flame, e.g. candle, lighter or match; Smolder, e.g. cigarette, cigar, or incense stick; Radiant heat, e.g. bar heater, halogen heater; Conductive ignition source, e.g. phone charger, hair curlers; Electrical component failure, e.g. battery issue, motor overheat A s…
Score (1=lowest, 5=highest)	2	2
Justification	Lower likelyhood:Mostly used in bedroom, No flat surfaces to lay ignition sources on Higher likelyhood: Could come close to smokers materials or candels but less likley than headboard as away from the hads/face	Lower likelyhood:Mostly used in bedroom, No flat surfaces to lay ignition sources on Higher likelyhood: Could come close to smokers materials or candels but less likley than headboard as away from the hads/face
On a scale of 1-5, in comparison to furniture in general, what is the relative ornateness of the item of furniture? (check definition to right)				"Ornateness" means the complexity of the surfaces of the item, discounting junction points.
Score (1=lowest, 5=highest)	3	2
Justification	Shape not too ornate relative to all furniture (though ornate for a footboard) and buttoning does increase surface area but mostly on a vertical surface	Very plain footboard, less ornate than high-risk version with no buttoning
How many junction points does the item of furniture have?				"Junction points" are joins between horizontal and vertical surfaces.
Value	1	1
On a scale of 1-5, in comparison to furniture in general, what is the relative likelihood of a fire starting in this item of furniture while a person with limited capacity to react is using or near to the item? (check definitions to right)				"Limited capacity to react" means to be unresponsive (e.g. asleep, intoxicated); to have limited mobility (e.g. very young or elderly, physical disability); to have limited cognitive faculties (e.g. very young, elderly, mental disability). "Near to" means near enough that the person is at risk of injury from the fire (e.g. in the room, upstairs)
Score (1=lowest, 5=highest)	4	4
Justification	People in bed likley to be asleep and could be intoxicated and have mobility issues as well. Often 2 people so twice the chance that one wakes up in time to avoid serious injury.	Person in bed likley to be asleep and could be intoxicated and have mobility issues as well.
Combustible volume (in litres)
Value	0.175515	0.06468
Description of calculation	=(0.89 x 1.66 x 0.18)= total volume of which 2/3 is upholstered/combustible excl. wood, depth modified down to take into acocunt irregularity of shape	=0.6 x 0.98 x 0.11

## Sheet: C. Side-rails
	High risk example	Low risk example
Description	Not sold seperately but siderails here are thick, buttoned, covered in velvet and for a superking bed	Toddler safety bed rail
Picture
Product dimensions	G - Siderail Height: 30 cm: H - Siderail Width: 31 cm; Bed length = 198cm	37cm H x 24cm W x 90cm L
	https://www.happybeds.co.uk/grande-steel-crushed-velvet-fabric-bed-frame-6ft-super-king-size?gclid=Cj0KCQjw6s2IBhCnARIsAP8RfAheBVOucQ9hXf7NBMzksmyV3ah2XkP5_sPzAqkxpCRAJ2CsOdjVrH0aAnDhEALw_wcB	https://www.wayfair.co.uk/furniture/pdp/babydan-sleep-n-safe-bed-rail-bgdd1091.html
	High risk example	Low risk example
On a scale of 1-5, in comparison to furniture in general, what is the relative likelihood that the item of furniture will come into contact with an ignition source? (check definitions to right)				"into contact with" means direct contact, or close enough that the source could cause the item to ignite Ignition sources: Small open flame, e.g. candle, lighter or match; Smolder, e.g. cigarette, cigar, or incense stick; Radiant heat, e.g. bar heater, halogen heater; Conductive ignition source, e.g. phone charger, hair curlers; Electrical component failure, e.g. battery issue, motor overheat A s…
Score (1=lowest, 5=highest)	3	1
Justification	Lower likelyhood:Mostly used in bedroom, No flat surfaces to lay ignition sources on Higher likelyhood: Could come close to smokers materials or candels but less likley than headboard as away from the hads/face, also at floor hight so chance of heaters being close by	Lower likelyhood:Mostly used in bedroom, No flat surfaces to lay ignition sources on. For use on toddler beds, who are unlikely to have access to ignition sources Higher likelyhood:
On a scale of 1-5, in comparison to furniture in general, what is the relative ornateness of the item of furniture? (check definition to right)				"Ornateness" means the complexity of the surfaces of the item, discounting junction points.
Score (1=lowest, 5=highest)	3	2
Justification	Shape not too ornate relative to all furniture (though ornate for a footboard) and buttoning does increase surface area but mostly on a vertical surface	Relatively simple shape with minimal upholstery around the edge of the rail
How many junction points does the item of furniture have?				"Junction points" are joins between horizontal and vertical surfaces.
Value	2	1
On a scale of 1-5, in comparison to furniture in general, what is the relative likelihood of a fire starting in this item of furniture while a person with limited capacity to react is using or near to the item? (check definitions to right)				"Limited capacity to react" means to be unresponsive (e.g. asleep, intoxicated); to have limited mobility (e.g. very young or elderly, physical disability); to have limited cognitive faculties (e.g. very young, elderly, mental disability). "Near to" means near enough that the person is at risk of injury from the fire (e.g. in the room, upstairs)
Score (1=lowest, 5=highest)	4	4
Justification	People in bed likley to be asleep and could be intoxicated and have mobility issues as well. Often 2 people so twice the chance that one wakes up in time to avoid serious injury.	Used attached to bed with sleeping child, who my be slow to respond to a fire if woken
Combustible volume (in litres)
Value	0.36828	0.01665
Description of calculation	0.3 x 0.31 x 1.98 (doubled for two side rails)	=0.37 x 0.24 x 0.9, but width of rail element is 0.05m

## Sheet: D. Upholstered bed base
	High risk example	Low risk example
Description	Supe-king sized upholstered bed with large headboard and deep footboard for putting TVs in	Single upholstered bed with headboard only and legs
Picture
Product dimensions	Base - 1.945 x 1.9 x 0.4, Headboard 1.945 x 0.11 x 1.16, Footboard 1.945 x 0.3 x 0.805	Base 0.98 x 1.95 x 0.25, Headboard 0.98 x 0.11 x 0.96
	https://www.time4sleep.co.uk/products/copenhagen-upholstered-ottoman-tv-bed-grey	https://www.time4sleep.co.uk/products/oslo-2-upholstered-bed-pink
	High risk example	Low risk example
On a scale of 1-5, in comparison to furniture in general, what is the relative likelihood that the item of furniture will come into contact with an ignition source? (check definitions to right)				"into contact with" means direct contact, or close enough that the source could cause the item to ignite Ignition sources: Small open flame, e.g. candle, lighter or match; Smolder, e.g. cigarette, cigar, or incense stick; Radiant heat, e.g. bar heater, halogen heater; Conductive ignition source, e.g. phone charger, hair curlers; Electrical component failure, e.g. battery issue, motor overheat A s…
Score (1=lowest, 5=highest)	3	2
Justification	Lower likelyhood:Mostly used in bedroom, flat surface unlikely to be uncovered (usually under mattresses) Higher likelyhood: Floor hight so closer to ignition sources like heaters,	Lower likelyhood:Mostly used in bedroom, flat surface unlikely to be uncovered (usually under mattresses); Upholstery further from floor so less likely to ignite from heaters placed near it Higher likelyhood:
On a scale of 1-5, in comparison to furniture in general, what is the relative ornateness of the item of furniture? (check definition to right)				"Ornateness" means the complexity of the surfaces of the item, discounting junction points.
Score (1=lowest, 5=highest)	4	3
Justification	Very ornate bed - with such a large footboard, but generally edges are rounded and there are no decorative elements hanging down so not as complex as a pram or similar	Simple frame with minimal upholstery, mostly headboard
How many junction points does the item of furniture have?				"Junction points" are joins between horizontal and vertical surfaces.
Value	2	1
On a scale of 1-5, in comparison to furniture in general, what is the relative likelihood of a fire starting in this item of furniture while a person with limited capacity to react is using or near to the item? (check definitions to right)				"Limited capacity to react" means to be unresponsive (e.g. asleep, intoxicated); to have limited mobility (e.g. very young or elderly, physical disability); to have limited cognitive faculties (e.g. very young, elderly, mental disability). "Near to" means near enough that the person is at risk of injury from the fire (e.g. in the room, upstairs)
Score (1=lowest, 5=highest)	4	4
Justification	People in bed likley to be asleep and could be intoxicated and have mobility issues as well. Often 2 people so twice the chance that one wakes up in time to avoid serious injury.	Person in bed likley to be asleep and could be intoxicated and have mobility issues as well.
Combustible volume (in litres)
Value	0.375481	0.232759
Description of calculation	base(rim) - wooden slats as actual mattress base = 1.945*0.05*0.4*2+1.9*0.05*0.4*2, headboard =1.945*0.11*(1.16-0.4), footboard(1.945*0.3*(0.805-0.4))*0.25 (assume footboard only 25% upholstered/filled - rest is space for the tv etc.)	=base 0.98*0.15*0.05*2+1.95*0.15*0.05*2 (excl legs and assuming bed base is wooden slats and upholstered rim is 5cm wide), headboard 0.98*0.11*(0.96-0.25)

## Sheet: E. Divans
	High risk example	Low risk example
Description	Superking divan base	Pocket Sprung 2500 Upholstered Divan Base, Single. Canvas Pebble
Picture
Product dimensions	180 x 200 x 34	190 x 90 x 30 cm x 6cm castor height 6cm
	https://www.buttonandsprung.com/base-super-king-size-divan	John Lewis & Partners Pocket Sprung 2500 Upholstered Divan Base, Single, Canvas Pebble, FSC-Certified (Pine)
	High risk example	Low risk example
On a scale of 1-5, in comparison to furniture in general, what is the relative likelihood that the item of furniture will come into contact with an ignition source? (check definitions to right)				"into contact with" means direct contact, or close enough that the source could cause the item to ignite Ignition sources: Small open flame, e.g. candle, lighter or match; Smolder, e.g. cigarette, cigar, or incense stick; Radiant heat, e.g. bar heater, halogen heater; Conductive ignition source, e.g. phone charger, hair curlers; Electrical component failure, e.g. battery issue, motor overheat A s…
Score (1=lowest, 5=highest)	2	3
Justification	Lower likelyhood:Mostly used in bedroom, flat surface unlikely to be uncovered (usually under mattresses) Higher likelyhood: Floor hight so closer to ignition sources like heaters,	Lower likelyhood:Mostly used in bedroom, flat surface unlikely to be uncovered (usually under mattresses) but being sprung it has a slightly higher chance than a non-sprung version Higher likelyhood: Floor hight so closer to ignition sources like heaters,
On a scale of 1-5, in comparison to furniture in general, what is the relative ornateness of the item of furniture? (check definition to right)				"Ornateness" means the complexity of the surfaces of the item, discounting junction points.
Score (1=lowest, 5=highest)	2	2
Justification	Rectangular shape with realtively sharp corners and could have drawer handles if storage built in	Rectangular shape with realtively sharp corners and could have drawer handles if storage built in
How many junction points does the item of furniture have?				"Junction points" are joins between horizontal and vertical surfaces.
Value	0	0
On a scale of 1-5, in comparison to furniture in general, what is the relative likelihood of a fire starting in this item of furniture while a person with limited capacity to react is using or near to the item? (check definitions to right)				"Limited capacity to react" means to be unresponsive (e.g. asleep, intoxicated); to have limited mobility (e.g. very young or elderly, physical disability); to have limited cognitive faculties (e.g. very young, elderly, mental disability). "Near to" means near enough that the person is at risk of injury from the fire (e.g. in the room, upstairs)
Score (1=lowest, 5=highest)	4	4
Justification	Part of a bed used by sleeping people	Part of a bed used by sleeping people
Combustible volume (in litres)
Value	0.918	0.38475
Description of calculation	=(180 x 200 x 34cm) but most of volume is empty space (unless an ottoman-style used for storage) - assume does have storage and is 75% full	=1.9 x 0.90 x 0.3 - but most of volume is empty space (unless an ottoman-style used for storage) - assume does have storage and is 75% full
		Base: Pine, Redwood Card. Fabric: 71% Viscose, 29% Polyester

## Sheet: F. Scatter Cushion 
	High risk example	Low risk example
Description	Modern Scatter cushion pillow	Basic Plain Cushion, Mustard
Picture
Product dimensions	43x43cm	45x45cm		Potentially a different HR example
	Rocco Laos Sand Bobble Tassel Boho Woven 43X43cm Modern Scatter Cushion Pillow (manomano.co.uk)	ANYDAY John Lewis & Partners Basic Plain Cushion		Brayden Studio Adlington Knot Cushion with Filling | Wayfair.co.uk
	High risk example	Low risk example
On a scale of 1-5, in comparison to furniture in general, what is the relative likelihood that the item of furniture will come into contact with an ignition source? (check definitions to right)				"into contact with" means direct contact, or close enough that the source could cause the item to ignite Ignition sources: Small open flame, e.g. candle, lighter or match; Smolder, e.g. cigarette, cigar, or incense stick; Radiant heat, e.g. bar heater, halogen heater; Conductive ignition source, e.g. phone charger, hair curlers; Electrical component failure, e.g. battery issue, motor overheat A s…
Score (1=lowest, 5=highest)	2	2
Justification	Lower likelyhood:Mostly used in livingroom or bedroom, not at floor-level Higher likelyhood: Could come into contact with smoker material and have conductive ignition sources placed on it when placed on sofas or chairs	Lower likelyhood:Mostly used in livingroom or bedroom, not at floor-level Higher likelyhood: Could come into contact with smoker material and have conductive ignition sources placed on it when placed on sofas or chairs
On a scale of 1-5, in comparison to furniture in general, what is the relative ornateness of the item of furniture? (check definition to right)				"Ornateness" means the complexity of the surfaces of the item, discounting junction points.
Score (1=lowest, 5=highest)	3	1
Justification	Tassles and other decorative elemnts increase risk of ignition and complextiy of shape	Very simple shape, similar to standard pillow or seat pad
How many junction points does the item of furniture have?				"Junction points" are joins between horizontal and vertical surfaces.
Value	1	1
On a scale of 1-5, in comparison to furniture in general, what is the relative likelihood of a fire starting in this item of furniture while a person with limited capacity to react is using or near to the item? (check definitions to right)				"Limited capacity to react" means to be unresponsive (e.g. asleep, intoxicated); to have limited mobility (e.g. very young or elderly, physical disability); to have limited cognitive faculties (e.g. very young, elderly, mental disability). "Near to" means near enough that the person is at risk of injury from the fire (e.g. in the room, upstairs)
Score (1=lowest, 5=highest)	3	3
Justification	Though not intended for, it could percievably be used as temporary pillow for napping, sleeping on sofa or bed, and by intoxicated person or someone with limited mobility	Though not intended for, it could percievably be used as temporary pillow for napping, sleeping on sofa or bed, and by intoxicated person or someone with limited mobility
Combustible volume (in litres)
Value	0.01849	0.02025
Description of calculation	=0.43 x 0.43 x 0.1	=0.45 x 0.45 x 0.1
		100% cotton

## Sheet: G. Light up childrens cushion
G.	High risk example	Low risk example
Description	white light up cloud cushion	game over aracade decorative LED cushion
Picture
Product dimensions	43x33cm	37x37x9cm
	White Light Up Cloud Cushion | Dunelm	Game Over Arcade Decorative LED Cushion (gamestore64.com)
	High risk example	Low risk example
On a scale of 1-5, in comparison to furniture in general, what is the relative likelihood that the item of furniture will come into contact with an ignition source? (check definitions to right)				"into contact with" means direct contact, or close enough that the source could cause the item to ignite Ignition sources: Small open flame, e.g. candle, lighter or match; Smolder, e.g. cigarette, cigar, or incense stick; Radiant heat, e.g. bar heater, halogen heater; Conductive ignition source, e.g. phone charger, hair curlers; Electrical component failure, e.g. battery issue, motor overheat A s…
Score (1=lowest, 5=highest)	2	2
Justification	Lower likelyhood:Mostly used in bedroom by children who are less likely to have access to ignition sources, No flat surfaces to lay ignition sources on Higher likelyhood: Faults in the electonics and batteries inside could act as ignition source	Lower likelyhood:Mostly used in bedroom by children who are less likely to have access to ignition sources, No flat surfaces to lay ignition sources on Higher likelyhood: Faults in the electonics and batteries inside could act as ignition source
On a scale of 1-5, in comparison to furniture in general, what is the relative ornateness of the item of furniture? (check definition to right)				"Ornateness" means the complexity of the surfaces of the item, discounting junction points.
Score (1=lowest, 5=highest)	2	1
Justification	Non-regular shape, but no decorative (hanging-down) elements that could act as catch-points	Regular square cushion shpe
How many junction points does the item of furniture have?				"Junction points" are joins between horizontal and vertical surfaces.
Value	0	0
On a scale of 1-5, in comparison to furniture in general, what is the relative likelihood of a fire starting in this item of furniture while a person with limited capacity to react is using or near to the item? (check definitions to right)				"Limited capacity to react" means to be unresponsive (e.g. asleep, intoxicated); to have limited mobility (e.g. very young or elderly, physical disability); to have limited cognitive faculties (e.g. very young, elderly, mental disability). "Near to" means near enough that the person is at risk of injury from the fire (e.g. in the room, upstairs)
Score (1=lowest, 5=highest)
Justification
Combustible volume (in litres)
Value	0.01452	0.012321
Description of calculation	=0.44 x 0.33 x 0.1 (rectangle)	=0.37 x 0.37 x 0.09
	100% polyester

## Sheet: H. Seat Pads
	High risk example	Low risk example
Description	Thick seat pads with decorative details	Paris dining chair cushion
Picture
Product dimensions	43x43cm	2x41x40cm
	Buy Set of 2 Seat Pads from the Next UK online shop	Alpen Home Paris Dining Chair Cushion & Reviews | Wayfair.co.uk
	High risk example	Low risk example
On a scale of 1-5, in comparison to furniture in general, what is the relative likelihood that the item of furniture will come into contact with an ignition source? (check definitions to right)				"into contact with" means direct contact, or close enough that the source could cause the item to ignite Ignition sources: Small open flame, e.g. candle, lighter or match; Smolder, e.g. cigarette, cigar, or incense stick; Radiant heat, e.g. bar heater, halogen heater; Conductive ignition source, e.g. phone charger, hair curlers; Electrical component failure, e.g. battery issue, motor overheat A s…
Score (1=lowest, 5=highest)	3	3
Justification	Lower likelyhood:Off the floor so unlikely to be ignited by heaters Higher likelyhood: Often found in kitchens/dining rooms, present a flat suface conductive ignition sources could be placed on and left	Lower likelyhood:Off the floor so unlikely to be ignited by heaters Higher likelyhood: Often found in kitchens/dining rooms, present a flat suface conductive ignition sources could be placed on and left
On a scale of 1-5, in comparison to furniture in general, what is the relative ornateness of the item of furniture? (check definition to right)				"Ornateness" means the complexity of the surfaces of the item, discounting junction points.
Score (1=lowest, 5=highest)	2	1
Justification	Simple cushion with ties and surface texture slightly increasing ornateness relative to completely flat cushion	Simple cushion
How many junction points does the item of furniture have?				"Junction points" are joins between horizontal and vertical surfaces.
Value	1	1
On a scale of 1-5, in comparison to furniture in general, what is the relative likelihood of a fire starting in this item of furniture while a person with limited capacity to react is using or near to the item? (check definitions to right)				"Limited capacity to react" means to be unresponsive (e.g. asleep, intoxicated); to have limited mobility (e.g. very young or elderly, physical disability); to have limited cognitive faculties (e.g. very young, elderly, mental disability). "Near to" means near enough that the person is at risk of injury from the fire (e.g. in the room, upstairs)
Score (1=lowest, 5=highest)	2	2
Justification	Could be used by intoxicated and sleeping adults, but not intended for that purpose. In intended use on dining chairs likelyhood of person with limited capacity to react is miinmial	Could be used by intoxicated and sleeping adults, but not intended for that purpose. In intended use on dining chairs likelyhood of person with limited capacity to react is miinmial
Combustible volume (in litres)
Value	0.01849	0.003362
Description of calculation	=0.43 x 0.43 x 0.1	=0.41 x 0.41 x 0.02
	82% Cotton, 18% Linen. Filling 100% Polyester. Lining 100% Polypropylene	Cover- Acrylic, Fill - Polyester

## Sheet: I. Pillows
	High risk example	Low risk example
Description	Kally U-Shaped Pregnancy Pillow	Silentnight safe nights anti allergy cot bed pillow
Picture
Product dimensions	150 x 33cm	60 x 40 cm
	Pregnancy Pillow Best U Shaped Full Body Maternity Pillow for Sleeping (kallysleep.com)	Silentnight Safe Nights Anti-Allergy Cot Bed Pillow
	High risk example	Low risk example
On a scale of 1-5, in comparison to furniture in general, what is the relative likelihood that the item of furniture will come into contact with an ignition source? (check definitions to right)				"into contact with" means direct contact, or close enough that the source could cause the item to ignite Ignition sources: Small open flame, e.g. candle, lighter or match; Smolder, e.g. cigarette, cigar, or incense stick; Radiant heat, e.g. bar heater, halogen heater; Conductive ignition source, e.g. phone charger, hair curlers; Electrical component failure, e.g. battery issue, motor overheat A s…
Score (1=lowest, 5=highest)	1	2
Justification	Lower likelyhood: Used in bed, pregnant people (who buy these type of pillows) probably less likely to smoke than general population Higher likelyhood:	Lower likelyhood: Used in bed Higher likelyhood: Could be brought close to smoking material, candels etc.
On a scale of 1-5, in comparison to furniture in general, what is the relative ornateness of the item of furniture? (check definition to right)				"Ornateness" means the complexity of the surfaces of the item, discounting junction points.
Score (1=lowest, 5=highest)	2	1
Justification	Long relatively comlex shape pillow, though still flat and as likely to be used under covers etc. catch points aren't likely to be relevant	Very plain pillow
How many junction points does the item of furniture have?				"Junction points" are joins between horizontal and vertical surfaces.
Value	1	1
On a scale of 1-5, in comparison to furniture in general, what is the relative likelihood of a fire starting in this item of furniture while a person with limited capacity to react is using or near to the item? (check definitions to right)				"Limited capacity to react" means to be unresponsive (e.g. asleep, intoxicated); to have limited mobility (e.g. very young or elderly, physical disability); to have limited cognitive faculties (e.g. very young, elderly, mental disability). "Near to" means near enough that the person is at risk of injury from the fire (e.g. in the room, upstairs)
Score (1=lowest, 5=highest)	4	4
Justification	Used by sleeping people	Used by sleeping people
Combustible volume (in litres)
Value	0.0792	0.024
Description of calculation	=(1.5 x 0.33 x 0.08) x 2	=0.6 x 0.40 x 0.1
	cotton blend and polyester pillow case and hollowfibre filing	Cover - softpolycotton, Fill - antiallergen hollowfibre
		Cover: 0% polyester and 20% cotton. Filling: 100% polyester.

## Sheet: J. Floor cushion
	High risk example	Low risk example
Description	Linen Look Multicoloured Slub Floor Cushion	Cotton mauve floor cushion
Picture
Product dimensions	55 x 55 x 15	40x40x8cm
	Linen Look Multicoloured Slub Floor Cushion | Dunelm	Cotton Mauve Floor Cushion, 40 x 40 cm (homescapesonline.com)
	High risk example	Low risk example
On a scale of 1-5, in comparison to furniture in general, what is the relative likelihood that the item of furniture will come into contact with an ignition source? (check definitions to right)				"into contact with" means direct contact, or close enough that the source could cause the item to ignite Ignition sources: Small open flame, e.g. candle, lighter or match; Smolder, e.g. cigarette, cigar, or incense stick; Radiant heat, e.g. bar heater, halogen heater; Conductive ignition source, e.g. phone charger, hair curlers; Electrical component failure, e.g. battery issue, motor overheat A s…
Score (1=lowest, 5=highest)	4	4
Justification	Lower likelyhood: Generally used in living room or bedroom for sitting on/leaning against Higher likelyhood: At floor hight close to heaters and with large flat surface for putting conductive heat sources on	Lower likelyhood: Generally used in living room or bedroom for sitting on/leaning against Higher likelyhood: At floor hight close to heaters and with large flat surface for putting conductive heat sources on
On a scale of 1-5, in comparison to furniture in general, what is the relative ornateness of the item of furniture? (check definition to right)				"Ornateness" means the complexity of the surfaces of the item, discounting junction points.
Score (1=lowest, 5=highest)	1	2
Justification	Relatively spherical chaped floor cushion, no surface details othe than small handle	Corners, less cpherical shape and surface detail make this floor cushion slightly more ornate than the previous one
How many junction points does the item of furniture have?				"Junction points" are joins between horizontal and vertical surfaces.
Value	0	0
On a scale of 1-5, in comparison to furniture in general, what is the relative likelihood of a fire starting in this item of furniture while a person with limited capacity to react is using or near to the item? (check definitions to right)				"Limited capacity to react" means to be unresponsive (e.g. asleep, intoxicated); to have limited mobility (e.g. very young or elderly, physical disability); to have limited cognitive faculties (e.g. very young, elderly, mental disability). "Near to" means near enough that the person is at risk of injury from the fire (e.g. in the room, upstairs)
Score (1=lowest, 5=highest)	2	2
Justification	Not for sleeping on (though could perceivabley be used as a temporary pillow) and not suitable for use by those with mobility issues	Not for sleeping on (though could perceivabley be used as part of a temporary bed) and not suitable for use by those with mobility issues
Combustible volume (in litres)
Value	0.045375	0.0128
Description of calculation	=(0.55 x 0.55 x 0.15)	=0.4 x 0.4 x 0.08
	100% polyester	Cover- cotton, Fill - polyester

[truncated: 21 more sheets: K. Bean bags, L. Padded stools Footstools  Ot, M. Loose covers and stretch cov, N. Prams  Push Chairs, O. Child trailers and strollers, P. Car Seat, Q. Baby mattress, R. CotsCribs, T. Carry cots carry cribs moses, U. Baby travel cots  Playpens, V. Baby nests, W. Baby products supplied with , X. Seperately supplied upholste, Y. Play mat, Z. Baby changing mats, AB. Dresser units (, AC. Pet beds, AD. Outdoor furniture, AE. Upholstered items for outdo, AF. Upholstered supports or liv …]
