# Supplementary material for: Reconciling chemical flame retardant exposure and fire risk in domestic furniture
Source: PLoS One. 2023 Nov 29;18(11):e0293651. doi: 10.1371/journal.pone.0293651 (PMC10686510; doi:10.1371/journal.pone.0293651)
Supplement: S14 File — (XLSX) [file pone.0293651.s014.xlsx]

## Sheet: Order of answering
SH	PW
AF	C
S	A
V	V
W	L
G	Y
Z	F
AB	S
F	P
M	E
L	AC
C	G
H	D
X	AF
I	AD
P	Z
R	M
A	X
O	K
AA	Q
Q	W
K	N
J	O
T	AB
N	H
XX	AE
AD	XX
D	J
AE	I
U	R
Y	AA
AC	B
B	U
E	T

## Sheet: A. Headboards
	High risk example	Low risk example
Description	High backed, winged, emperor size bed headboard	Plain, single bed upholstered headboard
Picture
Product dimensions	=2.13 x 1.15 x 0.11 +2x(0.11 x 1.15 x 0.3)	=0.61 x 0.50 x 0.1
	https://www.theheadboardworkshop.co.uk/25-emperor-headboards	https://www.wayfair.co.uk/furniture/pdp/17-stories-corozon-upholstered-headboard-u001229883.html?piid=605156064%2C605156089
	High risk example	Low risk example
On a scale of 1-5, in comparison to furniture in general, what is the relative likelihood that the item of furniture will be used by young children (check definition to right)?				"Young children" means infants or toddlers. In answering this question, discount mouthing behaviours (covered in question 3)
Score (1=lowest, 5=highest)
Justification
On a scale of 1-5, in comparison to furniture in general, what is the potential for contact of the furniture with bare skin? (check definition to right)				"Contact with bare skin" means the likelihood of direct contact with bare skin, and the amount of bare skin that is in contact with the item. In answering this question discount the period of contact (covered in question 4)
Score (1=lowest, 5=highest)
Justification
On a scale of 1-5, in comparison to furniture in general, what is the potential for a young child to mouth the item of furniture? (check definition to right)				"Mouthing" is the chewing or sucking of an object. See definition of "young children" given in conjunction with question 1.
Score (1=lowest, 5=highest)
Justification
On a scale of 1-5, in comparison to furniture in general, what is the duration of contact of a user with the item of furniture? (check definitions to right)				"Duration of contact" is the amount of time a user would typically remain in contact with an item.
Score (1=lowest, 5=highest)
Justification
What is the total surface area of the item?
Value
Description of calculation

## Sheet: B. Footboards
	High risk example	Low risk example
Description	Bloomsbury Market Stanleytown Footboard	Not sold separately but very plain diven for single bed
Picture
Product dimensions	35x65.5x10 inches	1.15 x 0.9 x 0.1
	Bloomsbury Market Stanleytown Footboard | Wayfair	https://nowtobed.co.uk/hypnos-footboard
	High risk example	Low risk example
On a scale of 1-5, in comparison to furniture in general, what is the relative likelihood that the item of furniture will be used by young children (check definition to right)?				"Young children" means infants or toddlers. In answering this question, discount mouthing behaviours (covered in question 3)
Score (1=lowest, 5=highest)
Justification
On a scale of 1-5, in comparison to furniture in general, what is the potential for contact of the furniture with bare skin? (check definition to right)				"Contact with bare skin" means the likelihood of direct contact with bare skin, and the amount of bare skin that is in contact with the item. In answering this question discount the period of contact (covered in question 4)
Score (1=lowest, 5=highest)
Justification
On a scale of 1-5, in comparison to furniture in general, what is the potential for a young child to mouth the item of furniture? (check definition to right)				"Mouthing" is the chewing or sucking of an object. See definition of "young children" given in conjunction with question 1.
Score (1=lowest, 5=highest)
Justification
On a scale of 1-5, in comparison to furniture in general, what is the duration of contact of a user with the item of furniture? (check definitions to right)				"Duration of contact" is the amount of time a user would typically remain in contact with an item.
Score (1=lowest, 5=highest)
Justification
What is the total surface area of the item?
Value
Description of calculation

## Sheet: C. Side-rails
	High risk example	Low risk example
Description	Not sold seperately but siderails here are thick, buttoned, covered in velvet and for a superking bed	Toddler safety bed rail
Picture
Product dimensions	G - Siderail Height: 30 cm: H - Siderail Width: 31 cm; Bed length = 198cm	37cm H x 24cm W x 90cm L
	https://www.happybeds.co.uk/grande-steel-crushed-velvet-fabric-bed-frame-6ft-super-king-size?gclid=Cj0KCQjw6s2IBhCnARIsAP8RfAheBVOucQ9hXf7NBMzksmyV3ah2XkP5_sPzAqkxpCRAJ2CsOdjVrH0aAnDhEALw_wcB	https://www.wayfair.co.uk/furniture/pdp/babydan-sleep-n-safe-bed-rail-bgdd1091.html
	High risk example	Low risk example
On a scale of 1-5, in comparison to furniture in general, what is the relative likelihood that the item of furniture will be used by young children (check definition to right)?				"Young children" means infants or toddlers. In answering this question, discount mouthing behaviours (covered in question 3)
Score (1=lowest, 5=highest)
Justification
On a scale of 1-5, in comparison to furniture in general, what is the potential for contact of the furniture with bare skin? (check definition to right)				"Contact with bare skin" means the likelihood of direct contact with bare skin, and the amount of bare skin that is in contact with the item. In answering this question discount the period of contact (covered in question 4)
Score (1=lowest, 5=highest)
Justification
On a scale of 1-5, in comparison to furniture in general, what is the potential for a young child to mouth the item of furniture? (check definition to right)				"Mouthing" is the chewing or sucking of an object. See definition of "young children" given in conjunction with question 1.
Score (1=lowest, 5=highest)
Justification
On a scale of 1-5, in comparison to furniture in general, what is the duration of contact of a user with the item of furniture? (check definitions to right)				"Duration of contact" is the amount of time a user would typically remain in contact with an item.
Score (1=lowest, 5=highest)
Justification
What is the total surface area of the item?
Value
Description of calculation

## Sheet: D. Upholstered bed base
	High risk example	Low risk example
Description	Supe-king sized upholstered bed with large headboard and deep footboard for putting TVs in	Single upholstered bed with headboard only and legs
Picture
Product dimensions	Base - 1.945 x 1.9 x 0.4, Headboard 1.945 x 0.11 x 1.16, Footboard 1.945 x 0.3 x 0.805	Base 0.98 x 1.95 x 0.25, Headboard 0.98 x 0.11 x 0.96
	https://www.time4sleep.co.uk/products/copenhagen-upholstered-ottoman-tv-bed-grey	https://www.time4sleep.co.uk/products/oslo-2-upholstered-bed-pink
	High risk example	Low risk example
On a scale of 1-5, in comparison to furniture in general, what is the relative likelihood that the item of furniture will be used by young children (check definition to right)?				"Young children" means infants or toddlers. In answering this question, discount mouthing behaviours (covered in question 3)
Score (1=lowest, 5=highest)
Justification
On a scale of 1-5, in comparison to furniture in general, what is the potential for contact of the furniture with bare skin? (check definition to right)				"Contact with bare skin" means the likelihood of direct contact with bare skin, and the amount of bare skin that is in contact with the item. In answering this question discount the period of contact (covered in question 4)
Score (1=lowest, 5=highest)
Justification
On a scale of 1-5, in comparison to furniture in general, what is the potential for a young child to mouth the item of furniture? (check definition to right)				"Mouthing" is the chewing or sucking of an object. See definition of "young children" given in conjunction with question 1.
Score (1=lowest, 5=highest)
Justification
On a scale of 1-5, in comparison to furniture in general, what is the duration of contact of a user with the item of furniture? (check definitions to right)				"Duration of contact" is the amount of time a user would typically remain in contact with an item.
Score (1=lowest, 5=highest)
Justification
What is the total surface area of the item?
Value
Description of calculation

## Sheet: E. Divans
	High risk example	Low risk example
Description	Superking divan base	Pocket Sprung 2500 Upholstered Divan Base, Single. Canvas Pebble
Picture
Product dimensions	180 x 200 x 34	190 x 90 x 30 cm x 6cm castor height 6cm
	https://www.buttonandsprung.com/base-super-king-size-divan	John Lewis & Partners Pocket Sprung 2500 Upholstered Divan Base, Single, Canvas Pebble, FSC-Certified (Pine)
	High risk example	Low risk example
On a scale of 1-5, in comparison to furniture in general, what is the relative likelihood that the item of furniture will be used by young children (check definition to right)?				"Young children" means infants or toddlers. In answering this question, discount mouthing behaviours (covered in question 3)
Score (1=lowest, 5=highest)
Justification
On a scale of 1-5, in comparison to furniture in general, what is the potential for contact of the furniture with bare skin? (check definition to right)				"Contact with bare skin" means the likelihood of direct contact with bare skin, and the amount of bare skin that is in contact with the item. In answering this question discount the period of contact (covered in question 4)
Score (1=lowest, 5=highest)
Justification
On a scale of 1-5, in comparison to furniture in general, what is the potential for a young child to mouth the item of furniture? (check definition to right)				"Mouthing" is the chewing or sucking of an object. See definition of "young children" given in conjunction with question 1.
Score (1=lowest, 5=highest)
Justification
On a scale of 1-5, in comparison to furniture in general, what is the duration of contact of a user with the item of furniture? (check definitions to right)				"Duration of contact" is the amount of time a user would typically remain in contact with an item.
Score (1=lowest, 5=highest)
Justification
What is the total surface area of the item?
Value
Description of calculation

## Sheet: F. Scatter Cushion 
	High risk example	Low risk example
Description	Modern Scatter cushion pillow	Basic Plain Cushion, Mustard
Picture
Product dimensions	43x43cm	45x45cm		Potentially a different HR example
	Rocco Laos Sand Bobble Tassel Boho Woven 43X43cm Modern Scatter Cushion Pillow (manomano.co.uk)	ANYDAY John Lewis & Partners Basic Plain Cushion		Brayden Studio Adlington Knot Cushion with Filling | Wayfair.co.uk
	High risk example	Low risk example
On a scale of 1-5, in comparison to furniture in general, what is the relative likelihood that the item of furniture will be used by young children (check definition to right)?				"Young children" means infants or toddlers. In answering this question, discount mouthing behaviours (covered in question 3)
Score (1=lowest, 5=highest)
Justification
On a scale of 1-5, in comparison to furniture in general, what is the potential for contact of the furniture with bare skin? (check definition to right)				"Contact with bare skin" means the likelihood of direct contact with bare skin, and the amount of bare skin that is in contact with the item. In answering this question discount the period of contact (covered in question 4)
Score (1=lowest, 5=highest)
Justification
On a scale of 1-5, in comparison to furniture in general, what is the potential for a young child to mouth the item of furniture? (check definition to right)				"Mouthing" is the chewing or sucking of an object. See definition of "young children" given in conjunction with question 1.
Score (1=lowest, 5=highest)
Justification
On a scale of 1-5, in comparison to furniture in general, what is the duration of contact of a user with the item of furniture? (check definitions to right)				"Duration of contact" is the amount of time a user would typically remain in contact with an item.
Score (1=lowest, 5=highest)
Justification
What is the total surface area of the item?
Value
Description of calculation

## Sheet: G. Light up childrens cushion
G.	High risk example	Low risk example
Description	white light up cloud cushion	game over aracade decorative LED cushion
Picture
Product dimensions	43x33cm	37x37x9cm
	White Light Up Cloud Cushion | Dunelm	Game Over Arcade Decorative LED Cushion (gamestore64.com)
	High risk example	Low risk example
On a scale of 1-5, in comparison to furniture in general, what is the relative likelihood that the item of furniture will be used by young children (check definition to right)?				"Young children" means infants or toddlers. In answering this question, discount mouthing behaviours (covered in question 3)
Score (1=lowest, 5=highest)
Justification
On a scale of 1-5, in comparison to furniture in general, what is the potential for contact of the furniture with bare skin? (check definition to right)				"Contact with bare skin" means the likelihood of direct contact with bare skin, and the amount of bare skin that is in contact with the item. In answering this question discount the period of contact (covered in question 4)
Score (1=lowest, 5=highest)
Justification
On a scale of 1-5, in comparison to furniture in general, what is the potential for a young child to mouth the item of furniture? (check definition to right)				"Mouthing" is the chewing or sucking of an object. See definition of "young children" given in conjunction with question 1.
Score (1=lowest, 5=highest)
Justification
On a scale of 1-5, in comparison to furniture in general, what is the duration of contact of a user with the item of furniture? (check definitions to right)				"Duration of contact" is the amount of time a user would typically remain in contact with an item.
Score (1=lowest, 5=highest)
Justification
What is the total surface area of the item?
Value
Description of calculation

## Sheet: H. Seat Pads
	High risk example	Low risk example
Description	Thick seat pads with decorative details	Paris dining chair cushion
Picture
Product dimensions	43x43cm	2x41x40cm
	Buy Set of 2 Seat Pads from the Next UK online shop	Alpen Home Paris Dining Chair Cushion & Reviews | Wayfair.co.uk
	High risk example	Low risk example
On a scale of 1-5, in comparison to furniture in general, what is the relative likelihood that the item of furniture will be used by young children (check definition to right)?				"Young children" means infants or toddlers. In answering this question, discount mouthing behaviours (covered in question 3)
Score (1=lowest, 5=highest)
Justification
On a scale of 1-5, in comparison to furniture in general, what is the potential for contact of the furniture with bare skin? (check definition to right)				"Contact with bare skin" means the likelihood of direct contact with bare skin, and the amount of bare skin that is in contact with the item. In answering this question discount the period of contact (covered in question 4)
Score (1=lowest, 5=highest)
Justification
On a scale of 1-5, in comparison to furniture in general, what is the potential for a young child to mouth the item of furniture? (check definition to right)				"Mouthing" is the chewing or sucking of an object. See definition of "young children" given in conjunction with question 1.
Score (1=lowest, 5=highest)
Justification
On a scale of 1-5, in comparison to furniture in general, what is the duration of contact of a user with the item of furniture? (check definitions to right)				"Duration of contact" is the amount of time a user would typically remain in contact with an item.
Score (1=lowest, 5=highest)
Justification
What is the total surface area of the item?
Value
Description of calculation

## Sheet: I. Pillows
	High risk example	Low risk example
Description	Kally U-Shaped Pregnancy Pillow	Silentnight safe nights anti allergy cot bed pillow
Picture
Product dimensions	150 x 33cm	60 x 40 cm
	Pregnancy Pillow Best U Shaped Full Body Maternity Pillow for Sleeping (kallysleep.com)	Silentnight Safe Nights Anti-Allergy Cot Bed Pillow
	High risk example	Low risk example
On a scale of 1-5, in comparison to furniture in general, what is the relative likelihood that the item of furniture will be used by young children (check definition to right)?				"Young children" means infants or toddlers. In answering this question, discount mouthing behaviours (covered in question 3)
Score (1=lowest, 5=highest)
Justification
On a scale of 1-5, in comparison to furniture in general, what is the potential for contact of the furniture with bare skin? (check definition to right)				"Contact with bare skin" means the likelihood of direct contact with bare skin, and the amount of bare skin that is in contact with the item. In answering this question discount the period of contact (covered in question 4)
Score (1=lowest, 5=highest)
Justification
On a scale of 1-5, in comparison to furniture in general, what is the potential for a young child to mouth the item of furniture? (check definition to right)				"Mouthing" is the chewing or sucking of an object. See definition of "young children" given in conjunction with question 1.
Score (1=lowest, 5=highest)
Justification
On a scale of 1-5, in comparison to furniture in general, what is the duration of contact of a user with the item of furniture? (check definitions to right)				"Duration of contact" is the amount of time a user would typically remain in contact with an item.
Score (1=lowest, 5=highest)
Justification
What is the total surface area of the item?
Value
Description of calculation

[truncated: 22 more sheets: J. Floor cushion, K. Bean bags, L. Padded stools Footstools  Ot, M. Loose covers and stretch cov, N. Prams  Push Chairs, O. Child trailers and strollers, P. Car Seat, Q. Baby mattress, R. CotsCribs, T. Carry cots carry cribs moses, U. Baby travel cots  Playpens, V. Baby nests, W. Baby products supplied with , X. Seperately supplied upholste, Y. Play mat, Z. Baby changing mats, AB. Dresser units (, AC. Pet beds, AD. Outdoor furniture, AE. Upholstered items for outdo …]
