# Supplementary material for: Reconciling chemical flame retardant exposure and fire risk in domestic furniture
Source: PLoS One. 2023 Nov 29;18(11):e0293651. doi: 10.1371/journal.pone.0293651 (PMC10686510; doi:10.1371/journal.pone.0293651)
Supplement: S15 File — (XLSX) [file pone.0293651.s015.xlsx]

## Sheet: Order of answering
SH	PW
AF	C							A
S	A							AA
V	V							AB
W	L							AC
G	Y							AD
Z	F							AE
AB	S		Yellow means done but no SA calculation					AF
F	P							B
M	E							C
L	AC							D
C	G							E
H	D							F
X	AF							G
I	AD							H
P	Z							I
R	M							J
A	X							K
O	K							L
AA	Q							M
Q	W							N
K	N							O
J	O							P
T	AB							Q
N	H							R
XX	AE							S
AD	XX							T
D	J							U
AE	I							V
U	R							W
Y	AA							X
AC	B							XX
B	U							Y
E	T							Z

## Sheet: A. Headboards
	High risk example	Low risk example
Description	High backed, winged, emperor size bed headboard	Plain, single bed upholstered headboard
Picture
Product dimensions	=2.13 x 1.15 x 0.11 +2x(0.11 x 1.15 x 0.3)	=0.61 x 0.50 x 0.1
	https://www.theheadboardworkshop.co.uk/25-emperor-headboards	https://www.wayfair.co.uk/furniture/pdp/17-stories-corozon-upholstered-headboard-u001229883.html?piid=605156064%2C605156089
	High risk example	Low risk example
On a scale of 1-5, in comparison to furniture in general, what is the relative likelihood that the item of furniture will be used by young children (check definition to right)?				"Young children" means infants or toddlers. In answering this question, discount mouthing behaviours (covered in question 3)
Score (1=lowest, 5=highest)	2	1
Justification	Could be used by a young child if accompanying parents	Small bed but still not a very young child's bed
On a scale of 1-5, in comparison to furniture in general, what is the potential for contact of the furniture with bare skin? (check definition to right)				"Contact with bare skin" means the likelihood of direct contact with bare skin, and the amount of bare skin that is in contact with the item. In answering this question discount the period of contact (covered in question 4)
Score (1=lowest, 5=highest)	2	2
Justification	May be limited head contact or someone might e.g. read propped up in bed. Common for people to sleep undressed.	May be limited head contact or someone might e.g. read propped up in bed. Common for people to sleep undressed.
On a scale of 1-5, in comparison to furniture in general, what is the potential for a young child to mouth the item of furniture? (check definition to right)				"Mouthing" is the chewing or sucking of an object. See definition of "young children" given in conjunction with question 1.
Score (1=lowest, 5=highest)	1	1
Justification	There is a technically mouthable surface but it is difficult to see how it could be accessed	No obviously moutable surface or angle
On a scale of 1-5, in comparison to furniture in general, what is the duration of contact of a user with the item of furniture? (check definitions to right)				"Duration of contact" is the amount of time a user would typically remain in contact with an item.
Score (1=lowest, 5=highest)	1	1
Justification	Even reading in bed propped up on the headboard, duration would be quite short. Not sure how long direct head contact would last	Even reading in bed propped up on the headboard, duration would be quite short. Not sure how long direct head contact would last
What is the total surface area of the item?
Value	4.0638	0.466
Description of calculation	(2.13*1.15)+(0.11*2.13)+(4*(1.15*0.3))	(0.61*0.5)+(0.1*0.5)+(0.1*0.5)+(0.61*0.1)

## Sheet: B. Footboards
	High risk example	Low risk example
Description	Bloomsbury Market Stanleytown Footboard	Not sold separately but very plain diven for single bed
Picture
Product dimensions	35x65.5x10 inches	1.15 x 0.9 x 0.1
	Bloomsbury Market Stanleytown Footboard | Wayfair	https://nowtobed.co.uk/hypnos-footboard
	High risk example	Low risk example
On a scale of 1-5, in comparison to furniture in general, what is the relative likelihood that the item of furniture will be used by young children (check definition to right)?				"Young children" means infants or toddlers. In answering this question, discount mouthing behaviours (covered in question 3)
Score (1=lowest, 5=highest)	2	2
Justification	Insofar as it is part of a bed, a small child could use it if sleeping there with parents for example	Insofar as it is part of a bed, a small child could use it if sleeping there with parents for example
On a scale of 1-5, in comparison to furniture in general, what is the potential for contact of the furniture with bare skin? (check definition to right)				"Contact with bare skin" means the likelihood of direct contact with bare skin, and the amount of bare skin that is in contact with the item. In answering this question discount the period of contact (covered in question 4)
Score (1=lowest, 5=highest)	2	1
Justification	Raised footboard so maybe limited contact with bare feeet	No part of footboard looks like it could be in direct contact with the sleeper, unless they happened to be very tall in which case top edge
On a scale of 1-5, in comparison to furniture in general, what is the potential for a young child to mouth the item of furniture? (check definition to right)				"Mouthing" is the chewing or sucking of an object. See definition of "young children" given in conjunction with question 1.
Score (1=lowest, 5=highest)	1	2
Justification	Edge looks too thick to mouth, not accessible for mouthing	Sharper edge could theoretically be mouthed, not sure how often a young child would have access to the edge even if using the item
On a scale of 1-5, in comparison to furniture in general, what is the duration of contact of a user with the item of furniture? (check definitions to right)				"Duration of contact" is the amount of time a user would typically remain in contact with an item.
Score (1=lowest, 5=highest)	1	2
Justification	Contact would be infrequent, even when sleeping	Contact would be infrequent, even when sleeping, unless the user is very tall?
What is the total surface area of the item?
Value	1.89074	1.15
Description of calculation	(0.889*1.66)+(0.25*1.66)	(1.15*0.9)+(1.15*0.1)

## Sheet: C. Side-rails
	High risk example	Low risk example
Description	Not sold seperately but siderails here are thick, buttoned, covered in velvet and for a superking bed	Toddler safety bed rail
Picture
Product dimensions	G - Siderail Height: 30 cm: H - Siderail Width: 31 cm; Bed length = 198cm	37cm H x 24cm W x 90cm L
	https://www.happybeds.co.uk/grande-steel-crushed-velvet-fabric-bed-frame-6ft-super-king-size?gclid=Cj0KCQjw6s2IBhCnARIsAP8RfAheBVOucQ9hXf7NBMzksmyV3ah2XkP5_sPzAqkxpCRAJ2CsOdjVrH0aAnDhEALw_wcB	https://www.wayfair.co.uk/furniture/pdp/babydan-sleep-n-safe-bed-rail-bgdd1091.html
	High risk example	Low risk example
On a scale of 1-5, in comparison to furniture in general, what is the relative likelihood that the item of furniture will be used by young children (check definition to right)?				"Young children" means infants or toddlers. In answering this question, discount mouthing behaviours (covered in question 3)
Score (1=lowest, 5=highest)	2	5
Justification	Not of a size or intended for small children. Small child may use bed if e.g. parents are in it.	Intended for young children.
On a scale of 1-5, in comparison to furniture in general, what is the potential for contact of the furniture with bare skin? (check definition to right)				"Contact with bare skin" means the likelihood of direct contact with bare skin, and the amount of bare skin that is in contact with the item. In answering this question discount the period of contact (covered in question 4)
Score (1=lowest, 5=highest)	2	3
Justification	Arm may hang down side of bed but direct skin contact likely to be minimal	Assuming this is a raised side rail, then potential for leaning or sleeping on with bare arms seems higher.
On a scale of 1-5, in comparison to furniture in general, what is the potential for a young child to mouth the item of furniture? (check definition to right)				"Mouthing" is the chewing or sucking of an object. See definition of "young children" given in conjunction with question 1.
Score (1=lowest, 5=highest)	1	4
Justification	No obvious surface for the child to mouth	Mouthing of a raised side rail seems relatively likely
On a scale of 1-5, in comparison to furniture in general, what is the duration of contact of a user with the item of furniture? (check definitions to right)				"Duration of contact" is the amount of time a user would typically remain in contact with an item.
Score (1=lowest, 5=highest)	3	4
Justification	Even with an arm hanging during sleep, duration would not be especially lengthy.	The potential for sleeping propped against the side rail, and staying there, seems relatively high compared to other furniture types.
What is the total surface area of the item?
Value	2.4156	0.666
Description of calculation	((1.98*0.3)+(1.98*0.31))*2	(0.37*0.9)+(0.37*0.9)
	Assuming 2 surfaces on the side rail and 2 side rails.	Assuming 2 side rails, treated as having zero depth

## Sheet: D. Upholstered bed base
	High risk example	Low risk example
Description	Supe-king sized upholstered bed with large headboard and deep footboard for putting TVs in	Single upholstered bed with headboard only and legs
Picture
Product dimensions	Base - 1.945 x 1.9 x 0.4, Headboard 1.945 x 0.11 x 1.16, Footboard 1.945 x 0.3 x 0.805	Base 0.98 x 1.95 x 0.25, Headboard 0.98 x 0.11 x 0.96
	https://www.time4sleep.co.uk/products/copenhagen-upholstered-ottoman-tv-bed-grey	https://www.time4sleep.co.uk/products/oslo-2-upholstered-bed-pink
	High risk example	Low risk example
On a scale of 1-5, in comparison to furniture in general, what is the relative likelihood that the item of furniture will be used by young children (check definition to right)?				"Young children" means infants or toddlers. In answering this question, discount mouthing behaviours (covered in question 3)
Score (1=lowest, 5=highest)	2	2
Justification	If sleeping in bed with parents or as a napping area	If sleeping in bed with parents or as a napping area
On a scale of 1-5, in comparison to furniture in general, what is the potential for contact of the furniture with bare skin? (check definition to right)				"Contact with bare skin" means the likelihood of direct contact with bare skin, and the amount of bare skin that is in contact with the item. In answering this question discount the period of contact (covered in question 4)
Score (1=lowest, 5=highest)	5	5
Justification	Many people will sleep unclothed	Many people will sleep unclothed
On a scale of 1-5, in comparison to furniture in general, what is the potential for a young child to mouth the item of furniture? (check definition to right)				"Mouthing" is the chewing or sucking of an object. See definition of "young children" given in conjunction with question 1.
Score (1=lowest, 5=highest)	1	1
Justification	Limited accessible edges for mouthing	Limited accessible edges for mouthing
On a scale of 1-5, in comparison to furniture in general, what is the duration of contact of a user with the item of furniture? (check definitions to right)				"Duration of contact" is the amount of time a user would typically remain in contact with an item.
Score (1=lowest, 5=highest)	2	2
Justification	Direct contact will be limited, except maybe for a dangling arm while sleeping	Direct contact will be limited, except maybe for a dangling arm while sleeping
What is the total surface area of the item?
Value	7.1002	2.0094
Description of calculation	((1.16*0.11*2)+(1.9*0.11)+(1.5*1.9*1.16))+((1.5*1.9*0.8)+(2*0.8*0.3)+(1.9*0.3))	((0.98*0.96*0.5)+(0.98*0.11)+(0.96*0.11*2))+((0.98*0.25)+(1.95*0.25*2))
	Assuming three oblongs with two exposed side rails, with bed pushed up against wall	Assuming two oblongs, with bed pushed up against wall so only one side of headboard is a source of exposure

## Sheet: E. Divans
2	High risk example	Low risk example
Description	Superking divan base	Pocket Sprung 2500 Upholstered Divan Base, Single. Canvas Pebble
Picture
Product dimensions	180 x 200 x 34	190 x 90 x 30 cm x 6cm castor height 6cm
	https://www.buttonandsprung.com/base-super-king-size-divan	John Lewis & Partners Pocket Sprung 2500 Upholstered Divan Base, Single, Canvas Pebble, FSC-Certified (Pine)
	High risk example	Low risk example
On a scale of 1-5, in comparison to furniture in general, what is the relative likelihood that the item of furniture will be used by young children (check definition to right)?				"Young children" means infants or toddlers. In answering this question, discount mouthing behaviours (covered in question 3)
Score (1=lowest, 5=highest)	2	2
Justification	Possible that an infant would be in bed with parents	Possible that an infant would be in bed with parents
On a scale of 1-5, in comparison to furniture in general, what is the potential for contact of the furniture with bare skin? (check definition to right)				"Contact with bare skin" means the likelihood of direct contact with bare skin, and the amount of bare skin that is in contact with the item. In answering this question discount the period of contact (covered in question 4)
Score (1=lowest, 5=highest)	1	1
Justification	Divan has mattress on top, considerable distance from person in comparison to e.g. side rails	Divan has mattress on top, considerable distance from person in comparison to e.g. side rails
On a scale of 1-5, in comparison to furniture in general, what is the potential for a young child to mouth the item of furniture? (check definition to right)				"Mouthing" is the chewing or sucking of an object. See definition of "young children" given in conjunction with question 1.
Score (1=lowest, 5=highest)	1	1
Justification	No obviously accessible surfaces or edges for mouthing	No obviously accessible surfaces or edges for mouthing
On a scale of 1-5, in comparison to furniture in general, what is the duration of contact of a user with the item of furniture? (check definitions to right)				"Duration of contact" is the amount of time a user would typically remain in contact with an item.
Score (1=lowest, 5=highest)	1	1
Justification	No anticipated contact	No anticipated contact
What is the total surface area of the item?
Value	2.584	1.68
Description of calculation	(2.0*0.34*2)+(1.8*0.34*2)	(1.9*0.3*2)+(0.9*0.3*2)
	Assuming all four sides of divan are source of exposure	Assuming all four sides of divan are source of exposure

## Sheet: F. Scatter Cushion 
	High risk example	Low risk example
Description	Modern Scatter cushion pillow	Basic Plain Cushion, Mustard
Picture
Product dimensions	43x43cm	45x45cm		Potentially a different HR example
	Rocco Laos Sand Bobble Tassel Boho Woven 43X43cm Modern Scatter Cushion Pillow (manomano.co.uk)	ANYDAY John Lewis & Partners Basic Plain Cushion		Brayden Studio Adlington Knot Cushion with Filling | Wayfair.co.uk
	High risk example	Low risk example
On a scale of 1-5, in comparison to furniture in general, what is the relative likelihood that the item of furniture will be used by young children (check definition to right)?				"Young children" means infants or toddlers. In answering this question, discount mouthing behaviours (covered in question 3)
Score (1=lowest, 5=highest)	2	2
Justification	Possible that young children could come into contact with it on a sofa or on floor	Possible that young children could come into contact with it on a sofa or on floor
On a scale of 1-5, in comparison to furniture in general, what is the potential for contact of the furniture with bare skin? (check definition to right)				"Contact with bare skin" means the likelihood of direct contact with bare skin, and the amount of bare skin that is in contact with the item. In answering this question discount the period of contact (covered in question 4)
Score (1=lowest, 5=highest)	4	4
Justification	High likelihood of contact with bare arms due to leaning, sitting on sofa	High likelihood of contact with bare arms due to leaning, sitting on sofa
On a scale of 1-5, in comparison to furniture in general, what is the potential for a young child to mouth the item of furniture? (check definition to right)				"Mouthing" is the chewing or sucking of an object. See definition of "young children" given in conjunction with question 1.
Score (1=lowest, 5=highest)	4	4
Justification	Readily mouthable corners	Readily mouthable corners
On a scale of 1-5, in comparison to furniture in general, what is the duration of contact of a user with the item of furniture? (check definitions to right)				"Duration of contact" is the amount of time a user would typically remain in contact with an item.
Score (1=lowest, 5=highest)	3	3
Justification	Less duration than e.g. the chair or sofa the cushion may be on, but still potentially significant	Less duration than e.g. the chair or sofa the cushion may be on, but still potentially significant
What is the total surface area of the item?
Value	0.3698	0.405
Description of calculation	0.43*0.43*2	0.45*0.45*2
	Treating cushion as two-sided rectangle with zero depth	Treating cushion as two-sided rectangle with zero depth

## Sheet: G. Light up childrens cushion
G.	High risk example	Low risk example
Description	white light up cloud cushion	game over aracade decorative LED cushion
Picture
Product dimensions	43x33cm	37x37x9cm
	White Light Up Cloud Cushion | Dunelm	Game Over Arcade Decorative LED Cushion (gamestore64.com)
	High risk example	Low risk example
On a scale of 1-5, in comparison to furniture in general, what is the relative likelihood that the item of furniture will be used by young children (check definition to right)?				"Young children" means infants or toddlers. In answering this question, discount mouthing behaviours (covered in question 3)
Score (1=lowest, 5=highest)	3	3
Justification	4	Not sure. As a childrens item, more likely than for an adult item
On a scale of 1-5, in comparison to furniture in general, what is the potential for contact of the furniture with bare skin? (check definition to right)				"Contact with bare skin" means the likelihood of direct contact with bare skin, and the amount of bare skin that is in contact with the item. In answering this question discount the period of contact (covered in question 4)
Score (1=lowest, 5=highest)	4	4
Justification	As a cushion, could easily be in direct contact with bare arms or used as a pillow	As a cushion, could easily be in direct contact with bare arms or used as a pillow
On a scale of 1-5, in comparison to furniture in general, what is the potential for a young child to mouth the item of furniture? (check definition to right)				"Mouthing" is the chewing or sucking of an object. See definition of "young children" given in conjunction with question 1.
Score (1=lowest, 5=highest)	4	4
Justification	Has accessible edges, parents may place it in play area	Has accessible edges, parents may place it in play area
On a scale of 1-5, in comparison to furniture in general, what is the duration of contact of a user with the item of furniture? (check definitions to right)				"Duration of contact" is the amount of time a user would typically remain in contact with an item.
Score (1=lowest, 5=highest)	4	4
Justification	Could be lengthy, but not as lengthy as e.g. an armchair, unless used in bed or for napping	Could be lengthy, but not as lengthy as e.g. an armchair, unless used in bed or for napping
What is the total surface area of the item?
Value	0.2838	0.2738
Description of calculation	0.43*0.33*2	0.37*0.37*2
	Treating cushion as two-sided rectangle with zero depth	Treating cushion as two-sided rectangle with zero depth

## Sheet: H. Seat Pads
	High risk example	Low risk example
Description	Thick seat pads with decorative details	Paris dining chair cushion
Picture
Product dimensions	43x43cm	2x41x40cm
	Buy Set of 2 Seat Pads from the Next UK online shop	Alpen Home Paris Dining Chair Cushion & Reviews | Wayfair.co.uk
	High risk example	Low risk example
On a scale of 1-5, in comparison to furniture in general, what is the relative likelihood that the item of furniture will be used by young children (check definition to right)?				"Young children" means infants or toddlers. In answering this question, discount mouthing behaviours (covered in question 3)
Score (1=lowest, 5=highest)	3	2
Justification	Not designed for young children, may be repurposed as cushions away from dining furniture, seems relatively unlikely to be used by a small child	Not designed for young children, given profile unlikely to be repurposed as cushions away from dining furniture, seems relatively unlikely to be used by a small child
On a scale of 1-5, in comparison to furniture in general, what is the potential for contact of the furniture with bare skin? (check definition to right)				"Contact with bare skin" means the likelihood of direct contact with bare skin, and the amount of bare skin that is in contact with the item. In answering this question discount the period of contact (covered in question 4)
Score (1=lowest, 5=highest)	2	1
Justification	Unlikely to be used unclothed, minimal bare skin contact unless repurposed for cushioning elsewhere	Unlikely to be used unclothed, minimal bare skin contact unless repurposed for cushioning elsewhere - given profile, use except as a seat cushion seems unlikely
On a scale of 1-5, in comparison to furniture in general, what is the potential for a young child to mouth the item of furniture? (check definition to right)				"Mouthing" is the chewing or sucking of an object. See definition of "young children" given in conjunction with question 1.
Score (1=lowest, 5=highest)	2	2
Justification	Plenty of accessible edges, though whether young child will have access to item is not clear	Plenty of accessible edges, though whether young child will have access to item is not clear
On a scale of 1-5, in comparison to furniture in general, what is the duration of contact of a user with the item of furniture? (check definitions to right)				"Duration of contact" is the amount of time a user would typically remain in contact with an item.
Score (1=lowest, 5=highest)	2	2
Justification	Probably not for more than an hour a day, as chairs on which cushion will be placed are quite purpose specific, i.e. eating meals	Probably not for more than an hour a day, as chairs on which cushion will be placed are quite purpose specific, i.e. eating meals
What is the total surface area of the item?
Value	0.3698	0.328
Description of calculation	0.43*0.43*2	0.41*0.40*2
	Treating cushion as two-sided rectangle with zero depth	Treating cushion as two-sided rectangle with zero depth

## Sheet: I. Pillows
	High risk example	Low risk example
Description	Kally U-Shaped Pregnancy Pillow	Silentnight safe nights anti allergy cot bed pillow
Picture
Product dimensions	150 x 33cm	60 x 40 cm
	Pregnancy Pillow Best U Shaped Full Body Maternity Pillow for Sleeping (kallysleep.com)	Silentnight Safe Nights Anti-Allergy Cot Bed Pillow
	High risk example	Low risk example
On a scale of 1-5, in comparison to furniture in general, what is the relative likelihood that the item of furniture will be used by young children (check definition to right)?				"Young children" means infants or toddlers. In answering this question, discount mouthing behaviours (covered in question 3)
Score (1=lowest, 5=highest)	1	5
Justification	Designed for a specific use by an adult	Designed for a young child
On a scale of 1-5, in comparison to furniture in general, what is the potential for contact of the furniture with bare skin? (check definition to right)				"Contact with bare skin" means the likelihood of direct contact with bare skin, and the amount of bare skin that is in contact with the item. In answering this question discount the period of contact (covered in question 4)
Score (1=lowest, 5=highest)	5	5
Justification	Likelihood of sleeping unclothed	Bare head and face
On a scale of 1-5, in comparison to furniture in general, what is the potential for a young child to mouth the item of furniture? (check definition to right)				"Mouthing" is the chewing or sucking of an object. See definition of "young children" given in conjunction with question 1.
Score (1=lowest, 5=highest)	3	5
Justification	Accessible edges	Used for sleeping, has suckable corners
On a scale of 1-5, in comparison to furniture in general, what is the duration of contact of a user with the item of furniture? (check definitions to right)				"Duration of contact" is the amount of time a user would typically remain in contact with an item.
Score (1=lowest, 5=highest)	5	5
Justification	Used for sleeping. Use might not be frequent, but could extend for a few months when in use	Used daily, for a large number of hours (sleeping)
What is the total surface area of the item?
Value	99	0.48
Description of calculation	1.5*33*2	0.6*0.4*2
	Treating cushion as two-sided rectangle with zero depth	Treating cushion as two-sided rectangle with zero depth

[truncated: 22 more sheets: J. Floor cushion, K. Bean bags, L. Padded stools Footstools  Ot, M. Loose covers and stretch cov, N. Prams  Push Chairs, O. Child trailers and strollers, P. Car Seat, Q. Baby mattress, R. CotsCribs, T. Carry cots carry cribs moses, U. Baby travel cots  Playpens, V. Baby nests, W. Baby products supplied with , X. Seperately supplied upholste, Y. Play mat, Z. Baby changing mats, AB. Dresser units (, AC. Pet beds, AD. Outdoor furniture, AE. Upholstered items for outdo …]
