# Supplementary material for: Reconciling chemical flame retardant exposure and fire risk in domestic furniture
Source: PLoS One. 2023 Nov 29;18(11):e0293651. doi: 10.1371/journal.pone.0293651 (PMC10686510; doi:10.1371/journal.pone.0293651)
Supplement: S16 File — (XLSX) [file pone.0293651.s016.xlsx]

## Sheet: Furniture Type Risk Ranges
Fire Model Ranges
This sheet displays fire risk and fire retardant exposure risk scores by furniture type. For each, raw scores are given for the high and low cases along with summary statistics that are used in subsequent visualisations. 1st quartile measure effectively allows for one anomaly, as it is influenced by the low scores but not fully determined by them. (It is more-or-less determined by the two lowest …
Fire Risk Measure	1st Quartile		Changes the method used to integrate matrix dimension scores into the final score displayed below.
								Summary Statistics
	Risk of Injury		Risk of Damage		Exposure Risk			Mean (mid-point)			Range
Furniture Type	low	high	low	high	low	high		Injury Mean	Damage Mean	Exposure Mean	Injury Range	Damage Range	Exposure Range
Headboard	2.625	3.875	2.25	3.75	2.4	2		3.25	3	2.2	1.25	1.5	0.4
Footboard	2.375	2.625	1.75	2.25	2	1.8		2.5	2	1.9	0.25	0.5	0.2
Side rails	1.375	3	1.25	3	2.2	3.4		2.1875	2.125	2.8	1.625	1.75	1.2
Upholstered bed base	2.75	3.75	2.5	4	3	2		3.25	3.25	2.5	1	1.5	1
Divan	1.75	1.75	1.5	1.5	1.6	1.6		1.75	1.5	1.6	0	0	0
Scatter cushion	2.75	3	3	3.5	3.2	3		2.875	3.25	3.1	0.25	0.5	0.2
Light-up children's cushion	2.75	2.75	2.5	3	3.6	3.6		2.75	2.75	3.6	0	0.5	0
Seat pad	2	2.875	2	2.75	2.8	2.4		2.4375	2.375	2.6	0.875	0.75	0.4
Pillow	2	2.875	2	2.75	3.2	4.2		2.4375	2.375	3.7	0.875	0.75	1
Floor cushion	2	1.75	3	2.5	3.2	3.4		1.875	2.75	3.3	0.25	0.5	0.2
Bean bag	1.625	3.375	1.75	3.75	3.4	2.4		2.5	2.75	2.9	1.75	2	1
Padded foot stools	2.625	2.75	2.75	3	2.4	1.8		2.6875	2.875	2.1	0.125	0.25	0.6
Loose and stretch covers	2.75	4	3.5	4	3.8	2.8		3.375	3.75	3.3	1.25	0.5	1
Prams	1.375	1.75	1.25	1.5	3.6	3.4		1.5625	1.375	3.5	0.375	0.25	0.2
Child trailers and strollers	1	2.5	1.75	2.75	3.6	3		1.75	2.25	3.3	1.5	1	0.6
Car seat	1.875	2	1.75	2	3.4	3.4		1.9375	1.875	3.4	0.125	0.25	0
Baby mattress	1.625	1.75	1.25	1.5	3.4	3.2		1.6875	1.375	3.3	0.125	0.25	0.2
Bassinet	2.375	2.625	1.75	2.25	4	3.2		2.5	2	3.6	0.25	0.5	0.8
Carry cots	3.125	3.5	2.75	3	3.6	3.4		3.3125	2.875	3.5	0.375	0.25	0.2
Playpens	1.875	1.75	1.75	1.5	4	3.8		1.8125	1.625	3.9	0.125	0.25	0.2
Baby nests	3.125	3.125	2.75	2.75	3.4	3.2		3.125	2.75	3.3	0	0	0.2
Baby products with seat	2.375	3.375	2.25	3.25	3.6	3.4		2.875	2.75	3.5	1	1	0.2
Separate baby upholstery	2.5	1.75	2.75	2	3.2	3.2		2.125	2.375	3.2	0.75	0.75	0
Play mat	1.75	3.5	1.5	3	3.6	3.2		2.625	2.25	3.4	1.75	1.5	0.4
Baby changing mat	1.625	1.75	1.25	1.5	3.2	3		1.6875	1.375	3.1	0.125	0.25	0.2
Pet beds	1.75	3	1.5	3.5	2.2	1.6		2.375	2.5	1.9	1.25	2	0.6
Outdoor furniture	1.375	2.75	1.75	3	3.4	1.6		2.0625	2.375	2.5	1.375	1.25	1.8
Outdoor furniture separate upholstery	1.875	2.75	2.25	2.5	2.8	2.6		2.3125	2.375	2.7	0.875	0.25	0.2
Living aids	2.375	3.625	2.75	3.25	3.2	2		3	3	2.6	1.25	0.5	1.2
Armchairs	2	4.625	2.5	4.25	3	1.8		3.3125	3.375	2.4	2.625	1.75	1.2
Totals	63.375	84.5	63.25	83.25	94	83.4		73.9375	73.25	88.7	23.375	23	15.4
0
0
0
0
0
0
0
0
0
0
0
0
0

## Sheet: Summary Visualisations
	Radar Plots --- Injury Risk
	Radar Plots --- Fire Retardant Exposure
Fire Risk vs Exposure Risk
Each quadrant in this chart represents a different case:
lower-left:	Lower-risk furniture that represents less risk of fire retardant exposure
upper-left:	Furniture that is liable to expose its users to higher levels of fire retardant in typical use, while being at lower risk of causing injury/damage through fire
lower-right:	Furniture that poses a higher risk of injury/damage through fire, but is less likely to result in higher exposure to fire retardants during normal use
upper-right:	Furniture types that pose a higher risk of injury/damage through fire and are have potential to expose users to higher levels of flame retardants during use
												So far only shows the average of the high and low, not the range
Ranking of Types
Sticks on the chart below show the low/high fire risk scores for each furniture type. The bar represents the mean, i.e. the mid-point of the two examples.
	Risk of Injury		Risk of Damage		Exposure Risk
Furniture Type	low	high	low	high	low	high		Injury Mean	Damage Mean	Exposure Mean	Injury Range	Damage Range	Exposure Range
Prams	1.375	1.75	1.25	1.5	3.6	3.4		1.5625	1.375	3.5	0.375	0.25	0.2
Baby mattress	1.625	1.75	1.25	1.5	3.4	3.2		1.6875	1.375	3.3	0.125	0.25	0.2
Baby changing mat	1.625	1.75	1.25	1.5	3.2	3		1.6875	1.375	3.1	0.125	0.25	0.2
Divan	1.75	1.75	1.5	1.5	1.6	1.6		1.75	1.5	1.6	0	0	0
Child trailers and strollers	1	2.5	1.75	2.75	3.6	3		1.75	2.25	3.3	1.5	1	0.6
Playpens	1.875	1.75	1.75	1.5	4	3.8		1.8125	1.625	3.9	0.125	0.25	0.2
Floor cushion	2	1.75	3	2.5	3.2	3.4		1.875	2.75	3.3	0.25	0.5	0.2
Car seat	1.875	2	1.75	2	3.4	3.4		1.9375	1.875	3.4	0.125	0.25	0
Outdoor furniture	1.375	2.75	1.75	3	3.4	1.6		2.0625	2.375	2.5	1.375	1.25	1.8
Separate baby upholstery	2.5	1.75	2.75	2	3.2	3.2		2.125	2.375	3.2	0.75	0.75	0
Side rails	1.375	3	1.25	3	2.2	3.4		2.1875	2.125	2.8	1.625	1.75	1.2
Outdoor furniture separate upholstery	1.875	2.75	2.25	2.5	2.8	2.6		2.3125	2.375	2.7	0.875	0.25	0.2
Pet beds	1.75	3	1.5	3.5	2.2	1.6		2.375	2.5	1.9	1.25	2	0.6
Seat pad	2	2.875	2	2.75	2.8	2.4		2.4375	2.375	2.6	0.875	0.75	0.4
Pillow	2	2.875	2	2.75	3.2	4.2		2.4375	2.375	3.7	0.875	0.75	1
Footboard	2.375	2.625	1.75	2.25	2	1.8		2.5	2	1.9	0.25	0.5	0.2
Bean bag	1.625	3.375	1.75	3.75	3.4	2.4		2.5	2.75	2.9	1.75	2	1
Bassinet	2.375	2.625	1.75	2.25	4	3.2		2.5	2	3.6	0.25	0.5	0.8
Play mat	1.75	3.5	1.5	3	3.6	3.2		2.625	2.25	3.4	1.75	1.5	0.4
Padded foot stools	2.625	2.75	2.75	3	2.4	1.8		2.6875	2.875	2.1	0.125	0.25	0.6
Light-up children's cushion	2.75	2.75	2.5	3	3.6	3.6		2.75	2.75	3.6	0	0.5	0
Scatter cushion	2.75	3	3	3.5	3.2	3		2.875	3.25	3.1	0.25	0.5	0.2
Baby products with seat	2.375	3.375	2.25	3.25	3.6	3.4		2.875	2.75	3.5	1	1	0.2
Living aids	2.375	3.625	2.75	3.25	3.2	2		3	3	2.6	1.25	0.5	1.2
Baby nests	3.125	3.125	2.75	2.75	3.4	3.2		3.125	2.75	3.3	0	0	0.2
Headboard	2.625	3.875	2.25	3.75	2.4	2		3.25	3	2.2	1.25	1.5	0.4
Upholstered bed base	2.75	3.75	2.5	4	3	2		3.25	3.25	2.5	1	1.5	1
Carry cots	3.125	3.5	2.75	3	3.6	3.4		3.3125	2.875	3.5	0.375	0.25	0.2
Armchairs	2	4.625	2.5	4.25	3	1.8		3.3125	3.375	2.4	2.625	1.75	1.2
Loose and stretch covers	2.75	4	3.5	4	3.8	2.8		3.375	3.75	3.3	1.25	0.5	1
Furniture Type	low	high	low	high	low	high		Injury Mean	Damage Mean	Exposure Mean	Injury Range	Damage Range	Exposure Range
Prams	1.375	1.75	1.25	1.5	3.6	3.4	0	1.5625	1.375	3.5	0.375	0.25	0.2
Baby mattress	1.625	1.75	1.25	1.5	3.4	3.2	0	1.6875	1.375	3.3	0.125	0.25	0.2
Baby changing mat	1.625	1.75	1.25	1.5	3.2	3	0	1.6875	1.375	3.1	0.125	0.25	0.2
Divan	1.75	1.75	1.5	1.5	1.6	1.6	0	1.75	1.5	1.6	0	0	0
Playpens	1.875	1.75	1.75	1.5	4	3.8	0	1.8125	1.625	3.9	0.125	0.25	0.2
Car seat	1.875	2	1.75	2	3.4	3.4	0	1.9375	1.875	3.4	0.125	0.25	0
Footboard	2.375	2.625	1.75	2.25	2	1.8	0	2.5	2	1.9	0.25	0.5	0.2
Bassinet	2.375	2.625	1.75	2.25	4	3.2	0	2.5	2	3.6	0.25	0.5	0.8
Side rails	1.375	3	1.25	3	2.2	3.4	0	2.1875	2.125	2.8	1.625	1.75	1.2
Child trailers and strollers	1	2.5	1.75	2.75	3.6	3	0	1.75	2.25	3.3	1.5	1	0.6
Play mat	1.75	3.5	1.5	3	3.6	3.2	0	2.625	2.25	3.4	1.75	1.5	0.4
Seat pad	2	2.875	2	2.75	2.8	2.4	0	2.4375	2.375	2.6	0.875	0.75	0.4
Pillow	2	2.875	2	2.75	3.2	4.2	0	2.4375	2.375	3.7	0.875	0.75	1
Separate baby upholstery	2.5	1.75	2.75	2	3.2	3.2	0	2.125	2.375	3.2	0.75	0.75	0
Outdoor furniture	1.375	2.75	1.75	3	3.4	1.6	0	2.0625	2.375	2.5	1.375	1.25	1.8
Outdoor furniture separate upholstery	1.875	2.75	2.25	2.5	2.8	2.6	0	2.3125	2.375	2.7	0.875	0.25	0.2
Pet beds	1.75	3	1.5	3.5	2.2	1.6	0	2.375	2.5	1.9	1.25	2	0.6
Light-up children's cushion	2.75	2.75	2.5	3	3.6	3.6	0	2.75	2.75	3.6	0	0.5	0
Floor cushion	2	1.75	3	2.5	3.2	3.4	0	1.875	2.75	3.3	0.25	0.5	0.2
Bean bag	1.625	3.375	1.75	3.75	3.4	2.4	0	2.5	2.75	2.9	1.75	2	1
Baby nests	3.125	3.125	2.75	2.75	3.4	3.2	0	3.125	2.75	3.3	0	0	0.2
Baby products with seat	2.375	3.375	2.25	3.25	3.6	3.4	0	2.875	2.75	3.5	1	1	0.2
Padded foot stools	2.625	2.75	2.75	3	2.4	1.8	0	2.6875	2.875	2.1	0.125	0.25	0.6
Carry cots	3.125	3.5	2.75	3	3.6	3.4	0	3.3125	2.875	3.5	0.375	0.25	0.2
Headboard	2.625	3.875	2.25	3.75	2.4	2	0	3.25	3	2.2	1.25	1.5	0.4
Living aids	2.375	3.625	2.75	3.25	3.2	2	0	3	3	2.6	1.25	0.5	1.2
Upholstered bed base	2.75	3.75	2.5	4	3	2	0	3.25	3.25	2.5	1	1.5	1
Scatter cushion	2.75	3	3	3.5	3.2	3	0	2.875	3.25	3.1	0.25	0.5	0.2
Armchairs	2	4.625	2.5	4.25	3	1.8	0	3.3125	3.375	2.4	2.625	1.75	1.2
Loose and stretch covers	2.75	4	3.5	4	3.8	2.8	0	3.375	3.75	3.3	1.25	0.5	1
Furniture Type	low	high	low	high	low	high		Injury Mean	Damage Mean	Exposure Mean	Injury Range	Damage Range	Exposure Range
Divan	1.75	1.75	1.5	1.5	1.6	1.6		1.75	1.5	1.6	0	0	0
Footboard	2.375	2.625	1.75	2.25	2	1.8		2.5	2	1.9	0.25	0.5	0.2
Pet beds	1	3	1	3.5	2.2	1.6		2	2.25	1.9	2	2.5	0.6
Padded foot stools	1.875	2.75	1.75	3	2.4	1.8		2.3125	2.375	2.1	0.875	1.25	0.6
Headboard	1.875	3.875	1.75	3.75	2.4	2		2.875	2.75	2.2	2	2	0.4
Armchairs	2	4.625	2.5	4.25	3	1.8		3.3125	3.375	2.4	2.625	1.75	1.2
Outdoor furniture	1.375	2.75	1.75	3	3.4	1.6		2.0625	2.375	2.5	1.375	1.25	1.8
Upholstered bed base	2.75	3.75	2.5	4	3	2		3.25	3.25	2.5	1	1.5	1
Seat pad	1.75	2.375	1.5	2.25	2.8	2.4		2.0625	1.875	2.6	0.625	0.75	0.4
Living aids	1.75	3.625	1.75	3.25	3.2	2		2.6875	2.5	2.6	1.875	1.5	1.2
Outdoor furniture separate upholstery	1.375	2	1.25	2	2.8	2.6		1.6875	1.625	2.7	0.625	0.75	0.2
Side rails	1	3	1	3	2.2	3.4		2	2	2.8	2	2	1.2
Bean bag	1.625	3.375	1.25	3.75	3.4	2.4		2.5	2.5	2.9	1.75	2.5	1
Baby changing mat	1.625	1.75	1.25	1.5	3.2	3		1.6875	1.375	3.1	0.125	0.25	0.2
Scatter cushion	2	2.75	2	2.5	3.2	3		2.375	2.25	3.1	0.75	0.5	0.2
Separate baby upholstery	1	1	1	1	3.2	3.2		1	1	3.2	0	0	0
Baby mattress	0.875	1.75	0.75	1.5	3.4	3.2		1.3125	1.125	3.3	0.875	0.75	0.2
Child trailers and strollers	1	2.5	1	2	3.6	3		1.75	1.5	3.3	1.5	1	0.6
Floor cushion	1.75	1.75	1.5	2	3.2	3.4		1.75	1.75	3.3	0	0.5	0.2
Baby nests	2	2.75	2	2.5	3.4	3.2		2.375	2.25	3.3	0.75	0.5	0.2
Loose and stretch covers	2.75	4	3.5	4	3.8	2.8		3.375	3.75	3.3	1.25	0.5	1
Car seat	1.875	2	1.75	2	3.4	3.4		1.9375	1.875	3.4	0.125	0.25	0
Play mat	1.75	2	1.5	2	3.6	3.2		1.875	1.75	3.4	0.25	0.5	0.4
Prams	1.375	1.75	1.25	1.5	3.6	3.4		1.5625	1.375	3.5	0.375	0.25	0.2
Carry cots	1.75	1.75	1.5	1.5	3.6	3.4		1.75	1.5	3.5	0	0	0.2
Baby products with seat	1.75	2.75	1.5	2.5	3.6	3.4		2.25	2	3.5	1	1	0.2
Light-up children's cushion	1.75	1.75	1.5	1.5	3.6	3.6		1.75	1.5	3.6	0	0	0
Bassinet	0.875	2.625	0.75	2.25	4	3.2		1.75	1.5	3.6	1.75	1.5	0.8
Pillow	2	2.875	2	2.75	3.2	4.2		2.4375	2.375	3.7	0.875	0.75	1
Playpens	1.875	1.75	1.75	1.5	4	3.8		1.8125	1.625	3.9	0.125	0.25	0.2
Injury Risk vs Damage Risk
This chart shows the impact user vulnerability has upon the eventual scores. Items in the lower left have a low risk of damaging property or injuring users. Furniture types below the line-of-best-fit exhibit a higher risk of damaging users rather than surrounding property, compared to all furniture types.

## Sheet: Fire Model Scores
	Fire Model
	This model describes a chain of failure conditions that occur in order to reach the event we are interested in. The table maps risk components that vary by furniture type onto the events within this latent fire risk model, so that the fire risk model can be integrated into a single score. Scores for the 'Junctions' and 'Combustible Volume' furniture properties are converted into risk scores using…
															Injury to Person				Damage to Property
					Measured Elements of Fire Risk in Furnishings						Fire Risk Model Components				1st Quartile	Mean	Minimum	Clamp Point	1st Quartile	Mean	Minimum	Clamp Point
Sensitivity Analysis Group	Item	Risk Class	Item Code	Item ID	Contact with Ignition Source	Smoking or Candle Ignition Source	Junction Score	Ornateness	Combustible Volume Score	Reactivity of Person	Exposure to Ignition Source	Ignition of Item	Flame Spread	Vulnerability	1 = low, 5 = high	1 = low, 5 = high	1 = low, 5 = high	Lowest scoring factor	1 = low, 5 = high	1 = low, 5 = high	1 = low, 5 = high	Lowest scoring factor
A	Headboard	high	A	Headboard_high	4	TRUE	4	3	5	4	4	3.5	5	4	3.875	4.125	3.5	Ignition of Item	3.75	4.16667	3.5	Ignition of Item
A	Headboard	low	A	Headboard_low	3	TRUE	2	1	5	4	3	1.5	5	4	2.625	3.375	1.5	Ignition of Item	2.25	3.16667	1.5	Ignition of Item
A	Footboard	high	B	Footboard_high	3	FALSE	0	3	5	4	3	1.5	5	4	2.625	3.375	1.5	Ignition of Item	2.25	3.16667	1.5	Ignition of Item
A	Footboard	low	B	Footboard_low	3	FALSE	0	1	5	4	3	0.5	5	4	2.375	3.125	0.5	Ignition of Item	1.75	2.83333	0.5	Ignition of Item
A	Side rails	high	C	Side rails_high	3	TRUE	3	3	5	4	3	3	5	4	3	3.75	3	Exposure to Ignition Source	3	3.66667	3	Exposure to Ignition Source
A	Side rails	low	C	Side rails_low	1	TRUE	2	1	5	4	1	1.5	5	4	1.375	2.875	1	Exposure to Ignition Source	1.25	2.5	1	Exposure to Ignition Source
A	Upholstered bed base	high	D	Upholstered bed base_high	5	TRUE	3	3	5	4	5	3	5	4	3.75	4.25	3	Ignition of Item	4	4.33333	3	Ignition of Item
A	Upholstered bed base	low	D	Upholstered bed base_low	3	TRUE	2	2	5	4	3	2	5	4	2.75	3.5	2	Ignition of Item	2.5	3.33333	2	Ignition of Item
A	Divan	high	E	Divan_high	2	FALSE	0	2	5	4	2	1	5	4	1.75	3	1	Ignition of Item	1.5	2.66667	1	Ignition of Item
A	Divan	low	E	Divan_low	2	FALSE	0	2	5	4	2	1	5	4	1.75	3	1	Ignition of Item	1.5	2.66667	1	Ignition of Item
B	Scatter cushion	high	F	Scatter cushion_high	4	TRUE	2	4	5	3	4	3	5	3	3	3.75	3	Ignition of Item	3.5	4	3	Ignition of Item
B	Scatter cushion	low	F	Scatter cushion_low	4	TRUE	2	2	5	3	4	2	5	3	2.75	3.5	2	Ignition of Item	3	3.66667	2	Ignition of Item
B	Light-up children's cushion	high	G	Light-up children's cushion_high	4	TRUE	2	2	5	3	4	2	5	3	2.75	3.5	2	Ignition of Item	3	3.66667	2	Ignition of Item
B	Light-up children's cushion	low	G	Light-up children's cushion_low	3	TRUE	2	2	5	4	3	2	5	4	2.75	3.5	2	Ignition of Item	2.5	3.33333	2	Ignition of Item
B	Seat pad	high	H	Seat pad_high	3	TRUE	2	3	5	3	3	2.5	5	3	2.875	3.375	2.5	Ignition of Item	2.75	3.5	2.5	Ignition of Item
B	Seat pad	low	H	Seat pad_low	3	TRUE	2	2	2	2	3	2	2	2	2	2.25	2	Ignition of Item	2	2.33333	2	Ignition of Item
B	Pillow	high	I	Pillow_high	3	TRUE	2	3	5	4	3	2.5	5	4	2.875	3.625	2.5	Ignition of Item	2.75	3.5	2.5	Ignition of Item
B	Pillow	low	I	Pillow_low	2	TRUE	2	2	5	4	2	2	5	4	2	3.25	2	Exposure to Ignition Source	2	3	2	Exposure to Ignition Source
C	Floor cushion	high	J	Floor cushion_high	4	TRUE	1	1	5	2	4	1	5	2	1.75	3	1	Ignition of Item	2.5	3.33333	1	Ignition of Item
C	Floor cushion	low	J	Floor cushion_low	4	TRUE	1	3	5	2	4	2	5	2	2	3.25	2	Ignition of Item	3	3.66667	2	Ignition of Item
C	Bean bag	high	K	Bean bag_high	4	TRUE	4	3	5	3	4	3.5	5	3	3.375	3.875	3	Vulnerability	3.75	4.16667	3.5	Ignition of Item
C	Bean bag	low	K	Bean bag_low	3	FALSE	0	1	5	2	3	0.5	5	2	1.625	2.625	0.5	Ignition of Item	1.75	2.83333	0.5	Ignition of Item
C	Padded foot stools	high	L	Padded foot stools_high	4	TRUE	1	3	5	3	4	2	5	3	2.75	3.5	2	Ignition of Item	3	3.66667	2	Ignition of Item
C	Padded foot stools	low	L	Padded foot stools_low	4	TRUE	1	2	5	3	4	1.5	5	3	2.625	3.375	1.5	Ignition of Item	2.75	3.5	1.5	Ignition of Item
	Loose and stretch covers	high	M	Loose and stretch covers_high	4	TRUE	4	4	5	4	4	4	5	4	4	4.25	4	Exposure to Ignition Source	4	4.33333	4	Exposure to Ignition Source
	Loose and stretch covers	low	M	Loose and stretch covers_low	3	TRUE	4	4	5	2	3	4	5	2	2.75	3.5	2	Vulnerability	3.5	4	3	Exposure to Ignition Source
D	Prams	high	N	Prams_high	1	FALSE	0	4	5	3	1	2	5	3	1.75	2.75	1	Exposure to Ignition Source	1.5	2.66667	1	Exposure to Ignition Source
D	Prams	low	N	Prams_low	1	FALSE	0	3	5	3	1	1.5	5	3	1.375	2.625	1	Exposure to Ignition Source	1.25	2.5	1	Exposure to Ignition Source
D	Child trailers and strollers	high	O	Child trailers and strollers_high	1	TRUE	5	4	5	3	1	4.5	5	3	2.5	3.375	1	Exposure to Ignition Source	2.75	3.5	1	Exposure to Ignition Source
D	Child trailers and strollers	low	O	Child trailers and strollers_low	1	TRUE	2	3	3	1	1	2.5	3	1	1	1.875	1	Exposure to Ignition Source	1.75	2.16667	1	Exposure to Ignition Source
D	Car seat	high	P	Car seat_high	2	FALSE	0	4	5	4	2	2	5	4	2	3.25	2	Exposure to Ignition Source	2	3	2	Exposure to Ignition Source
D	Car seat	low	P	Car seat_low	2	FALSE	0	3	5	4	2	1.5	5	4	1.875	3.125	1.5	Ignition of Item	1.75	2.83333	1.5	Ignition of Item
D	Baby mattress	high	Q	Baby mattress_high	2	FALSE	0	2	5	5	2	1	5	5	1.75	3.25	1	Ignition of Item	1.5	2.66667	1	Ignition of Item
D	Baby mattress	low	Q	Baby mattress_low	2	FALSE	0	1	5	4	2	0.5	5	4	1.625	2.875	0.5	Ignition of Item	1.25	2.5	0.5	Ignition of Item
D	Bassinet	high	R	Bassinet_high	3	FALSE	0	3	5	4	3	1.5	5	4	2.625	3.375	1.5	Ignition of Item	2.25	3.16667	1.5	Ignition of Item
D	Bassinet	low	R	Bassinet_low	3	FALSE	0	1	5	4	3	0.5	5	4	2.375	3.125	0.5	Ignition of Item	1.75	2.83333	0.5	Ignition of Item
D	Carry cots	high	T	Carry cots_high	2	TRUE	5	3	5	4	2	4	5	4	3.5	3.75	2	Exposure to Ignition Source	3	3.66667	2	Exposure to Ignition Source
D	Carry cots	low	T	Carry cots_low	2	TRUE	5	2	5	4	2	3.5	5	4	3.125	3.625	2	Exposure to Ignition Source	2.75	3.5	2	Exposure to Ignition Source
D	Playpens	high	U	Playpens_high	2	FALSE	0	2	5	2	2	1	5	2	1.75	2.5	1	Ignition of Item	1.5	2.66667	1	Ignition of Item
D	Playpens	low	U	Playpens_low	2	FALSE	0	3	5	5	2	1.5	5	5	1.875	3.375	1.5	Ignition of Item	1.75	2.83333	1.5	Ignition of Item
D	Baby nests	high	V	Baby nests_high	2	TRUE	5	2	5	5	2	3.5	5	5	3.125	3.875	2	Exposure to Ignition Source	2.75	3.5	2	Exposure to Ignition Source
D	Baby nests	low	V	Baby nests_low	2	TRUE	5	2	5	4	2	3.5	5	4	3.125	3.625	2	Exposure to Ignition Source	2.75	3.5	2	Exposure to Ignition Source
D	Baby products with seat	high	W	Baby products with seat_high	3	TRUE	3	4	5	4	3	3.5	5	4	3.375	3.875	3	Exposure to Ignition Source	3.25	3.83333	3	Exposure to Ignition Source
D	Baby products with seat	low	W	Baby products with seat_low	2	TRUE	2	3	3	3	2	2.5	3	3	2.375	2.625	2	Exposure to Ignition Source	2.25	2.5	2	Exposure to Ignition Source
D	Separate baby upholstery	high	X	Separate baby upholstery_high	1	TRUE	4	2	3	2	1	3	3	2	1.75	2.25	1	Exposure to Ignition Source	2	2.33333	1	Exposure to Ignition Source
D	Separate baby upholstery	low	X	Separate baby upholstery_low	1	TRUE	4	5	5	3	1	4.5	5	3	2.5	3.375	1	Exposure to Ignition Source	2.75	3.5	1	Exposure to Ignition Source
D	Play mat	high	Y	Play mat_high	2	TRUE	5	3	5	4	2	4	5	4	3.5	3.75	2	Exposure to Ignition Source	3	3.66667	2	Exposure to Ignition Source
D	Play mat	low	Y	Play mat_low	2	TRUE	1	1	5	3	2	1	5	3	1.75	2.75	1	Ignition of Item	1.5	2.66667	1	Ignition of Item
D	Baby changing mat	high	Z	Baby changing mat_high	2	FALSE	0	2	5	2	2	1	5	2	1.75	2.5	1	Ignition of Item	1.5	2.66667	1	Ignition of Item
D	Baby changing mat	low	Z	Baby changing mat_low	2	FALSE	0	1	5	2	2	0.5	5	2	1.625	2.375	0.5	Ignition of Item	1.25	2.5	0.5	Ignition of Item
	Pet beds	high	AC	Pet beds_high	4	TRUE	4	2	5	3	4	3	5	3	3	3.75	3	Ignition of Item	3.5	4	3	Ignition of Item
	Pet beds	low	AC	Pet beds_low	3	TRUE	1	1	2	2	3	1	2	2	1.75	2	1	Ignition of Item	1.5	2	1	Ignition of Item
	Outdoor furniture	high	AD	Outdoor furniture_high	2	TRUE	5	3	5	3	2	4	5	3	2.75	3.5	2	Exposure to Ignition Source	3	3.66667	2	Exposure to Ignition Source
	Outdoor furniture	low	AD	Outdoor furniture_low	2	TRUE	1	2	5	1	2	1.5	5	1	1.375	2.375	1	Vulnerability	1.75	2.83333	1.5	Ignition of Item
	Outdoor furniture separate upholstery	high	AE	Outdoor furniture separate upholstery_high	3	TRUE	1	3	5	3	3	2	5	3	2.75	3.25	2	Ignition of Item	2.5	3.33333	2	Ignition of Item
	Outdoor furniture separate upholstery	low	AE	Outdoor furniture separate upholstery_low	3	TRUE	1	2	3	2	3	1.5	3	2	1.875	2.375	1.5	Ignition of Item	2.25	2.5	1.5	Ignition of Item
	Living aids	high	AF	Living aids_high	4	TRUE	3	2	5	5	4	2.5	5	5	3.625	4.125	2.5	Ignition of Item	3.25	3.83333	2.5	Ignition of Item
	Living aids	low	AF	Living aids_low	3	TRUE	4	1	3	2	3	2.5	3	2	2.375	2.625	2	Vulnerability	2.75	2.83333	2.5	Ignition of Item
	Armchairs	high	XX	Armchairs_high	5	TRUE	4	3	5	5	5	3.5	5	5	4.625	4.625	3.5	Ignition of Item	4.25	4.5	3.5	Ignition of Item
	Armchairs	low	XX	Armchairs_low	3	TRUE	2	2	5	2	3	2	5	2	2	3	2	Ignition of Item	2.5	3.33333	2	Ignition of Item
										Average	2.7	2.21667	4.73333	3.28333	2.46458	3.23333	1.75833
										StDev	1.03006	1.11753	0.756142	1.00998	0.760899	0.586964	0.831028

## Sheet: Exposure Model Scores
Exposure Model
This model describes the components that contribute towards a higher risk of exposure to fire retardants. This is a method for interpeting the relative risk scores from the furniture survey in order to integrate them into a single score. As exposure factors are more directly related to furniture, we have a 1:1 relationship between the observed factors and the latent factors.
				Potential FR Exposure Measures (Furniture)					Integrated Exposure
Item	Risk Class	Item Code	Item ID	LRBW	Bare Skin	Mouthing	Duration	Surface Area	1 = low, 5 = high
Headboard	high	A	Headboard_high	2	3	1	3	3	2.4
Headboard	low	A	Headboard_low	2	2	1	3	2	2
Footboard	high	B	Footboard_high	2	2	1	2	3	2
Footboard	low	B	Footboard_low	2	1	2	2	2	1.8
Side rails	high	C	Side rails_high	2	2	1	3	3	2.2
Side rails	low	C	Side rails_low	5	3	3	4	2	3.4
Upholstered bed base	high	D	Upholstered bed base_high	2	4	1	4	4	3
Upholstered bed base	low	D	Upholstered bed base_low	2	1	1	3	3	2
Divan	high	E	Divan_high	2	1	1	1	3	1.6
Divan	low	E	Divan_low	2	1	1	1	3	1.6
Scatter cushion	high	F	Scatter cushion_high	3	3	5	3	2	3.2
Scatter cushion	low	F	Scatter cushion_low	2	3	5	3	2	3
Light-up children's cushion	high	G	Light-up children's cushion_high	4	4	5	4	1	3.6
Light-up children's cushion	low	G	Light-up children's cushion_low	4	4	5	4	1	3.6
Seat pad	high	H	Seat pad_high	2	3	5	2	2	2.8
Seat pad	low	H	Seat pad_low	1	2	5	2	2	2.4
Pillow	high	I	Pillow_high	1	5	3	5	2	3.2
Pillow	low	I	Pillow_low	5	4	5	5	2	4.2
Floor cushion	high	J	Floor cushion_high	4	3	3	3	3	3.2
Floor cushion	low	J	Floor cushion_low	4	3	5	3	2	3.4
Bean bag	high	K	Bean bag_high	3	3	3	4	4	3.4
Bean bag	low	K	Bean bag_low	2	2	2	4	2	2.4
Padded foot stools	high	L	Padded foot stools_high	2	2	2	3	3	2.4
Padded foot stools	low	L	Padded foot stools_low	2	2	1	2	2	1.8
Loose and stretch covers	high	M	Loose and stretch covers_high	5	4	2	4	4	3.8
Loose and stretch covers	low	M	Loose and stretch covers_low	2	3	2	4	3	2.8
Prams	high	N	Prams_high	5	3	4	3	3	3.6
Prams	low	N	Prams_low	5	3	4	3	2	3.4
Child trailers and strollers	high	O	Child trailers and strollers_high	5	3	4	3	3	3.6
Child trailers and strollers	low	O	Child trailers and strollers_low	5	3	4	2	1	3
Car seat	high	P	Car seat_high	5	3	4	3	2	3.4
Car seat	low	P	Car seat_low	5	3	4	3	2	3.4
Baby mattress	high	Q	Baby mattress_high	5	2	2	5	3	3.4
Baby mattress	low	Q	Baby mattress_low	5	2	2	5	2	3.2
Bassinet	high	R	Bassinet_high	5	4	3	5	3	4
Bassinet	low	R	Bassinet_low	5	2	2	5	2	3.2
Carry cots	high	T	Carry cots_high	5	4	2	4	3	3.6
Carry cots	low	T	Carry cots_low	5	4	2	4	2	3.4
Playpens	high	U	Playpens_high	5	4	4	4	3	4
Playpens	low	U	Playpens_low	5	4	3	4	3	3.8
Baby nests	high	V	Baby nests_high	5	4	3	3	2	3.4
Baby nests	low	V	Baby nests_low	5	4	2	3	2	3.2
Baby products with seat	high	W	Baby products with seat_high	5	4	3	3	3	3.6
Baby products with seat	low	W	Baby products with seat_low	5	4	3	3	2	3.4
Separate baby upholstery	high	X	Separate baby upholstery_high	5	4	3	2	2	3.2
Separate baby upholstery	low	X	Separate baby upholstery_low	5	3	3	3	2	3.2
Play mat	high	Y	Play mat_high	5	4	4	3	2	3.6
Play mat	low	Y	Play mat_low	5	3	3	3	2	3.2
Baby changing mat	high	Z	Baby changing mat_high	5	5	2	1	3	3.2
Baby changing mat	low	Z	Baby changing mat_low	5	5	2	1	2	3
Pet beds	high	AC	Pet beds_high	2	2	2	1	4	2.2
Pet beds	low	AC	Pet beds_low	1	2	2	1	2	1.6
Outdoor furniture	high	AD	Outdoor furniture_high	2	5	2	3	5	3.4
Outdoor furniture	low	AD	Outdoor furniture_low	1	2	2	2	1	1.6
Outdoor furniture separate upholstery	high	AE	Outdoor furniture separate upholstery_high	3	3	3	3	2	2.8
Outdoor furniture separate upholstery	low	AE	Outdoor furniture separate upholstery_low	2	2	4	3	2	2.6
Living aids	high	AF	Living aids_high	1	4	2	5	4	3.2
Living aids	low	AF	Living aids_low	1	1	4	3	1	2
Armchairs	high	XX	Armchairs_high	2	3	2	5	3	3
Armchairs	low	XX	Armchairs_low	3	2	1	1	2	1.8

## Sheet: Furniture Scores
	Example Type	Sheet Code	Contact				Ornateness				Junctions				Reactivity				Volume (m^3)
Item			CB	NB	YP	Co	CB	NB	YP	Co	CB	NB	YP	Co	CB	NB	YP	Co
Headboard, high risk	high	A	4	3	2	4	4	3	3	3	3	1	0	3	4	4	4	4	0.320045
Headboard, low risk	low	A	4	2	2	3	1	2	2	1	1	1	0	1	4	4	4	4	0.0305
Footboard, high risk	high	B	1	2	4	3	3	3	3	3	1	1	0	1	2	4	4	4	0.175515		Key
Footboard, low risk	low	B	1	2	4	3	1	2	2	1	1	1	0	1	2	4	4	4	0.06468		CB	Evaluator 1
Side rails, high risk	high	C	3	3	4	3	4	3	3	3	4	2	0	2	3	4	4	4	0.36828		NB	Evaluator 2
Side rails, low risk	low	C	1	1	2	1	1	2	1	1	1	1	0	1	3	4	4	4	0.01665		YP	Evaluator 3
Upholstered bed base, high risk	high	D	4	3	5	5	2	4	3	3	2	2	2	2	4	4	4	4	0.375481		Co	Consensus Score
Upholstered bed base, low risk	low	D	3	2	4	3	2	3	2	2	1	1	4	1	4	4	4	4	0.232759
Divan, high risk	high	E	3	2	2	2	1	2	2	2	4	0	0	0	3	4	4	4	0.918
Divan, low risk	low	E	3	3	2	2	1	2	2	2	0	0	0	0	3	4	4	4	0.38475
Scatter cushion, high risk	high	F	3	2	4	4	3	3	3	4	0	1	0	1	3	3	4	3	0.01849
Scatter cushion, low risk	low	F	3	2	4	4	1	1	1	2	0	1	0	1	3	3	4	3	0.02025
Light-up children's cushion, high risk	high	G	4	2	4	4	2	2	2	2	0	0	0	1	2	0	4	3	0.01452
Light-up children's cushion, low risk	low	G	4	2	4	3	1	1	1	2	0	0	0	1	2	0	4	4	0.012321
Seat pad, high risk	high	H	2	3	4	3	3	2	2	3	1	1	0	1	2	2	4	3	0.01849
Seat pad, low risk	low	H	2	3	4	3	1	1	1	2	0	1	0	1	2	2	4	2	0.003362
Pillow, high risk	high	I	3	1	3	3	1	2	3	3	1	1	0	1	3	4	4	4	0.0792
Pillow, low risk	low	I	1	2	3	2	1	1	1	2	1	1	0	1	3	4	4	4	0.024
Floor cushion, high risk	high	J	2	4	5	4	1	1	2	1	0	0	0	0	2	2	4	2	0.045375
Floor cushion, low risk	low	J	2	4	5	4	3	2	2	3	0	0	0	0	2	2	4	2	0.0128
Bean bag, high risk	high	K	3	3	5	4	1	3	3	3	3	3	3	3	3	4	4	3	1.08
Bean bag, low risk	low	K	2	3	3	3	1	1	2	1	0	0	0	0	2	1	1	2	0.0254469
Padded foot stools, high risk	high	L	3	3	5	4	3	3	3	3	0	0	0	0	2	1	4	3	0.3
Padded foot stools, low risk	low	L	3	3	5	4	2	2	2	2	0	0	0	0	2	1	4	3	0.0358142
Loose and stretch covers, high risk	high	M	3	4	5	4	1	4	3	4	3	3	3	3	2	5	4	4	0.6015
Loose and stretch covers, low risk	low	M	3	3	5	3	1	3	3	4	3	3	3	3	2	2	4	2	0.1533
Prams, high risk	high	N	1	1	1	1	2	5	3	4	14	2	0	12	2	4	3	3	0.11115
Prams, low risk	low	N	1	1	1	1	2	4	2	3	3	1	0	3	2	4	2	3	0.04875
Child trailers and strollers, high risk	high	O	1	1	1	1	1	5	1	4	3	6	4	4	1	4	1	3	0.0715
Child trailers and strollers, low risk	low	O	1	1	1	1	2	4	1	3	1	1	1	1	1	3	1	1	0.006
Car seat, high risk	high	P	1	2	2	2	3	4	3	4	7	1	7	9	1	4	3	4	0.048
Car seat, low risk	low	P	1	2	2	2	2	4	3	3	5	1	8	7	1	4	3	4	0.036
Baby mattress, high risk	high	Q	2	2	1	2	1	2	3	2	3	4	0	0	2	5	5	5	0.15123
Baby mattress, low risk	low	Q	2	2	1	2	1	1	1	1	0	4	0	0	2	5	4	4	0.0106311
Bassinet, high risk	high	R	2	2	2	3	3	3	2	3	6	4	4	4	3	5	3	4	0.13152
Bassinet, low risk	low	R	3	2	2	3	1	1	1	1	4	4	2	4	3	5	3	4	0.01133
Carry cots, high risk	high	T	2	0	2	2	1	3	4	3	5	4	5	5	4	5	3	4	0.011606
Carry cots, low risk	low	T	2	0	2	2	2	2	3	2	4	4	4	4	4	5	3	4	0.0104023
Playpens, high risk	high	U	2	2	1	2	1	2	4	2	7	7	7	7	2	2	1	2	0.187921
Playpens, low risk	low	U	2	2	1	2	2	4	2	3	2	4	4	4	3	5	2	5	0.0261372
Baby nests, high risk	high	V	2	2	1	2	2	2	2	2	3	4	1	4	4	5	2	5	0.0668224
Baby nests, low risk	low	V	2	2	1	2	2	2	1	2	2	4	1	4	4	5	2	4	0.0319058
Baby products with seat, high risk	high	W	3	3	2	3	2	5	4	4	2	1	2	2	3	4	1	4	0.024
Baby products with seat, low risk	low	W	2	2	1	2	1	4	2	3	0	1	1	1	2	4	1	3	0.006
Separate baby upholstery, high risk	high	X	1	2	1	1	1	2	1	2	4	3	3	3	2	3	2	2	0.0066
Separate baby upholstery, low risk	low	X	1	1	1	1	1	5	1	5	7	3	3	3	1	4	2	3	0.012
Play mat, high risk	high	Y	2	2	2	2	2	3	3	3	1	1	1	4	3	5	1	4	0.030819
Play mat, low risk	low	Y	2	1	2	2	1	1	1	1	0	0	0	0	3	4	1	3	0.0226195
Baby changing mat, high risk	high	Z	2	2	2	2	2	2	2	2	3	3	3	3	1	2	1	2	0.044676
Baby changing mat, low risk	low	Z	2	2	2	2	1	1	1	1	0	1	0	0	1	2	1	2	0.0216
Pet beds, high risk	high	AC	2	2	4	4	1	3	2	2	3	3	3	3	2	1	2	3	0.1458
Pet beds, low risk	low	AC	2	2	4	3	1	1	1	1	0	0	0	0	2	1	1	2	0.0034
Outdoor furniture, high risk	high	AD	2	2	2	2	1	3	4	3	4	8	4	4	2	3	3	3	0.696
Outdoor furniture, low risk	low	AD	2	2	2	2	1	2	1	2	0	0	9	0	2	1	1	1	0.019557
Outdoor furniture separate upholstery, high risk	high	AE	3	3	4	3	3	2	2	3	0	0	0	0	2	3	3	3	0.02268
Outdoor furniture separate upholstery, low risk	low	AE	2	3	4	3	1	1	1	2	0	0	0	0	2	3	3	2	0.006552
Living aids, high risk	high	AF	2	4	4	4	1	4	1	2	2	2	3	2	4	5	4	5	0.438256
Living aids, low risk	low	AF	3	2	3	3	1	1	1	1	3	3	0	3	2	2	3	2	0.00648
Armchairs, high risk	high	XX	4	5	5	5	2	4	4	3	3	3	3	3	3	5	3	5	0.23839
Armchairs, low risk	low	XX	3	2	3	3	1	2	1	2	1	1	1	1	3	1	1	2	0.040291
Total			137	133	169	162	98	152	126	146	132	113	99	133	148	199	176	197
Correlations (PMCC)			0.425114	0.639408	0.46379		0.297147	0.449011	0.356857		0.504952	0.449543	0.425		0.449278	0.126288	0.259903

## Sheet: Exposure Scores
	Example Type	Sheet Code	Low Relative Body Weight			Bare skin			Mouthing			Duration
Item			PW	SH	CO	PW	SH	CO	PW	SH	CO	PW	SH	CO	Surface Area m^2
Headboard, high risk	high	A	2	2	2	2	3	3	1	1	1	1	3	3	4.0638
Headboard, low risk	low	A	1	2	2	2	2	2	1	1	1	1	2	3	0.466		Key
Footboard, high risk	high	B	2	1	2	2	1	2	1	1	1	1	3	2	1.89074		PW	Evaluator 1
Footboard, low risk	low	B	2	1	2	1	1	1	2	1	2	2	3	2	1.15		SH	Evaluator 2
Side rails, high risk	high	C	2	1	2	2	2	2	1	1	1	3	3	3	2.4156		Co	Consensus Score
Side rails, low risk	low	C	5	5	5	3	2	3	4	1	3	4	3	4	0.666
Upholstered bed base, high risk	high	D	2	2	2	5	3	4	1	1	1	2	5	4	7.1002
Upholstered bed base, low risk	low	D	2	2	2	5	2	1	1	1	1	2	5	3	2.0094
Divan, high risk	high	E	2	2	2	1	1	1	1	1	1	1	5	1	2.584
Divan, low risk	low	E	2	2	2	1	1	1	1	1	1	1	5	1	1.68
Scatter cushion, high risk	high	F	2	3	3	4	2	3	4	4	5	3	3	3	0.3698
Scatter cushion, low risk	low	F	2	2	2	4	2	3	4	2	5	3	3	3	0.405
Light-up children's cushion, high risk	high	G	3	5	4	4	4	4	4	5	5	4	3	4	0.2838
Light-up children's cushion, low risk	low	G	3	4	4	4	4	4	4	5	5	4	3	4	0.2738
Seat pad, high risk	high	H	3	2	2	2	3	3	2	2	5	2	2	2	0.3698
Seat pad, low risk	low	H	2	1	1	1	2	2	2	1	5	2	2	2	0.328
Pillow, high risk	high	I	1	1	1	5	2	5	3	3	3	5	3	5	0.99
Pillow, low risk	low	I	5	5	5	5	4	4	5	4	5	5	5	5	0.48
Floor cushion, high risk	high	J	4	3	4	4	2	3	2	3	3	3	4	3	1.43
Floor cushion, low risk	low	J	4	3	4	4	2	3	4	3	5	3	4	3	0.448
Bean bag, high risk	high	K	3	2	3	4	3	3	3	2	3	4	4	4	7.02
Bean bag, low risk	low	K	2	2	2	3	3	2	2	2	2	3	4	4	0.486072
Padded foot stools, high risk	high	L	1	2	2	2	2	2	1	1	2	3	2	3	2.6
Padded foot stools, low risk	low	L	1	2	2	1	2	2	1	1	1	2	2	2	0.590634
Loose and stretch covers, high risk	high	M	5	2	5	4	4	4	2	2	2	5	4	4	9.2175
Loose and stretch covers, low risk	low	M	3	1	2	4	3	3	2	1	2	3	4	4	3.285
Prams, high risk	high	N	5	5	5	4	3	3	3	4	4	4	3	3	3.5604
Prams, low risk	low	N	5	5	5	4	3	3	3	4	4	4	3	3	0.552
Child trailers and strollers, high risk	high	O	5	4	5	4	3	3	4	1	4	3	2	3	1.484
Child trailers and strollers, low risk	low	O	5	4	5	2	3	3	4	2	4	2	2	2	0.09
Car seat, high risk	high	P	5	5	5	3	3	3	2	4	4	4	3	3	0.49
Car seat, low risk	low	P	5	5	5	3	3	3	2	4	4	4	3	3	0.35
Baby mattress, high risk	high	Q	5	5	5	2	4	2	2	3	2	5	5	5	2.3004
Baby mattress, low risk	low	Q	5	5	5	2	4	2	2	3	2	5	5	5	0.644328
Bassinet, high risk	high	R	5	5	5	4	4	4	3	2	3	5	5	5	2.83982
Bassinet, low risk	low	R	5	5	5	2	2	2	2	2	2	5	5	5	1.133
Carry cots, high risk	high	T	5	5	5	4	4	4	1	2	2	4	4	4	1.73534
Carry cots, low risk	low	T	5	5	5	4	4	4	1	2	2	4	4	4	1.0116
Playpens, high risk	high	U	5	5	5	4	4	4	2	4	4	4	4	4	3.85278
Playpens, low risk	low	U	5	5	5	4	4	4	1	4	3	3	5	4	1.413
Baby nests, high risk	high	V	5	5	5	3	5	4	2	2	3	5	3	3	0.78
Baby nests, low risk	low	V	5	5	5	3	5	4	1	2	2	5	3	3	0.391
Baby products with seat, high risk	high	W	5	5	5	4	4	4	2	3	3	3	3	3	1.41929
Baby products with seat, low risk	low	W	5	5	5	4	4	4	1	3	3	3	3	3	0.52
Separate baby upholstery, high risk	high	X	5	5	5	4	4	4	2	3	3	3	2	2	0.6
Separate baby upholstery, low risk	low	X	5	5	5	4	3	3	2	3	3	3	3	3	0.6
Play mat, high risk	high	Y	5	5	5	3	4	4	1	5	4	3	3	3	0.81483
Play mat, low risk	low	Y	5	5	5	3	3	3	3	2	3	3	3	3	1.1304
Baby changing mat, high risk	high	Z	5	5	5	5	5	5	2	1	2	2	1	1	1.671
Baby changing mat, low risk	low	Z	5	5	5	5	5	5	2	1	2	2	1	1	0.72
Pet beds, high risk	high	AC	1	2	2	1	1	2	1	2	2	1	1	1	5.1858
Pet beds, low risk	low	AC	1	1	1	1	1	2	1	2	2	1	1	1	0.34
Outdoor furniture, high risk	high	AD	2	2	2	4	5	5	1	2	2	2	3	3	14.848
Outdoor furniture, low risk	low	AD	1	1	1	2	2	2	1	1	2	2	3	2	0.2809
Outdoor furniture separate upholstery, high risk	high	AE	3	2	3	4	3	3	3	1	3	3	3	3	0.9072
Outdoor furniture separate upholstery, low risk	low	AE	2	2	2	4	2	2	4	1	4	3	3	3	0.3276
Living aids, high risk	high	AF	1	1	1	5	2	4	2	1	2	5	4	5	6.7424
Living aids, low risk	low	AF	1	1	1	1	1	1	3	1	4	4	3	3	0.2592
Armchairs, high risk	high	XX	3	1	2	4	3	3	2	1	2	5	4	5	3.34293
Armchairs, low risk	low	XX	3	3	3	2	2	2	1	1	1	1	2	1	0.6425
Totals			204	194	207	191	174	180	128	130	167	187	194	186	115.583
Correlations (PMCC)			0.88371			0.542359			0.316215			0.430346

## Sheet: Furniture Justifications
	Example Type	Sheet Code	Ignition Source				Ornateness				Reactive Capacity
Item			CB	NB	YP	Co	CB	NB	YP	Co	CB	NB	YP	Co
Headboard, high risk	high	A	Potential for the use of smokers materials while in bed. Also, lamps and phone chargers are likely to be plugged in next to the bed increasing the risk of impact from electrical failure with these items	Lower likelyhood:Mostly used in bedroom, No flat surfaces to lay ignition sources on Higher likelyhood: Could come close to smokers materials or candels (wings might act as catchpoints)	There is high probability these products could be places near an ignition source.	0	The surface is covered in dimples which producessurfaces pointing in multiple directions	Shape not too ornate relative to all furniture (though ornate for a headboard) and buttoning does increase surface area but only on a vertical surface	The product has relatively thick areas of upholstered material and a large plush area on the side also. There is a high volume of filling within the product	Basically a rectangle with dimples in, ornate has angles and handles and lots of things	There is a high chance that the user of this furniture will be asleep, and their ability to react to a fire could be further inhibited by disability, or consumption of alcohol or sleeping aids	People in bed likley to be asleep and could be intoxicated and have mobility issues as well. Often 2 people so twice the chance that one wakes up in time to avoid serious injury.	There is a a likelihood of use by a unresponsive or limited mobility individual	0
Headboard, low risk	low	A	Potential for the use of smokers materials while in bed. Also, lamps and phone chargers are likely to be plugged in next to the bed increasing the risk of impact from electrical failure with these items	Lower likelyhood: Mostly used in bedroom, No flat surfaces to lay ignition sources on Higher likelyhood: Could come close to smokers materials or candels, but less likely than headboard with wings	There is high probability these products could be places near an ignition source.	Less likely to be used by a smoker	The surface of the headboard is plain	Very plain headboard, less ornate than winged version with no buttoning	The ornateness of the product is the size only.	0	There is a high chance that the user of this furniture will be asleep, and their ability to react to a fire could be further inhibited by disability, or consumption of alcohol or sleeping aids	Person in bed likley to be asleep and could be intoxicated and have mobility issues as well.	There is a a likelihood of use by a unresponsive or limited mobility individual	0
Footboard, high risk	high	B	Unlikely to come into contact with source of ignition as power sockets and smoking activity are likely to be a the head end. It is possible that a radiant heater may be placed too close to footboard.	Lower likelyhood:Mostly used in bedroom, No flat surfaces to lay ignition sources on Higher likelyhood: Could come close to smokers materials or candels but less likley than headboard as away from the hads/face	If a bed is placed against a heater in a bedroom, there is a risk of ignition, it is possible that a cigarette could be rested on top of the footboard in an individuals hands if the individual was leaning against the footboard or a cigarette is balanced on the top of the footboard due to its wide top .	0	This item has buttons which form dimples producing multiple small surfaces facing in different directions. It also has a scroll top	Shape not too ornate relative to all furniture (though ornate for a footboard) and buttoning does increase surface area but mostly on a vertical surface	The product has relatively thick areas of upholstered material and a large plush area on the top of the footboard, with indentations where a cigarette could potentially balance.	0	In the event of a fire at night the occupant is likely to be asleep and may also be intoxicated	People in bed likley to be asleep and could be intoxicated and have mobility issues as well. Often 2 people so twice the chance that one wakes up in time to avoid serious injury.	There is a a likelihood of use by a unresponsive or limited mobility individual	0
Footboard, low risk	low	B	Unlikely to come into contact with source of ignition as power sockets and smoking activity are likely to be a the head end. It is possible that a radiant heater may be placed too close to footboard.	Lower likelyhood:Mostly used in bedroom, No flat surfaces to lay ignition sources on Higher likelyhood: Could come close to smokers materials or candels but less likley than headboard as away from the hads/face	If a bed is placed against a heater in a bedroom, there is a risk of ignition, it is possible that a cigarette could be rested on top of the footboard in an individuals hands if the individual was leaning against the footboard.	0	The surface of this item is plain	Very plain footboard, less ornate than high-risk version with no buttoning	The ornateness of the product is the size only.	0	In the event of a fire at night the occupant is likely to be asleep and may also be intoxicated	Person in bed likley to be asleep and could be intoxicated and have mobility issues as well.	There is a a likelihood of use by a unresponsive or limited mobility individual	0
Side rails, high risk	high	C	This item is likely to be near to mobile phone chargers and other electrical items. It is also possible that it will be exposed to smokers materials including small open flames, as well as radiant heaters	Lower likelyhood:Mostly used in bedroom, No flat surfaces to lay ignition sources on Higher likelyhood: Could come close to smokers materials or candels but less likley than headboard as away from the hads/face, also at floor hight so chance of heaters being close by	There is a high risk that the product would be placed near all ignition sources, due to the flat top on the side rails there is potenetial for direct contact with a smolder source or a conductive heat source. There is also risk the product could be placed directly in contact with a radiant heat source.	0	The buttons all over the surface of this item produce dimples which create surfaces facing in multiple directions	Shape not too ornate relative to all furniture (though ornate for a footboard) and buttoning does increase surface area but mostly on a vertical surface	The product has relatively thick areas of upholstered material, with indentations where a cigarette could potentially balance.	0	There is a good chance that the user of this item will be asleep and in the event of fire will have reduced capacity to react	People in bed likley to be asleep and could be intoxicated and have mobility issues as well. Often 2 people so twice the chance that one wakes up in time to avoid serious injury.	There is likelyhood of this product being used by all individuals with limited capacity to react.	0
Side rails, low risk	low	C	This item is unlikely to be in contact with most sources of ignition unless a heater is placed nearby, or a parent is smoking close to the item.	Lower likelyhood:Mostly used in bedroom, No flat surfaces to lay ignition sources on. For use on toddler beds, who are unlikely to have access to ignition sources Higher likelyhood:	There is limited risk of this prouct being plaed near or in direct contact with an ignition source, the largest risk is the conductive heat source.	0	The surface of this item is plain	Relatively simple shape with minimal upholstery around the edge of the rail	This product contains very small areas of upholstered areas.	0	There is a good chance that the user of this item will be asleep and in the event of fire will have reduced capacity to react	Used attached to bed with sleeping child, who my be slow to respond to a fire if woken	There is a a likelihood of use by a unresponsive or limited mobility individual	0
Upholstered bed base, high risk	high	D	This item is likely to come into contact with conductive ignition sources and smokers materials. Additionally, if the footboard unit is used to house a TV there is a risk of electrical component failure	Lower likelyhood:Mostly used in bedroom, flat surface unlikely to be uncovered (usually under mattresses) Higher likelyhood: Floor hight so closer to ignition sources like heaters,	There is a high risk that the product would be placed near all ignition sources. There is also risk the product could be placed directly in contact with a heat source if a source was placed on top of the deep footboard or the product was placed against a radiant heat source. Due to the mechanical element of the TV within the footboard, this further increases the scoring.	Whole base, not just the base; has a motor in it for TV and other things potentially	The surfaces of this item are generally plain but there are some vertical grooves in the headboard	Very ornate bed - with such a large footboard, but generally edges are rounded and there are no decorative elements hanging down so not as complex as a pram or similar	There is a high volume of filling within the product	Plain but has a TV in it that comes out so complicated	If a fire started in this item while in use there is a high chance the occupant would be asleep and therefore have limited capacity to react. They may also be intoxicated or using sleeping aids	People in bed likley to be asleep and could be intoxicated and have mobility issues as well. Often 2 people so twice the chance that one wakes up in time to avoid serious injury.	There is a a likelihood of use by a unresponsive or limited mobility individual	0
Upholstered bed base, low risk	low	D	This item is likely to come into contact with conductive ignition sources and smokers materials.	Lower likelyhood:Mostly used in bedroom, flat surface unlikely to be uncovered (usually under mattresses); Upholstery further from floor so less likely to ignite from heaters placed near it Higher likelyhood:	There is a high risk that the product would be placed near all ignition sources. There is also risk the product could be placed directly in contact with a heat source if a source was placed on top of the flat side rails of the bed or the product was placed against a radiant heat source.	0	The surfaces of this item are generally plain but there are some horizontal grooves in the headboard	Simple frame with minimal upholstery, mostly headboard	There is a high volume of filling within the product	0	If a fire started in this item while in use there is a high chance the occupant would be asleep and therefore have limited capacity to react. They may also be intoxicated or using sleeping aids	Person in bed likley to be asleep and could be intoxicated and have mobility issues as well.	There is a a likelihood of use by a unresponsive or limited mobility individual	0
Divan, high risk	high	E	This item is likely to be near to mobile phone chargers and other electrical items. It is also possible that it will be exposed to smokers materials including small open flames, as well as radiant heaters	Lower likelyhood:Mostly used in bedroom, flat surface unlikely to be uncovered (usually under mattresses) Higher likelyhood: Floor hight so closer to ignition sources like heaters,	There is a high risk that the product would be placed near all ignition sources. There is also risk the product could be placed directly in contact with a radiant heat source.	Floor hight so heaters a risk, but mattress prevents ignition from smokers materials	The surfaces are plain	Rectangular shape with realtively sharp corners and could have drawer handles if storage built in	There is a high volume of filling within the product	Lots of divans on coasters, so potetnial catch pint of bottom edge	The occupant is likely to sleep on this item and may also be intoxicated, leaving them with limited capacity to react in the event of a fire	Part of a bed used by sleeping people	There is a a likelihood of use by a unresponsive or limited mobility individual	0
Divan, low risk	low	E	This item is likely to be near to mobile phone chargers and other electrical items. It is also possible that it will be exposed to smokers materials including small open flames, as well as radiant heaters	Lower likelyhood:Mostly used in bedroom, flat surface unlikely to be uncovered (usually under mattresses) but being sprung it has a slightly higher chance than a non-sprung version Higher likelyhood: Floor hight so closer to ignition sources like heaters,	There is a high risk that the product would be placed near all ignition sources. There is also risk the product could be placed directly in contact with a radiant heat source.	0	The surfaces are plain	Rectangular shape with realtively sharp corners and could have drawer handles if storage built in	There is a high volume of filling within the product	0	The occupant is likely to sleep on this item and may also be intoxicated, leaving them with limited capacity to react in the event of a fire	Part of a bed used by sleeping people	There is a a likelihood of use by a unresponsive or limited mobility individual	Kink in the design that top is flame retarded, sides are not
Scatter cushion, high risk	high	F	This item may be exposed to smokers materials or placed close to a radiant heat source depending on its use	Lower likelyhood:Mostly used in livingroom or bedroom, not at floor-level Higher likelyhood: Could come into contact with smoker material and have conductive ignition sources placed on it when placed on sofas or chairs	It is likely that these products would come into contact with the top four ignition sources, there is also a risk of the 5th ignition source if the product was placed on a motorised armchair or similar products. These products could easily be placed ontop of an ignition source accidentally	0	The surface of this item has complex decoration and tassels which may be susceptible to sparks etc.	Tassles and other decorative elemnts increase risk of ignition and complextiy of shape	This product has complex surfaces where an ignition source could easily catch (tassles) and many grouves where a cigarette could potenentially be left to catch and ignite. The score is reduced due to the size of the product.	0	This item may either be used on living room or bedroom furniture. In either setting it is possible that users may be asleep but this is more likely in the bedroom	Though not intended for, it could percievably be used as temporary pillow for napping, sleeping on sofa or bed, and by intoxicated person or someone with limited mobility	Is is likely that these products could be used by or placed near any individual with limited capacity to react	Not intended for sleeping so lower likelihood of being asleep or incapacitated on them, even if use in living room a a pillow for napping
Scatter cushion, low risk	low	F	This item may be exposed to smokers materials or placed close to a radiant heat source depending on its use	Lower likelyhood:Mostly used in livingroom or bedroom, not at floor-level Higher likelyhood: Could come into contact with smoker material and have conductive ignition sources placed on it when placed on sofas or chairs	It is likely that these products would come into contact with the top four ignition sources, there is also a risk of the 5th ignition source if the product was placed on a motorised armchair or similar products. These products could easily be placed ontop of an ignition source accidentally	0	The surfaces of this item are plain/simple	Very simple shape, similar to standard pillow or seat pad	This product is simple and relatively small	0	This item may either be used on living room or bedroom furniture. In either setting it is possible that users may be asleep but this is more likely in the bedroom	Though not intended for, it could percievably be used as temporary pillow for napping, sleeping on sofa or bed, and by intoxicated person or someone with limited mobility	Is is likely that these products could be used by or placed near any individual with limited capacity to react	0
Light-up children's cushion, high risk	high	G	This item contains electrical components which could provide an ignition source in the event of electrical failure. Also, depending on the use of the cushion, it could be exposed to smokers materials including lighters and matches, or be placed close to a heater	Lower likelyhood:Mostly used in bedroom by children who are less likely to have access to ignition sources, No flat surfaces to lay ignition sources on Higher likelyhood: Faults in the electonics and batteries inside could act as ignition source	These products contain electrical components and therefore this poses the largest risk for these products. Although the products aintended use of the product is for children, it is possible they could be used by adults and therefore could be in contact with the other four ignition sources	More likely to be used by adults, mobile	This item has an irregular shape and therefore has surfaces facing in multiple directions	Non-regular shape, but no decorative (hanging-down) elements that could act as catch-points	The material of the cover may result in friction that stops an ignition source from rolling off the product	0	If this item is used on a sofa or armchair it possible that the user may fall asleep close to it and therefore have limited capacity to react in the event of a fire	0	Is is likely that these products could be used by or placed near any individual with limited capacity to react	0
Light-up children's cushion, low risk	low	G	This item contains electrical components which could provide an ignition source in the event of electrical failure. Also, depending on the use of the cushion, it could be exposed to smokers materials including lighters and matches, or be placed close to a heater	Lower likelyhood:Mostly used in bedroom by children who are less likely to have access to ignition sources, No flat surfaces to lay ignition sources on Higher likelyhood: Faults in the electonics and batteries inside could act as ignition source	These products contain electrical components and therefore this poses the largest risk for these products. Although the products aintended use of the product is for children, it is possible they could be used by adults and therefore could be in contact with the other four ignition sources	Unlikely to be used by adults	This item has simple surfaces	Regular square cushion shpe	This product is very simple and relatively small	Corners	If this item is used on a sofa or armchair it possible that the user may fall asleep close to it and therefore have limited capacity to react in the event of a fire	0	Is is likely that these products could be used by or placed near any individual with limited capacity to react	Likely to be in a bedroom
Seat pad, high risk	high	H	This item may come into contact with smokers materials or radiant heaters	Lower likelyhood:Off the floor so unlikely to be ignited by heaters Higher likelyhood: Often found in kitchens/dining rooms, present a flat suface conductive ignition sources could be placed on and left	It is likely that these products would come into contact with the top four ignition sources.	0	Buttons on the surface of this item produce dimples and smaller surfaces facing in multiple directions	Simple cushion with ties and surface texture slightly increasing ornateness relative to completely flat cushion	The product has some extra detailing but these are relatively small and are unlikely to increase the fire risk significantly. The indentatation on the design may result in an ignition source being rested/stuck on the top of the pillow,	Not as ornate as a pushchair, not even close, so moderate upward potentially	This item is primarily used while eating and so the user is unlikely to be asleep, but other people in the home could be asleep upstairs during an evening meal for example	Could be used by intoxicated and sleeping adults, but not intended for that purpose. In intended use on dining chairs likelyhood of person with limited capacity to react is miinmial	Is is likely that these products could be used by or placed near any individual with limited capacity to react	0
Seat pad, low risk	low	H	This item may come into contact with smokers materials or radiant heaters	Lower likelyhood:Off the floor so unlikely to be ignited by heaters Higher likelyhood: Often found in kitchens/dining rooms, present a flat suface conductive ignition sources could be placed on and left	It is likely that these products would come into contact with the top four ignition sources.	0	The surface is plain	Simple cushion	This product is very simple and relatively small	0	This item is primarily used while eating and so the user is unlikely to be asleep, but other people in the home could be asleep upstairs during an evening meal for example	Could be used by intoxicated and sleeping adults, but not intended for that purpose. In intended use on dining chairs likelyhood of person with limited capacity to react is miinmial	Is is likely that these products could be used by or placed near any individual with limited capacity to react	0
Pillow, high risk	high	I	This item could come into contact with smokers materials if the user was smoking whilst using it. It is also possible that a phone charger nearby could provide an ignition source	Lower likelyhood: Used in bed, pregnant people (who buy these type of pillows) probably less likely to smoke than general population Higher likelyhood:	This product could be placed near all ignition sources and risks direct contact with a smolder or conductive ignition source.	0	The surfaces of this item are plain	Long relatively comlex shape pillow, though still flat and as likely to be used under covers etc. catch points aren't likely to be relevant	This product is simple and contains a moderate amount of filling material	Shape is ornate, surface is rounded and smooth	This item is likely to be used when the user is asleep and would have limited capacity to react in the event of fire	Used by sleeping people	Is is likely that these products could be used by or placed near any individual with limited capacity to react	Sleeping
Pillow, low risk	low	I	It is unlikely that this item would routinely be close to ignition sources, unless a user is smoking nearby	Lower likelyhood: Used in bed Higher likelyhood: Could be brought close to smoking material, candels etc.	This product is unlikely to be in contact with most heat sources with its intended use. However due to unintended use there is a risk of the product ebing near all ignitions sources and risks direct contact with a smolder or conductive ignition source.	0	The surfaces of this item are plain	Very plain pillow	This product is simple and relatively small	0	This item is likely to be used when the user is asleep and would have limited capacity to react in the event of fire	Used by sleeping people	Is is likely that these products could be used by or placed near any individual with limited capacity to react	Sleeping
Floor cushion, high risk	high	J	This item may come into contact with radiant heat sources or smokers materials	Lower likelyhood: Generally used in living room or bedroom for sitting on/leaning against Higher likelyhood: At floor hight close to heaters and with large flat surface for putting conductive heat sources on	It is likely these products would come into contact with all ignition sources and there is increased risk as most fires start on the floor	Difficult to predict where it is, could be near radiant heat source	The surfaces are plain	Relatively spherical chaped floor cushion, no surface details othe than small handle	This product has a large volume of filling.	The handle is very small, factored out size	If a fire started in the item it is possible that people in the same room may be asleep or intoxicated limiting their capacity to react	Not for sleeping on (though could perceivabley be used as a temporary pillow) and not suitable for use by those with mobility issues	Is is likely that these products could be used by or placed near any individual with limited capacity to react	Could be used as a temporary bed for sleeping. Too low for people with limited mobility to realistically use.
Floor cushion, low risk	low	J	This item may come into contact with radiant heat sources or smokers materials	Lower likelyhood: Generally used in living room or bedroom for sitting on/leaning against Higher likelyhood: At floor hight close to heaters and with large flat surface for putting conductive heat sources on	It is likely these products would come into contact with all ignition sources and there is increased risk as most fires start on the floor	0	Buttons on the surface of this item have created dimples with small surfaces facing in multiple directions	Corners, less cpherical shape and surface detail make this floor cushion slightly more ornate than the previous one	The product has some extra detailing but these are relatively small and are unlikely to increase the fire risk significantly. The indentatation on the design may result in an ignition source being rested/stuck on the top of the pillow,	0	If a fire started in the item it is possible that people in the same room may be asleep or intoxicated limiting their capacity to react	Not for sleeping on (though could perceivabley be used as part of a temporary bed) and not suitable for use by those with mobility issues	Is is likely that these products could be used by or placed near any individual with limited capacity to react	0
Bean bag, high risk	high	K	This item may be in contact with radiant heat sources, phone chargers or smokers materials	Lower likelyhood: Mostly used in living room Higher likelyhood: On floor (so close to many ignition source), could be used instead of main sofa (long periods of time with smokers materials and heater nearby)	It is likely these products could come into contact with all types of ignitabe sources.	Lots of risk factors	The surfaces of this item are plain	Average ornateness	This product has a large surface area ad due to the composition of the filling, it is likely this product could be used to hold an ignitable source	0	This item may be used by people who are intoxicated or have fallen asleep, or be in a room with people who have similar limited capacity to react	Could sleep on it, but it would be very unlikely for adults with limited mobility to use it (too hard to get up/down from it)	It is highly likely this product could be used by an unresponsive individual or by an individual with limited mobility that could also be unresponsive.	Not as likely to be used for sleeping, not easy for people with limited mobility to use
Bean bag, low risk	low	K	This item may be in contact with radiant heat sources	Lower likelyhood:Mostly used in living room, primarily for use by kids who are unlikely to have access to many ignition sources Higher likelyhood: Easily movable, on floor (so close to many ignition source)	The item could be places near a radiant heat source or an electrical compenent failure.	Similar to a floor cushion, designed for use by children	The surfaces of this item are plain	High sphericity, no catch points (excpet for label)	Due to the composition of the filling of the product, it is likely this product could be used to hold an ignitable source	Round, probably one of the simplest possible	This item is likely to be used while the user is awake, and the user is unlikely to be intoxicated - but it could be in a room where people are sleeping	Can't sleep on it and children are very mobile	It is unlikely this product would be used by an individual with limited capacity to react due to its small size. A small child using this product would likely still be mobile enough tomove away from the product	Can't get stuck in it, could be in a bedroom.
Padded foot stools, high risk	high	L	This item could be placed close to sources of radiant heat	Lower likelyhood:Mostly used in living room, Higher likelyhood: Easily movable, on floor (so close to many ignition source) and presentas a large flat surface (that could double up as a coffee table) where conductive and other ignition sources could be placed)	It is likely these products would come into contact with all ignition sources and there is increased risk as most fires start on the floor	Flat, put things on it. Heater near it with feet up.	The surface of this item has multiple dimples created by buttons, producing surfaces facing in multiple directions	Simple shape but ornate surface texture gives overall medium ornateness score	This product has a large volume of filling and indentations where an ignition source could sit.	0	This item is likely to be used in conjunction with a chair. If the user of the chair is asleep at the time of the fire then they will have limited capacity to react	Could be used as a seat as well as footstool, bit difficult to conceive where someone could sleep on it or get stuck in/on it	Is is likely that these products could be used by or placed near any individual with limited capacity to react	0
Padded foot stools, low risk	low	L	This item could be placed close to sources of radiant heat	Lower likelyhood:Mostly used in living room, Higher likelyhood: Easily movable, on floor (so close to many ignition source) and presentas a large flat surface (that could double up as a coffee table) where conductive and other ignition sources could be placed)	It is likely these products would come into contact with all ignition sources and there is increased risk as most fires start on the floor	0	There are multiple facets on this item but each is plain	Simple shape and smooth surface	This product contains a small volume of filling, the risk is the flat top of the product as an ignition source could be rested there.	0	This item is likely to be used in conjunction with a chair. If the user of the chair is asleep at the time of the fire then they will have limited capacity to react	Could be used as a seat as well as footstool, bit difficult to conceive where someone could sleep on it or get stuck in/on it	Is is likely that these products could be used by or placed near any individual with limited capacity to react	0
Loose and stretch covers, high risk	high	M	This item is likely to be in a position where it can be exposed to smokers materials including small open flames, radiant heat sources and conductive ignition sources such as phone chargers	Lower likelyhood: Found primarily in living rooms Higher likelyhood: Sofa, which these act as the primary covers for, could be used to smoke on and have heaters brought close to them	It is likely that these products would come into contact with all ignition sources.	0	The surfaces are plain	Large sofa, with extra leg-room bit. Cover assumed to take on all properties of the whole sofa as not used in any other context	The product is designed to cover large uphosltered products.	0	It is possible that a user may fall asleep on this item limiting their capacity to react, but sleeping is not the primary purpose of the item	People, including intoxicated and those with limited mobility, could fall asleep on the sofa.	Although it is likely these products would be used by all types of individuals with limited capacity to react. The biggest risk is an unresponsive adult.	0
Loose and stretch covers, low risk	low	M	This item is likely to be in a position where it can be exposed to smokers materials including small open flames, radiant heat sources and conductive ignition sources such as phone chargers	Lower likelyhood: Found primarily in living rooms Higher likelyhood: Seat, which these act as the primary covers for, could be used to smoke on and have heaters brought close to them. though this model doesn't look like one you'd likely spend too much time in	It is likely that these products would come into contact with all ignition sources.	Uncomfortable, less likely to be used, therefore less likely to be ignited.	The surfaces are plain	Relatively simple armchair. Cover assumed to take on all properties of the whole sofa as not used in any other context	The product is designed to cover large uphosltered products.	0	It is possible that a user may fall asleep on this item limiting their capacity to react, but sleeping is not the primary purpose of the item	People, including intoxicated and those with limited mobility could use this item though sleeping in it would be difficult	Although it is likely these products would be used by all types of individuals with limited capacity to react. The biggest risk is an unresponsive adult.	Looks uncomfortable, unclear that it would be suitable for old people
Prams, high risk	high	N	This item would routinely be used outside the home. Any contact with ignition sources within the home would most likely be during storage, and depends on where the item is stored.	Lower likelyhood:Large item you wouldn't bring into the house unless you had to, and if you did it would stay in a hall or dorrway to the outside Higher likelyhood: Floor hlight so could be close to heaters and conductive ignition sources could conceivably be put in it	It is unlikely the products will be left unattended and near any ignition sources whilst in use	0	Most surfaces are plain but the hood has surfaces facing in multiple directions	Complex shape with hoods, seats, straps, foot-rest, storage bag underneath and moving parts.	The product contains a fairly high volume of padding and contains a few additional features that may hang out the product and risk coming into contact with an ignition source (harness straps).	0	If a fire started in this item it would most likely be during storage and therefore not necessarily close to people. However, if it occurred at night then individuals may be asleep	Children could be strapped in so unable to escape without help. They could also conceiably sleep in this product - though not primarily designed for this and there will be a disclaimer saying not to leave your children unattended in it	It is unlikely a child would be left in the pram unattended	Focusing on limited mobility, being attended makes the child mobile, child could be napping in the pram, being used in the home, could ignite without a child in it
Prams, low risk	low	N	This item would routinely be used outside the home. Any contact with ignition sources within the home would most likely be during storage, and depends on where the item is stored.	Lower likelyhood: Item you wouldn't bring into the house unless you had to, and if you did it would stay in a hall or dorrway to the outside. Also easily folded up and might be stored in that position in an out-of-the-way place Higher likelyhood: Floor height so could be close to heaters and conductive ignition sources could conceivably be put in it	It is unlikely the products will be left unattended and near any ignition sources whilst in use	0	Most surfaces are plain but the hood has surfaces facing in multiple directions	Less complex than double buggy version with significantly less upholstery	The product contains limited padding and only the harness attached as an additional feature. Features that may hang out the product and risk coming into contact with an ignition source are the harness straps.	0	If a fire started in this item it would most likely be during storage and therefore not necessarily close to people. However, if it occurred at night then individuals may be asleep	Children could be strapped in so unable to escape without help. They could also conceiably sleep in this product - though not primarily designed for this and there will be a disclaimer saying not to leave your children unattended in it	It is unlikely a child would be left in the pram unattended	0
Child trailers and strollers, high risk	high	O	Most use of this item will be outdoors, but it is possible that it may come into contact with radiant heat sources during storage	Lower likelyhood:Large item you wouldn't bring into the house unless you had to, and if you did it would stay in a hall or dorrway to the outside Higher likelyhood: Floor hlight so could be close to heaters and conductive ignition sources could conceivably be put in it	It is unlikely the products will be left unattended and near any ignition sources whilst in use. It is also unlikely that this product would be used inside.	0	The surfaces of this item are generally plain	Inside compartment, and liekly seaprate one for storage with seats, footwells, straps and moving parts. Very complicated relative to furniture	This product contains limited amounts of upholstery	0	As this item is likely to mostly be in use outdoors and away from ignition sources it is unlikely that a person with limited capacity would be close to it in the event of fire. If it ignited during storage the impact on people with limited capacity would depend on where the item was being stored	Children could be strapped in so unable to escape without help. They could also conceiably sleep in this product - though not primarily designed for this and there will be a disclaimer saying not to leave your children unattended in it	It is unlikely a child would be left in the product unattended	0
Child trailers and strollers, low risk	low	O	Most use of this item will be outdoors, but it is possible that it may come into contact with radiant heat sources during storage	Lower likelyhood:Large item you wouldn't bring into the house unless you had to, and if you did it would stay in a hall or dorrway to the outside Higher likelyhood:	It is unlikely the products will be left unattended and near any ignition sources whilst in use. It is also unlikely that this product would be used inside.	0	The surfaces of this item are generally plain but there is some moulding of the cushioned seat	IVery complicated shape product though upholstered part (seat and straps) is very small and relatively simple	This product contains limited amounts of upholstery	Upholstery is not ornate. Strange object, difficult to judge.	As this item is likely to mostly be in use outdoors and away from ignition sources it is unlikely that a person with limited capacity would be close to it in the event of fire. If it ignited during storage the impact on people with limited capacity would depend on where the item was being stored	Children could be strapped in so unable to escape without help. Unlikely to sleep in it or lbe left unattended	It is unlikely a child would be left in the product unattended	0
Car seat, high risk	high	P	This item is likely to be used for transporting a child into the home. It is unlikely to be in contact with sources of ignition unless a parent is smoking while bringing the child inside.	Lower likelyhood:Mostly used and often left in the car Higher likelyhood: Can be brought into the house and movable so placed on floor or any other surface., potentially close to ignition sources	It is unlikely the product would come into directly contact with an ignition source, the product may be placed close enough to a source to ignite.	0	This item contains a number of small extra cushioned segments which present additional edges and surfaces facing in different directions	Straps, handles, cushions, and moving parts make it a complex furniture itme, but not as much as prams	The product has several dips where an ignition source may fall, the extra strap at the bottom may be placed near an ignition source as may ignite. There is relatively small amounts of upholstery and filling in the product	0	This item is unlikely to be occupied for long periods of time. As such, it is unlikely that a fire would start while a person with limited capacity to react is using/occupting it	Children could be strapped in so unable to escape without help. They could also conceiably sleep in this product - there will be a disclaimer saying not to leave your children unattended in it	A sleeping baby may be left in this product but it is unlikely they would be left unsupervised.	Used in home, child attended means more mobile, for very young children who are completely helpless
Car seat, low risk	low	P	This item is likely to be used for transporting a child into the home. It is unlikely to be in contact with sources of ignition unless a parent is smoking while bringing the child inside.	Lower likelyhood:Mostly used and often left in the car Higher likelyhood: Can be brought into the house and movable so placed on floor or any other surface., potentially close to ignition sources	It is unlikely the product would come into directly contact with an ignition source, the product may be placed close enough to a source to ignite.	0	This item is mainly simple but contains some additional interior cushioned segments	Straps, handles, cushions, and moving parts make it a complex furniture itme, but not as much as prams	The product has several dips where an ignition source may fall. There is relatively small amounts of upholstery and filling in the product	0	This item is unlikely to be occupied for long periods of time. As such, it is unlikely that a fire would start while a person with limited capacity to react is using/occupying it	Children could be strapped in so unable to escape without help. They could also conceiably sleep in this product - there will be a disclaimer saying not to leave your children unattended in it	A sleeping baby may be left in this product but it is unlikely they would be left unsupervised.	Used in home, child attended means more mobile, for very young children who are completely helpless
Baby mattress, high risk	high	Q	This item is unlikely to be in contact with sources of ignition unless someone is smoking close to it or a radiant heat source has beeen placed too close	Lower likelyhood:Mostly used in bedrooms by toddlers who are unlikely to have access to many ignition sources Higher likelyhood: Large flat surface for putting conductive ignition sources on	It is unlikely these products would be placed near an ignition source.	Flat surface that things could be put on	The surfaces of this item are relatively plain	Simple shape but corners slightly increase chances of ignition	This product containers a lot of filling material.	0	If a fire starts in this item while it is in use the occupant is likely to be asleep with limited to capacity to react	Designed on babies/toddlers to sleep on who wont be able to move away easily as cot designed to prevent them getting out. Children left unattended in cots/cribs	An unresponsive, limitied mobility user is likely to use this item. Due to the size it is unlikely a carer would be in close proximity.	Child sleeping on its own.
Baby mattress, low risk	low	Q	This item is unlikely to be in contact with sources of ignition unless someone is smoking close to it or a radiant heat source has beeen placed too close	Lower likelyhood:Mostly used in bedrooms by toddlers who are unlikely to have access to many ignition sources Higher likelyhood: Large flat surface for putting conductive ignition sources on	It is unlikely these products would be placed near an ignition source.	0	The surfaces of this item are relatively plain	Very much like a cushion or pillow	The product is small and contains some indentations and a slight upper lining where an ignition source could sit.	Oval, no corners	If a fire starts in this item while it is in use the occupant is likely to be asleep with limited to capacity to react. An infant using this item is also likely to have limited mobility	Designed on babies/toddlers to sleep on who wont be able to move away easily as cot designed to prevent them getting out. Children left unattended in cots/cribs	An unresponsive, limitied mobility user is likely to use this item. Due to the size it is likely a carer would be nearby	For such a young child that it should be sleeping with parents; more people in the room, less likelihood of sleeping through fire.
Bassinet, high risk	high	R	This item is unlikely to come into contact with sources of ignition unless someone is smoking near it, or a heater is placed close to it	Lower likelyhood: Generally used in bedroom, usually parents bedroom (as this is designed for children not sitting up) Higher likelyhood: Source of ignition could be placed in the bassinet and candels etc used in the bedroom could ignite the outside of the crib	It is ynlikely that these products would be in direct content with an ignition source, there is a chance that the product could be placed near an ignition source such as a radiant heat source.	0	There are a large number of dimples formed by buttons on this item, forming multiple surfaces facing different directions	Relatively ornate crib but in terms of shape of the upholstered element, realtively simple. Surface buttoning adds to complexity but roundness of edges reduces it	This product contains relatively minimal amounts of upholstered areas and no ornate feautres that would pose an increased fire risk.	0	If baby is asleep in this item when a fire starts they will have limited capacity to react	Babies will be left unattended in these to sleep, including in the day when adults might not be in the room with them. These are designed for very young infants who can not move away from a fire, just scream to raise the alarm	It is likely this product would be used by a sleeping baby. There is possibility the child could be left unsupervised	0
Bassinet, low risk	low	R	This item is unlikely to come into contact with sources of ignition unless someone is smoking near it, or a heater is placed close to it. However, when used in a bedroom it may come into contact with mobile phone chargers	Lower likelyhood: Generally used in bedroom, usually parents bedroom (as this is designed for children not sitting up) Higher likelyhood: Source of ignition could be placed in the crib	It is unlikely that these products would be in direct content with an ignition source, there is a chance that the product could be placed near an ignition source such as a radiant heat source.	Ignition risk raised by proximity to bed, so the bed factors affect the crib as well.	The mattress surface is plain	Upholstered element comprises of a very small thin foam-pad of a mattress only	There is a small and simple upholstered element to this product	0	If baby is asleep in this item when a fire starts they will have limited capacity to react	Babies will be left unattended in these to sleep, including in the day when adults might not be in the room with them. These are designed for very young infants who can not move away from a fire, just scream to raise the alarm	It is likely this product would be used by a sleeping baby. There is possibility the child could be left unsupervised	Same reasoning as crib in bedroom
Carry cots, high risk	high	T	This item may come into contact with radiant heat sources or be at risk if people are smoking close to it	Lower likelyhood: Generally used ion pram which might be left in hall or near doorway, typically off the floor Higher likelyhood: Movable item, can be unclicked from pram and placed on tables, worktops, other large upholstered items etc., conductive heat sources could potentailly nbe placed on large flat surfaces	It is ynlikely that these products would be in direct content with an ignition source, there is a chance that the product could be placed near an ignition source such as a radiant heat source.	0	The surfaces are plain	Item has part-cover and some features that could act as catch-points on it. Also could be used in conjuction with a pram (which is a very complex shape)	This product is primarily upholstered material but is relatively thin upholstered material. The flat top of the product present a risk as if an ignition soure was dropped onto the product it is unlikely it would roll off. There is also risk if an ignition source was dropped inside the carrier	0	If a fire started in this item while it was in use the occupant would have limited capacity to react due to limited mobility. It is also possible that people in the room may be asleep, particularly if the item is in use in a bedroom	Designed for babies, who cant roll or sit up to sleep in. Liekly not going to sleep for very long or be left unattended by their parents but still high risk	It is likely this product would be used by a sleeping baby. There is possibility the child could be left unsupervised	For very young children, can be left anywhere
Carry cots, low risk	low	T	This item may come into contact with radiant heat sources or be at risk if people are smoking close to it	Lower likelyhood: Generally used in bedroom or livingroom, often kept off the floor (sometimes supplied with stand) to make placing baby in/out easier Higher likelyhood: Movable item, can be unclicked from pram and placed on tables, worktops, other large upholstered items etc., conductive heat sources could potentailly be placed in it	It is unlikely that these products would be in direct content with an ignition source, there is a chance that the product could be placed near an ignition source such as a radiant heat source.	0	The soft surfaces are relatively plain but the basketry sides and handles are more ornate	Simple oval shape with small thin foam pad type mattress (usually) in the base	This product contains small upholstered elements. The risk is if an ignition source was dropped into the product.	0	If a fire started in this item while it was in use the occupant would have limited capacity to react due to limited mobility. It is also possible that people in the room may be asleep, particularly if the item is in use in a bedroom	Designed for babies, who cant roll or sit up to sleep in. Liekly not going to sleep for very long or be left unattended by their parents but still high risk	It is likely this product would be used by a sleeping baby. There is possibility the child could be left unsupervised	0
Playpens, high risk	high	U	This item may be placed near to a radiant heat source	Lower likelyhood: Generally used in livingroom by infants without ready access to ignition sources Higher likelyhood: Floor height so heaters could be brought close by and conductive heat sources could potentailly be placed on large flat surfaces	Unlikely (but not impossible) an ignition source would be near a playpen	Floor and flat surfaces	There are multiple sides to this item but each surface is plain	Made up of relatively simple shaped sechions, and overall product shape wouldn't significantly alter ignition risk	The large size and subsequent volume of foam makes the product firly ornate	0	Although this item is designed for use by an infant with limited mobility, they will not usually be asleep at the time and are likely to be of an age where they can leave this playpen through the gap in the front	Children would easily be able to escape in bcase of fire, small infants on such items would be being supervised	It is unlikely a child would be left unsupervised in the playpen	0
Playpens, low risk	low	U	This item may be placed near to a radiant heat source	Lower likelyhood: Generally used in bedroom, but not designed for regular use, just for travelling or occaisonal use when visitors are over Higher likelyhood: Floor height so heaters could be brought close by and conductive heat sources could potentailly be placed on large flat surfaces	Unlikely (but not impossible) an ignition source would be near a child cot	0	The sides of this item contain multiple facets, facing in different directions	Pop-up tent type structure with lots of angles and flap that opens and closes	The product is small and contains a small volume of filling in the base	0	This item is designed for sleeping - in the event of a fire the occupant would have limited capacity to react.	Designed for toddlers to sleep in and they might not be able to escape easily if zipped closed	Although a baby should not be left unattended, as the product is meant for sleeping it is possible a carer may not be nearby.	Asleep, zipped up.
Baby nests, high risk	high	V	This item is unlikely to come into contact with sources of ignition unless some is smoking near it, or a heater is placed close to it	Lower likelyhood: Generally used in bedroom and by infants without ready access to ignition sources Higher likelyhood: Movable item, can be placed on tables, worktops, other large upholstered items etc., conductive heat sources could potentailly be placed on large flat surfaces	Unlikely (but not impossible) an ignition source would be near a child cot, where the baby nests are placed	0	The surfaces on this item are simple but there is a raised ring around the outside	Like cushion with rim	Relatively basic produts with larger volumes of filling to make the product comfortable. This product contains filling on both the rim and the inner area.	0	This item is primarily used for infant sleeping and so in the event of a fire they would have limited capacity to react/escape	Designed for babies, who cant roll or sit up to sleep in. Likely not going to sleep for very long or be left unattended by their parents but still high risk	Although a baby should not be left unattended, as the product is meant for sleeping a child is more likely to be left unsupervised which increases the risk of a carer arriving to remove the baby from the item	More likely to be unattended
Baby nests, low risk	low	V	This item is unlikely to come into contact with sources of ignition unless some is smoking near it, or a heater is placed close to it	Lower likelyhood: Generally used in bedroom and by infants without ready access to ignition sources Higher likelyhood: Movable item, can be placed on tables, worktops, other large upholstered items etc., conductive heat sources could potentailly be placed on large flat surfaces	Unlikely (but not impossible) an ignition source would be near a child cot, where the baby nests are placed	0	The surfaces on this item are simple but there is a raised ring around the outside	Like cushion with rim	Relatively basic produts with larger volumes of filling to make the product comfortable.	0	This item is primarily used for infant sleeping and so in the event of a fire they would have limited capacity to react/escape	Designed for babies, who cant roll or sit up to sleep in. Likely not going to sleep for very long or be left unattended by their parents but still high risk	Although a baby should not be left unattended, as the product is meant for sleeping a child is more likely to be left unsupervised which increases the risk of a carer arriving to remove the baby from the item	For a smaller baby, but less likely to be unattended. Younger means mobility more modified by presence of the parent.
Baby products with seat, high risk	high	W	This item may be in contact with radiant heat sources and contains electrical components which could provide a source of ignition in the event of failure. Extra risk could come from parents smoking near the item	Lower likelyhood: generally used in ivingroom by infants without ready access to ignition sources Higher likelyhood: Built in electronics, motors, batteries etc. which could start fire in ase of a fault	As this is a motorized product there is an electrical component failure risk, otherwise it is unlikely a baby product would come into contact with any other ignition sources whilst in use.	Motorised.	The cushioned surfaces are relatively plain but there are multiple layers	Large complex product shape with moving parts and dangling decorative items	The product is motorized, fairly padded and has hanging toy feauters	0	If a fire started in the item during use, particularly if it was from electrical failure, it is likely that the occupant would have limited capacity to reach as a result of limited mobility	Risk modified by fact infants should not be left unattended in these products. However, strapped in and potentially asleep unattended infant would be unable to escape a fire	It is unlikely a baby would be left alone in this product as they are not designed for sleeping for long periods of time without supervision	May nap, shouldn't sleep, strapped in, should be supervised.
Baby products with seat, low risk	low	W	This item may come into contact with radiant heat sources and may be at further risk if a parent smokes nearby	Lower likelyhood: generally used in livingroom by infants without ready access to ignition sources Higher likelyhood: Very mobile so could be moved and placed on surfaces including kitchen counters, tables, and beds	It is unlikely a baby product would come into contact with any other ignition sources whilst in use.	0	The fabric surface is plain	Large complex product shape without moving parts but with dangling decorative items	The product contauns hanging toy features as a feautre.	0	If a fire started in this item from a radiant heat source or smokers materials it may be occupied by a person with limited mobility	Risk modified by fact infants should not be left unattended in these products. However, strapped in and potentially asleep unattended infant would be unable to escape a fire	It is unlikely a baby would be left alone in this product as they are not designed for sleeping for long periods of time without supervision	Not strapped in, still very small child.
Separate baby upholstery, high risk	high	X	This item is unlikely to come into contact with most sources of ignition. It is raised above the level of most radiant heat sources. It is possible that someone smoking near the item would present an ignition risk	Lower likelyhood:High off ground, usually used near dining table, small flat surface area making it an unlikely item for placing ignition sources in/on Higher likelyhood: Easily movable, could be brought close to kitchen work surfaces and cooker	It is unlikely these products would come into contact with an ignition source.	0	The surfaces are plain	Simple product used which takes the shape of the highchair seat it is used in. Highchair itself as relatively complicated shape though usually made of hard plastic, wood and metal	This is a small, slightly upholstered product with simply surfaces	Intended for use in high chair so scored as such	An infant is unlikely to spend unsupervised time on the item and is likely to be awake, but still has limited mobility and therefore would have limited capacity to react to a fire	Toddlers strapped in to highchair would not be able to escape in case of fire however safety guidance (to prevent risk of falling) states that children should not be left unattended in highchairs which significantlyl mitigates this risk	It is unlikely a child will be left unsupervised in this product, unless they are asleep.	Strapped in but not unattended, no asleep
Separate baby upholstery, low risk	low	X	This item is unlikely to come into contact with most sources of ignition, depending upon where it is stored. It is possible that someone smoking near the item would present an ignition risk	Lower likelyhood:usually kept in pram, which is usually kep in a hall or near an outside door, sometimes folded away Higher likelyhood:	It is unlikely these products would come into contact with an ignition source.	0	The surfaces are plain	Adds to complexity of already complex product, i.e. pram	This is a small, slightly upholstered product with simply surfaces	Intended for use in a pram so scored as for pram	An infant is unlikely to spend much time in pram with this insert whilst in the home as it is designed for transport, therefore there is a low risk that they would be in or near it at the time of a fire.	Toddlers strapped in to a pushchair would not be able to escape in case of fire however safety guidance in general is that children should not be left unattended in pushchairs which significantlyl mitigates this risk. However child is also more likely to be asleep in the pushcahir so risk higher than the highchair example	It is unlikely a child will be left unsupervised in this product, unless they are asleep.	Scored as for pram
Play mat, high risk	high	Y	It is possible this item could be in contact with an ignition source if a parent is smoking nearby or the item has been placed to close to a heater.	Lower likelyhood: mostly used by infants without access to ignition sources, mostly used in living rooms Higher likelyhood: Movable, and at floor hight so could be brought close to heaters Flat surface some ignition sources could be placed and left on	It is unlikely this product will be placed in direct contact with an ignitable source, there is a change the product could be placed near an ignitable source,	0	The shape is relatively simple but has a raised ring	Hangy down decorative toy sthat could act as catch points also raised rim of mat adds complexity	This product contains a high volume of fillings material in the outer ring and also contains additional hanging features which are more likely to be in contact with an ignition source and increase the complexity of the item.	Included the toys	If a baby was left unattended on this item they would be unable to escape due to limited mobility	Baby shouldnt be left unattended in this but could conceivably fall asleep on it and would struggle to escape if unable to sit up	It is unlikely a child would be left unsupervised in this product	Not unattended, but for very small children
Play mat, low risk	low	Y	It is possible this item could be in contact with an ignition source if a parent is smoking nearby or the item has been placed to close to a heater.	Lower likelyhood: mostly used by infants without access to ignition sources, mostly used in living rooms Higher likelyhood: Movable, and at floor hight so could be brought close to heaters Flat surface some ignition sources could be placed and left on	It is unlikely this product will be placed in direct contact with an ignitable source, there is a change the product could be placed near an ignitable source,	0	The surface is generally flat	Flat simple thin quilted floor cushion	This product is small and contains minimal amounts of upholstered filling	0	If a baby was left unattended on this item they would be unable to escape due to limited mobility	Baby should not be left anattended on playmat -and most babies could roll off to escape in case of fire (excl. very small babies). Could fall asleep on it	It is unlikely a child would be left unsupervised in this product	Less likely to be unattended
Baby changing mat, high risk	high	Z	If this is item is used on the floor it may be close to a radiant heat source	Lower likelyhood: upholstered element usually far off the floor (away from most heat sources) and unlikely to bring source of ignition in contact Higher likelyhood: Movable, and could be temporaily placed on other upholstered items, Flat surface some ignition sources could be placed and left on	It is unlikely these products would be left unattended near an ignition source when in use. There is a risk of storage near an ignition source.	0	The base of this item is fairly plain but there are additional cylindrical border pieces	Bolsters and ties around edges of this mat add to shape complexity	This product contains a variety of materials and arms that increase the volume of filling material.	0	This item is design for use for a short period of time during which the occupant (infant) would neither be asleep or unattended. The likelihood of a fire starting during this use is low	Babies/toddlers have low mobility but should never be left unattended on the changing mats (primarily because of fall risk as they are usually high off he ground). Some dresser units are designed to fit above cots and baby could be left in the cot which woul dbe then near to the fire.	It is unlikely a child would be left in the product unattended	0
Baby changing mat, low risk	low	Z	If this is item is used on the floor it may be close to a radiant heat source	Lower likelyhood: upholstered element usually far off the floor (away from most heat sources) and unlikely to bring source of ignition in contact Higher likelyhood: Movable, and could be temporaily placed on other upholstered items, Flat surface some ignition sources could be placed and left on	It is unlikely these products would be left unattended near an ignition source when in use. There is a risk of storage near an ignition source.	0	The surface of this item is plain in shape	Very plain, non-complex shape (similar to cushion or pillow)	The items are all designed for practicality and are not ornate. It does have slight grooves where a cigarette could sit	0	This item is design for use for a short period of time during which the occupant (infant) would neither be asleep or unattended. The likelihood of a fire starting during this use is low	Babies/toddlers have low mobility but should never be left unattended on the changing mats (primarily because of fall risk as they are usually high off he ground). Some dresser units are designed to fit above cots and baby could be left in the cot which woul dbe then near to the fire.	It is unlikely a child would be left in the product unattended	0
Pet beds, high risk	high	AC	This item is unlikely to be in contact with most sources of ignition but could be placed to close to a radiant heat source	Lower likelyhood: Pets dont generallyhave access to sources of ignition Higher likelyhood: Large flat surfaces which ignition sources could be placed on, also at floor hight so could be pulled close to heaters or open fires	This product can be placed in the majority of rooms within a house, including high risk areas such as the kitchen and in the living room next to the fire place. It should also be noted that a large dog could easily knock an ignition source such as a candle or incense burner off of a side cabinet into a dog bed.	Dogs drag beds around	Surfaces are relatively plain	Looks like a small sofa in shape, medium ornateness	Simple design with large padded areas.	0	It is possible that this item may be located near a person who has fallen asleep, particularly if the item is placed in a bedroom	Not designed for use by people, and use by people unlikely. Animals would quickly react and escape from fire in most instances	It is unlikely a dog would have limited capacity to react, unless the dog is old but even still it will still be able to move. Dogs are also lighter sleepers than humans. Due to the size of this dog bed there is possibility an adult or child could fall asleep in this bed. The risk is increased if a child is small or the adult is intoxicated	0
Pet beds, low risk	low	AC	This item is unlikely to be in contact with most sources of ignition but could be placed to close to a radiant heat source	Lower likelyhood: Pets dont generallyhave access to sources of ignition Higher likelyhood: Large flat surfaces which ignition sources could be placed on, also at floor hight so could be pulled close to heaters or open fires	This product can be placed in the majority of rooms within a house, including high risk areas such as the kitchen and in the living room next to the fire place. It should also be noted that a large dog could easily knock an ignition source such as a candle or incense burner off a side cabinet into a dog bed.	Cats don't drag beds around.	The surface is plain	Flat thin mat with no surface decorative elments.	Simple with no complex surfaces	0	It is possible that this item may be located near a person who has fallen asleep, particularly if the item is placed in a bedroom	Not designed for use by people, and use by people unlikely. Animals would quickly react and escape from fire in most instances	It is unlikely a dog would have limited capacity to react, unless the dog is old but even still it will still be able to move. Dogs are also lighter sleepers than humans.	0
Outdoor furniture, high risk	high	AD	Most use of this item is outdoors but it could be in contact with radiant heat sources if moved indoors	Lower likelyhood: Primarily not designed for indor use, most likely (decor wise) to be used in rooms such as conservatories, too large to move easily, even the individual parts, so likely to remain in downstairs rooms. Higher likelyhood: Large flat surfaces which ignition sources could be placed on, also parts could be arranged to make a temporary sleeping surface	It is unlikely these products would be used inside of the home however there is chance they could be stored close to an ignition source e.g. a electrical component failure source	0	The surfaces of this item are plain	Seats with cushions, that could be put in different arraangements, though seats themselves are relatively simple shapes	This product is large with a high volume of upholstered material. If the product is stored as one unit it is likely the small gaps between the product could balance an ignition source.	0	If used in an indoor living space, a fire starting with this item could be close to a person who has fallen asleep on a chair or sofa or is intoxicated	If brought into a house then people could conceivably use as main sofa and/or sleep on it and be asleep, intoxicated etc.	An unresponsive individual could use this product, although it is unlikely.	Could easily end up in a conservatory
Outdoor furniture, low risk	low	AD	Most use of this item is outdoors but it could be in contact with radiant heat sources if moved indoors	Lower likelyhood: Primarily not designed for indor use, most likely (decor wise) to be used in rooms such as conservatories Higher likelyhood: Movable, and small enough to easily move into house and around different rooms, near ground height and with large flat surface	It is unlikely these products would be used inside of the home however there is chance they could be stored close to an ignition source e.g. a electrical component failure source	0	The surface of the cushion on this item is plain	Upholstered element alone might only score 1 (similar to seat pad or cushion) though with rest of product given slightly higher score	This product contains a small upholstered element.	0	If used in an indoor living space, a fire starting with this item could be close to a person who has fallen asleep on a chair or sofa or is intoxicated	Impossible to sleep and uncomfortable seat for people with mobility issues	It is unlikely this product would be used by an individual with limited capacity.	0
Outdoor furniture separate upholstery, high risk	high	AE	If used indoors this item may be in contact with radiant heat sources, smokers materials and potentially conductive sources such as phone chargers	Lower likelyhood: Primarily not designed for indor use, and if brought in for storage likely to be put out the way in cupboard or similar Higher likelyhood: Large flat surfaces which ignition sources could be placed on, also very movable and could be placed on the floor near heat sources	These products can be used indoors due to their small size, therefore it is likely the items could come into contact with a variety of ignition sources from any point in the house	Can be used intechangeably with furniture cushions	Buttons on the surface of this item create a large number of dimples, producing small surfaces facing in multiple directions	More surface texture and less standard shape than low-risk example	The product is relatively plain, the size is fairly large and the indentations could possibly be areas were cigarettes could sit.	Dimpling makes it a 3	If this item is used in an indoor living area it possible that people in the room may be asleep or intoxicated	Could be used as tamporary sleeping surface inside and used by sleeping/intoxicated people	This product could be used as a replacement bedding product (mattress) and therefore an individual could be unresponsive and have limited capacity to react.	Probably brought in only for sleeping, for an unlucky guest
Outdoor furniture separate upholstery, low risk	low	AE	These items are mainly intended for outdoor use, but if used indoors they may be in contact with radiant heat sources, smokers materials and potentially conductive sources such as phone chargers	Lower likelyhood: Primarily not designed for indor use, and if brought in for storage likely to be put out the way in cupboard or similar Higher likelyhood: Flat surfaces which ignition sources could be placed on, also very movable and could be placed on the floor near heat sources	These products can be used indoors due to their small size, therefore it is likely the items could come into contact with a variety of ignition sources from any point in the house	Can be used intechangeably with furniture cushions	The surfaces are plain	Very simple cushion/pillow like product	The products are plain and small with no complex surfaces	0	If this item is used in an indoor living area it possible that people in the room may be asleep or intoxicated	Could be used as tamporary pillow for sleeping inside and used by sleeping/intoxicated people. Could also be used interchangably with cushions on sofas, where people can also sleep, become intoxicated	This product could be used as a replacement bedding product (pillow) and therefore an individual could be unresponsive and have limited capacity to react.	Less likely to be used for sleeping
Living aids, high risk	high	AF	This item may be used alongside electrical medical equipment, leading to a small chance of contact with electrical component failures as ignition sources.	Lower likelyhood: Generally used in bedroom or downstairs room, excluding the kitchen) Higher likelyhood: Person may spend a lot of time in the bed and there may be smokers materials around, sometimes the beds also have motors which may malfunction and act as ignition sources	It is likely the product could be placed near the first four sources, especially the fourth source. The 5th source could be a risk if electrical medical committment is near the product.	Likelihood of smoking, nearby electricals for care	The surfaces are plain	Safety side rail covers are regular shaped, functional items but do add complextiy to the overall bed	The product does not contin complex surfaces and contains a small volume of filling	0	This item will be primarily used by a person with limited capacity to react who may also be asleep	Designed for people with very limited mobility who spend a lot of time, asleep and awake in bed	This product is likely to be used by an individual that has limited capacity to react, and potentially limited cognitive/mobility individuals whom are also unresponsive. The scoring is lowered slightly as it is expected a carer would be nearby.	0
Living aids, low risk	low	AF	This item is likely to be placed on a chair and therefore may be exposed to the same ignition sources - eg. smokers materials and radiant heaters	Lower likelyhood: Generally used on other seats as additional support, so off the ground away from heat sources Higher likelyhood: Flat enough for conductive heating source to be placed on it and could come close to smoking material	It is likely the product could be placed near the first four sources as the product is used in conjunction with a chair. There is a slight risk of the 5th ignition source if the product is used in conjunction with a motirised armchair	0	The surfaces are plain	Similar to cushion or pillow	The product does not contain complex surfaces and contains a small volume of filling	0	This item will be used by a person who may have impaired mobility but is less likely to be asleep	Used by people with some mobility issues but not for sleeping on and nothing to prevent them escpaing a fire	The product is likely to be used by limited mobility or cognitive faculties individuals, but is unlikely the individuals will also be unresponsive whilst in use.	0
Armchairs, high risk	high	XX	There is a good chance of proximity to smokers materials including small open flames as well as radiant heat sources and phone chargers in normal use. This item also has an internal motor which provides a further source of ignition in the event of overheating	Lower likelyhood: Usually used in livingroom Higher likelyhood: Designed for people with mobility issues who are likely to spend long periods of time in chair with heaters brought close and chance of smokers materials being used	It is likely an individual could have this chair near all ignition sources.	Chair risks with motorised component	Most surfaces are plain and regular but the back rest has some folds	Arms back and lifting mechanism all make this chair relatively complicated shape. Not too many decorative elemtns that could act as catch points though	Although the shapes of the product are limited, the movement and the size of the product make it an ornate product	0	This item could be used by a person who is intoxicated, or has fallen alseep	Designed for people with limited mobility who could also conceivably nap/sleep in it	This product may be used by any individual with limited capacity.	0
Armchairs, low risk	low	XX	There is a good chance of proximity to smokers materials including small open flames as well as radiant heat sources and phone chargers in normal use.	Lower likelyhood: Usually used in bedroom, but could be used in other rooms like living room, Designed not really to be sat on but to look good and temporarily place items such as clothes on Higher likelyhood: Flat surface could be used to place conductive ignition sources on	It is likely this product could be used for storage of a conductive ignition sources and potentially a smoulder heat source or a radiant heat source	Can be moved around, used as a side table	The surfaces are very plain and regular	Back and seat in a very simple design with limited surface detail	The product is small and has no complex surfaces or additional features	Quite a lot of corners	This item could be used by a person who is intoxicated, or has fallen alseep	Not designed to be sat on much and wouldnt be suitable for people with limited mobility becuase of low hight	This product is decorative and it is unlike it would be used by an individual with limitied capacity, the risk is if an individual with limited capcity has this product within their living space.	0

## Sheet: Exposure Justifications
	Example Type	Sheet Code	Young child			Bare skin			Mouthing			Duration			Surface Area
Item			PW	SH	CO	PW	SH	CO	PW	SH	CO	PW	SH	CO	PW	SH	CO
Headboard, high risk	high	A	Could be used by a young child if accompanying parents	not routinely but kid may sleep in parents' bed	Could be used by a young child if accompanying parents	May be limited head contact or someone might e.g. read propped up in bed. Common for people to sleep undressed.	When sitting up with back of neack and head. If unclothed, with back also	Bigger than the smaller one so more contact. May be limited head contact or someone might e.g. read propped up in bed. Common for people to sleep undressed.	There is a technically mouthable surface but it is difficult to see how it could be accessed	not very mouthable and intended for adults	0	Even reading in bed propped up on the headboard, duration would be quite short. Not sure how long direct head contact would last	When sitting up in bed. Also some possible contact with head while sleeping	Could be prolonged contact from e.g. watching TV or reading in bed; some head contact while asleep	(2.13*1.15)+(0.11*2.13)+(4*(1.15*0.3))	0	0
Headboard, low risk	low	A	Small bed but still not a very young child's bed	not routinely but kid may sleep in parents' bed	Could be used by a young child if accompanying parents	May be limited head contact or someone might e.g. read propped up in bed. Common for people to sleep undressed.	When sitting up with back of neack and head. If unclothed, with back also but smaller area exposed than with high ranked item	May be limited head contact or someone might e.g. read propped up in bed. Common for people to sleep undressed.	No obviously moutable surface or angle	not very mouthable and intended for adults	0	Even reading in bed propped up on the headboard, duration would be quite short. Not sure how long direct head contact would last	When sitting up in bed	Could be prolonged contact from e.g. watching TV or reading in bed; some head contact while asleep	(0.61*0.5)+(0.1*0.5)+(0.1*0.5)+(0.61*0.1)	0	0
Footboard, high risk	high	B	Insofar as it is part of a bed, a small child could use it if sleeping there with parents for example	meant for adults and children unlikely to contact even if sharing bed	Insofar as it is part of a bed, a small child could use it if sleeping there with parents for example	Raised footboard so maybe limited contact with bare feeet	possible to some extent with soles of feet	Raised footboard so maybe limited contact with bare feeet	Edge looks too thick to mouth, not accessible for mouthing	not very mouthable	0	Contact would be infrequent, even when sleeping	sleep item but contact with foot intermittent at most	Contact would be infrequent, even when sleeping, unless the user is very tall?	(0.889*1.66)+(0.25*1.66)	0	0
Footboard, low risk	low	B	Insofar as it is part of a bed, a small child could use it if sleeping there with parents for example	meant for adults and children unlikely to contact even if sharing bed	Insofar as it is part of a bed, a small child could use it if sleeping there with parents for example	No part of footboard looks like it could be in direct contact with the sleeper, unless they happened to be very tall in which case top edge	possible to some extent with soles of feet	0	Sharper edge could theoretically be mouthed, not sure how often a young child would have access to the edge even if using the item	not very mouthable	Sharper edge could theoretically be mouthed, not sure how often a young child would have access to the edge even if using the item	Contact would be infrequent, even when sleeping, unless the user is very tall?	sleep item but contact with foot intermittent at most	Contact would be infrequent, even when sleeping, unless the user is very tall?	(1.15*0.9)+(1.15*0.1)	0	0
Side rails, high risk	high	C	Not of a size or intended for small children. Small child may use bed if e.g. parents are in it.	adult use only	Not of a size or intended for small children. Small child may use bed if e.g. parents are in it.	Arm may hang down side of bed but direct skin contact likely to be minimal	hands/forearms may contact during sleep	0	No obvious surface for the child to mouth	unlikely child would contact	0	Even with an arm hanging during sleep, duration would not be especially lengthy.	associated with sleep environment	0	((1.98*0.3)+(1.98*0.31))*2	0	0
Side rails, low risk	low	C	Intended for young children.	used by kids	0	Assuming this is a raised side rail, then potential for leaning or sleeping on with bare arms seems higher.	hands/forearms may contact during sleep	Assuming this is a raised side rail, then potential for leaning or sleeping on with bare arms seems higher.	Mouthing of a raised side rail seems relatively likely	not very mouthable	Mouthing of a raised side rail seems relatively likely	The potential for sleeping propped against the side rail, and staying there, seems relatively high compared to other furniture types.	associate with sleep environment	The potential for sleeping propped against the side rail, and staying there, seems relatively high compared to other furniture types.	(0.37*0.9)+(0.37*0.9)	0	0
Upholstered bed base, high risk	high	D	If sleeping in bed with parents or as a napping area	meant for adults but kids may share bed	If sleeping in bed with parents or as a napping area	Many people will sleep unclothed	when sitting up back of neck and head, plus if torso bare, then back of torso, possibly also scalp during sleep, also soles of feet	Mattress in the way of contact	Limited accessible edges for mouthing	child use not routine and no really mouthable parts	0	Direct contact will be limited, except maybe for a dangling arm while sleeping	sleep item	Mattress in the way of contact	((1.16*0.11*2)+(1.9*0.11)+(1.5*1.9*1.16))+((1.5*1.9*0.8)+(2*0.8*0.3)+(1.9*0.3))	0	(1.5*1.9*0.8)+(2*0.8*0.3)+(1.9*0.3)
Upholstered bed base, low risk	low	D	If sleeping in bed with parents or as a napping area	meant for adults but kids may share bed	If sleeping in bed with parents or as a napping area	Many people will sleep unclothed	when sitting up back of neck and head, plus if torso bare, then back of torso, possibly also scalp during sleep	Mattress in the way of contact	Limited accessible edges for mouthing	child use not routine and no really mouthable parts	0	Direct contact will be limited, except maybe for a dangling arm while sleeping	sleep item	Mattress in the way of contact	((0.98*0.96*0.5)+(0.98*0.11)+(0.96*0.11*2))+((0.98*0.25)+(1.95*0.25*2))	0	((0.98*0.96*0.5)+(0.98*0.11)+(0.96*0.11*2))+((0.98*0.25)+(1.95*0.25*2))
Divan, high risk	high	E	Possible that an infant would be in bed with parents	not intended for kids but may share parents' bed	0	Divan has mattress on top, considerable distance from person in comparison to e.g. side rails	supporting mattress so very little direct contact	0	No obviously accessible surfaces or edges for mouthing	minimal mouthability	0	No anticipated contact	sleep item	Mattress in the way of contact	(2.0*0.34*2)+(1.8*0.34*2)	0	0
Divan, low risk	low	E	Possible that an infant would be in bed with parents	not intended for kids but may share parents' bed	0	Divan has mattress on top, considerable distance from person in comparison to e.g. side rails	supporting mattress so very little direct contact	0	No obviously accessible surfaces or edges for mouthing	minimal mouthability	0	No anticipated contact	sleep item	Mattress in the way of contact	(1.9*0.3*2)+(0.9*0.3*2)	0	0
Scatter cushion, high risk	high	F	Possible that young children could come into contact with it on a sofa or on floor	decorative features make it child-friendly	Decorative features a draw to a young child	High likelihood of contact with bare arms due to leaning, sitting on sofa	hands and possibly bare back	Some contact with bare arms, hands due to leaning, sitting on sofa	Readily mouthable corners	tassles very mouthable	Tassles draw to young child, even more mouthable	Less duration than e.g. the chair or sofa the cushion may be on, but still potentially significant	quite long if used on sofa/chair	0	0.43*0.43*2	0	0
Scatter cushion, low risk	low	F	Possible that young children could come into contact with it on a sofa or on floor	kids may use it but likely not drawn to it	0	High likelihood of contact with bare arms due to leaning, sitting on sofa	hands and possibly bare back	Some contact with bare arms, hands due to leaning, sitting on sofa	Readily mouthable corners	may suck corners	Corners	Less duration than e.g. the chair or sofa the cushion may be on, but still potentially significant	quite long if used on sofa/chair	0	0.45*0.45*2	0	0
Light-up children's cushion, high risk	high	G	4	likely to be used by young children	Not sure. As a childrens item, more likely than for an adult item; as children, more likely to be grabbed or given to toddler?	As a cushion, could easily be in direct contact with bare arms or used as a pillow	head, hands,forearms all likely to come into contact	0	Has accessible edges, parents may place it in play area	very mouthable	0	Could be lengthy, but not as lengthy as e.g. an armchair, unless used in bed or for napping	0	Could be lengthy, but not as lengthy as e.g. an armchair, unless used in bed or for napping	0.43*0.33*2	0	0
Light-up children's cushion, low risk	low	G	Not sure. As a childrens item, more likely than for an adult item	perhaps design makes this more likely to be used by 3-5 year olds	Not sure. As a childrens item, more likely than for an adult item; as children, more likely to be grabbed or given to toddler?	As a cushion, could easily be in direct contact with bare arms or used as a pillow	head, hands,forearms all likely to come into contact	0	Has accessible edges, parents may place it in play area	very mouthable	0	Could be lengthy, but not as lengthy as e.g. an armchair, unless used in bed or for napping	0	Could be lengthy, but not as lengthy as e.g. an armchair, unless used in bed or for napping	0.37*0.37*2	0	0
Seat pad, high risk	high	H	Not designed for young children, may be repurposed as cushions away from dining furniture, seems relatively unlikely to be used by a small child	kids may be propped up with these	Not designed for young children, may be repurposed as cushions away from dining furniture, seems relatively unlikely to be used by a small child	Unlikely to be used unclothed, minimal bare skin contact unless repurposed for cushioning elsewhere	bare thighs if user in shorts and possibly lower back	Unlikely to be used unclothed, some bare skin contact e.g. crop tops sp potential back contact unless repurposed for cushioning elsewhere	Plenty of accessible edges, though whether young child will have access to item is not clear	some potential for child contact and some mouthable corners	Corners of cusions very accessible for mouthing	Probably not for more than an hour a day, as chairs on which cushion will be placed are quite purpose specific, i.e. eating meals	relatively short time dining	0	0.43*0.43*2	0	0
Seat pad, low risk	low	H	Not designed for young children, given profile unlikely to be repurposed as cushions away from dining furniture, seems relatively unlikely to be used by a small child	child use hard to envisage	Not designed for young children, given profile unlikely to be repurposed as cushions away from dining furniture, seems relatively unlikely to be used by a small child	Unlikely to be used unclothed, minimal bare skin contact unless repurposed for cushioning elsewhere - given profile, use except as a seat cushion seems unlikely	bare thighs if user in shorts	Unlikely to be used unclothed, minimal bare skin contact unless repurposed for cushioning elsewhere - given profile, use except as a seat cushion seems unlikely	Plenty of accessible edges, though whether young child will have access to item is not clear	little potential for child contact	Corners of cusions very accessible for mouthing	Probably not for more than an hour a day, as chairs on which cushion will be placed are quite purpose specific, i.e. eating meals	relatively short time dining	0	0.41*0.40*2	0	0
Pillow, high risk	high	I	Designed for a specific use by an adult	used in pregnancy	0	Likelihood of sleeping unclothed	some with back of neck	It is large and fully grasped	Accessible edges	if still around after birth then baby could mouth it easily	0	Used for sleeping. Use might not be frequent, but could extend for a few months when in use	Could be used for long durations	0	1.5*.33*2	0	0
Pillow, low risk	low	I	Designed for a young child	intended for use in baby cot	0	Bare head and face	back of head, face, hands forearms	Head contact only	Used for sleeping, has suckable corners	corners very mouthable during sleep	Used for sleeping, has suckable corners	Used daily, for a large number of hours (sleeping)	baby in contact throughout time in cot	0	0.6*0.4*2	0	0
Floor cushion, high risk	high	J	Floor furnishings readily accessible, likely to be used at least by toddlers	not intended for kids but use envisaged	Floor furnishings readily accessible, likely to be used at least by toddlers	Liely contact with face, bare arms	hands forearms maybe back of head/neck	Bare arms, face only, not full body	No obviously accessible edges	edges quite mouthable and on floor	Quite accesible corners	Not clear how long the item would be used for; if someone likes reclining on the floor, could be lengthy	where used instead of sofa/chair then similar to those	Not clear how long the item would be used for; if someone likes reclining on the floor, could be lengthy	(0.55*0.55*2)+(0.55*0.15*4)	0	0
Floor cushion, low risk	low	J	Floor furnishings readily accessible, likely to be used at least by toddlers	not intended for kids but use envisaged	Floor furnishings readily accessible, likely to be used at least by toddlers	Liely contact with face, bare arms	hands forearms maybe back of head/neck	Bare arms, face only, not full body	Plenty of detailed edging makes it readily mouthable	edges quite mouthable and on floor	Plenty of detailed edging makes it readily mouthable	Not clear how long the item would be used for; if someone likes reclining on the floor, could be lengthy	where used instead of sofa/chair then similar to those	Not clear how long the item would be used for; if someone likes reclining on the floor, could be lengthy	(0.4*0.4*2)+(0.4*0.08*4)	0	0
Bean bag, high risk	high	K	More space than smaller bean bag, more likely for general use, practical for putting an infant on	not intended for young kids but maybe used occasionally	More space than smaller bean bag, more likely for general use, practical for putting an infant on	Bare arms and legs likely	hands forearms back of neck and head plus back of legs and torso if partially clothed	Bare arms and legs likely	Several accessible, mouthable surfaces	edges mouthable but child use not high	0	Intended for extended use	similar potential to sofa/chair where used	Intended for extended use	(0.9*0.9*2)+(0.9*2.0)+(2.0*0.45*4)	0	0
Bean bag, low risk	low	K	Not really practical for infants though could be used	not intended for young kids but maybe used occasionally	0	Bare legs, possibly bare arms depending on sitting position	hands forearms back of neck and head plus back of legs and torso if partially clothed	Bare legs, possibly bare arms depending on sitting position	No obviously mouthable surface, though will be manipulable and could be inserted in mouth	edges mouthable but child use not high	0	Could be extended use, if e.g. main item of sitting furniture for a child in bedroom	similar potential to sofa/chair where used	Could be extended use, if e.g. main item of sitting furniture for a child in bedroom	(2*3.14*0.18*0.25)+(2*3.14*0.18*0.18)	0	0
Padded foot stools, high risk	high	L	Unlikely to be practical for use by a young child - likely to fall off, can't climb on	possibly used by toddlers when cruising	Used by toddlers when learning to walk	Could be sat on by someone in shorts, otherwise bare skin contact seems unlikely	bare feet and exposed thighs if kids sit on it wearing shorts/skirt	0	Difficult for child to access, no protruding surfaces	not very mouthable	having a suck while holding on may be possible	Could be used for quite a long period of time, if someone used it for its intended purpose as a leg rest	use as footrest while sitting on sofa/chair	Could be used for quite a long period of time, if someone used it for its intended purpose as a leg rest	(4*(1*0.4))+(1*1)	0	0
Padded foot stools, low risk	low	L	Unlikely to be practical for use by a young child - likely to fall off, can't climb on	possibly used by toddlers when cruising	Used by toddlers when learning to walk	Small surface area for seating means skin contact unlikely, except maybe for having bare legs resting on it.	bare feet and exposed thighs if kids sit on it wearing shorts/skirt	Bare feet rested on it	Top edge could be mouthed but difficult to see how a young child could access it	not very mouthable	0	Seems more decorative than useful as an ottoman, period of use likely to be less	use as footrest while sitting on sofa/chair	0	(2*3.14*0.19*0.4)+(3.14*(0.19*0.19))	0	0
Loose and stretch covers, high risk	high	M	Large sofa, young child will be using it	toddlers may use this to cruise	0	Exposed arms and legs likely in direct contact	hands forearms exposed legs, full length of back and head potentially	0	Maybe some mouthing of edges of arm rest	possible mouthing of edges when cruising	0	Could be used for several hours per day if not more, plus potential sleeping	could spend a fair proportion of home waking hours on sofa	High use but not quite as much as a bed	(.65*.73*3)+(2.4*.9*3)+(.73*.9**2)	0	0
Loose and stretch covers, low risk	low	M	Less practical for a young child but still could be used	use by young children minimal	Less practical for a young child but still could be used	Exposed arms and legs likely in direct contact	hands forearms exposed legs, part length of back	Less skin exposure than for a sofa, as smaller item	Maybe some mouthing of edges of arm rest	not envisaged	Maybe some mouthing of edges of arm rest, mouthing while cruising	Could be used for several hours, but probably not as many as a sofa, not for sleeping (too uncomfortable)	could spend a fair proportion of home waking hours on chair	0	(0.73*6)*0.75	0	0
Prams, high risk	high	N	Designed to be used by young children	meant for kids	0	Bare arms and legs seems likely	hands forearms back of neck and head maybe other areas if child in nappy only but less likely outside	Stuart's reasoning	Straps could be mouthed, otherwise most of the edges seem relatively inaccessible	straps very mouthable	Straps are readily mouthable	Could be relatively lengthy, may be used for napping	in normal use relatively modest but can be used as imprompu nap environment	Not lots of time, but impromptu nap environment	1.29*.92*3	0	0
Prams, low risk	low	N	Designed to be used by young children	meant for kids	0	Bare arms and legs seems likely	hands forearms back of neck and head maybe other areas if child in nappy only but less likely outside	0	Straps could be mouthed, otherwise most of the edges seem relatively inaccessible	straps very mouthable	Straps are readily mouthable	Could be relatively lengthy, may be used for napping	in normal use relatively modest but can be used as imprompu nap environment	Not lots of time, but impromptu nap environment	(0.92*0.3)*2	0	0
Child trailers and strollers, high risk	high	O	Designed for use by young children	maybe more likely used for older kids (3-4 years)	Designed for use by young children	Bare arms and legs seems probable	hands forearms	Bare hands, legs	Possible mouthing of straps	not very mouthable	Straps mouthable	Maybe somewhat extended but unlikely to be hugely long - purpose-specific item	used mainly outside	Maybe somewhat extended but unlikely to be hugely long - purpose-specific item, impromptu nap	(.94*.28*4)+(.77*.28*2)	0	0
Child trailers and strollers, low risk	low	O	Designed for use by young children	maybe more likely used for older kids (3-4 years)	Designed for use by young children	Few direct contact points with parts of body likely to be unclothed	hands forearms	Lots of grabbing with bare hands	Possible mouthing of straps	support ring maybe mouthable	0	Maybe somewhat extended but unlikely to be hugely long - purpose-specific item, more of a toy than something for transporting for extended periods	used mainly outside	No napping	0.3*0.3	0	0
Car seat, high risk	high	P	Desgned for young children	meant for kids	0	Probable contact with bare head and arms	hands forearms back of head plus other skin areas if child just in nappy	0	Difficult to judge as child probably strapped in and unlikely to be able to reach a mouthable surface?	plenty of mouthable items	Mouthable straps	Likely to be extensive, given number of car journeys and probable sleeping in car seat	during normal use probably modest but can be used as impromptu "bed"	0	0.7*0.7	0	0
Car seat, low risk	low	P	Desgned for young children	mean for kids	0	Probable contact with bare head and arms	hands forearms back of head plus other skin areas if child just in nappy	0	Difficult to judge as child probably strapped in and unlikely to be able to reach a mouthable surface?	plenty of mouthable items	Mouthable straps	Likely to be extensive, given number of car journeys and probable sleeping in car seat	during normal use probably modest but can be used as impromptu "bed"	0	0.5*0.7	0	0
Baby mattress, high risk	high	Q	Designed to be used by young children	crib mattress	0	Likely to be used with a cover	hands forearms back of neck and head other areas if child only in nappy	Likely to be used with a cover	Limited accessible edges but could possibly be mouthed	no mouthable appendages but edges maybe and a sleep environment	Limited accessible edges but could possibly be mouthed	Intended for sleeping, longest contact time of most types of furniture	sleep article	0	(0.71*1.32*2)+(0.71*0.15*4)	0	0
Baby mattress, low risk	low	Q	Designed to be used by young children	crib mattress	0	Likely to be used with a cover	hands forearms back of neck and head other areas if child only in nappy	Likely to be used with a cover	Limited accessible edges but could possibly be mouthed	no mouthable appendages but edges maybe and a sleep environment	Limited accessible edges but could possibly be mouthed	Intended for sleeping, longest contact time of most types of furniture	sleep article	0	(0.36*0.285*3.14)*2	0	0
Bassinet, high risk	high	R	Designed for it	cot	0	Direct contact with the upholstered surround seems likely	hands forearms (on all sides) also other areas exposed if child only in nappy	0	Top edge seems mouthable	no majorly mouthable appendages but a sleep environment	Top edge seems mouthable	Used for sleeping (is basically a crib)	sleep environment	0	(3.14*0.37*(0.49+0.315))*2	0	0
Bassinet, low risk	low	R	Designed for it	cot	0	The upholstered part is probably covered	hands forearms (on bottom surface only) and also other areas exposed if child only in nappy	0	Upholstered part is mouthable if pulled up	no majorly mouthable appendages but a sleep environment	0	Used for sleeping (is basically a crib)	sleep environment	0	1.133	0	0
Carry cots, high risk	high	T	Designed for it	meant for babies	0	Bare arms, head, legs probable	hands forearms back of neck head and other areas if baby in nappy only	0	No boviously mouthable edges	not very mouthable but sleep environment	Limited actually mouthable parts	Could be extensive for sleeping, maybe less frequent than a cot	not primary sleep environment	0	((0.125*0.783*2)+(0.783*0.37*2)+(0.125*0.37*2))*2	0	0
Carry cots, low risk	low	T	Designed for it	meant for babies	0	Bare arms, head, legs probable	hands forearms back of neck head and other areas if baby in nappy only	0	No boviously mouthable edges	not very mouthable but sleep environment	Limited actually mouthable parts	Could be extensive for sleeping, maybe less frequent than a cot	not primary sleep environment	0	(0.75*0.28*2)+(0.28*0.24*2)+(0.75*0.24)+(0.5*((0.75*0.28*2)+(0.28*0.24*2)))	0	0
Playpens, high risk	high	U	Designed for it	meant for kids	0	Bare arms and legs probable	hands and other areas if child in nappy only	0	Possibly mouthable edge but quite thick, seems unlikely	mouthable edges and a play and sometimes sleep environment	Lots of mouthable edges	Could be extensive, more permanent set up so regularly used	could spend a fair proportion of waking hours in this and maybe take naps	0	(2*(3.14*0.75*0.37))+(2*(3.14*(0.75+0.37)*0.3))	0	0
Playpens, low risk	low	U	Designed for it	meant for kids	0	Bare arms and legs probable	hands back of head and neck and other areas if child in nappy only	0	No obvious mouthable edges	mouthable edges and sleep environment	Lots of mouthable edges but enclosed	Could be extensive but maybe relatively infrequent	sleep environment	Could be extended use and napping	(3.14*0.6*0.375)*2	0	0
Baby nests, high risk	high	V	Designed for infants	baby nest!	0	Infants might sleep in only a nappy, depending on temperature	head, hands and if baby warm or naked (while changing) high skin contact potential	Potential for a lot of bare skin - head, arms, legs	Doesn't look like there are readily mouthable surfaces, though the curved part could maybe be sucked	lacks something that can be mouthed easily	Doesn't look like there are readily mouthable surfaces, though the curved part could maybe be sucked	For sleeping so contact could be more than 8 hours	not a cot but still designed for baby to sleep in for nap	Napping but not sleeping	(1.2*0.65)	0	0
Baby nests, low risk	low	V	Designed for infants	baby nest!	0	Infants might sleep in only a nappy, depending on temperature	head, hands and if baby warm or naked (while changing) high skin contact potential	Potential for a lot of bare skin - head, arms, legs	No protruding edges to mouth	lacks something that can be mouthed easily	Seems a bit less mouthable	For sleeping so contact could be more than 8 hours	not a cot but still designed for baby to sleep in for nap	Napping but not sleeping	(0.85*0.46)	0	0
Baby products with seat, high risk	high	W	Designed for use by young children	baby product	0	Bare arms and legs in likely contact	head, hands and if baby warm will be partially clothed so high skin contact potential	0	Accessible, movable cushion edges ofer potetnial for mouthing	presuming securing straps are present and upholstered then these can be mouthed. Likewise dangling toys if in range	Straps, dangling items	Likely to spend some time, possibly napping, in chair	baby could spend a good proportion of day in this	0	1.08841*0.652*2	0	0
Baby products with seat, low risk	low	W	Designed for use by young children	baby product	0	Bare arms and legs in likely contact	head, hands and if baby warm will be partially clothed so high skin contact potential	0	No movable cushioning means edges probably not accessible for mouthing	presuming securing straps are present and upholstered then these can be mouthed. Likewise dangling toys if in range	Dangling items	Likely to spend some time, possibly napping, in chair	baby could spend a good proportion of day in this	0	0.5*0.52*2	0	0
Separate baby upholstery, high risk	high	X	Designed for infants	baby product	0	Less likely to be unclothed but could be, shape allows for lots of arm and bare leg contact	hands forearms back of head other skin areas exposed if child just in nappy	0	Edges for mouthing are present but could be difficult to access while using item; otherwise, item inaccessible e.g. outof reach	straps mouthable also side panels	Straps and edges	Probably about 90 minutes per day, maybe, so not as much as e.g. a mattress	relatively short time spent eating in high chair	For eating only, less contact time	0.6*0.5*2	0	0
Separate baby upholstery, low risk	low	X	Designed for infants	baby product	0	Less likely to be unclothed but could be, shape allows for lots of arm and bare leg contact	hands forearms back of head as in pram will be outside so generally child clothed	Pram item, more likely to be clothed as less warm than indoors	Edges for mouthing are present but could be difficult to access while using item; otherwise, item inaccessible e.g. outof reach	side panels mouthable	Lots of edges	Probably about 90 minutes per day, maybe, so not as much as e.g. a mattress	moderate time spent in pram but this oculd include sleep	0	0.6*0.5*2	0	0
Play mat, high risk	high	Y	Designed for young children	meant for kids	0	Bare arms or more depending on temperature	hands back of neck and head (also scalp due to ring edges) other areas if child partially clothed	Raised ring allows for more scalp and side contact	No obviously mouthable edges	very mouthable ring edges and frame + toys	Dangling toys and frame mouthable	Probably quite extensive - not as much as sleeping, but likely to spend significant waking time on it	could spend a fair bit of waking time on this	0	(2*3.14*0.19*0.15)+(3.14*0.45*0.45)	0	0
Play mat, low risk	low	Y	Designed for young children	meant for kids	0	Bare arms or more depending on temperature	hands back of neck and head other areas if child partially clothed	0	Edge readily mouthable	not really mouthable except edges	Edge mouthable	Probably quite extensive - not as much as sleeping, but likely to spend significant waking time on it	could spend a fair bit of waking time on this	0	(3.14*.6*.6)	0	0
Baby changing mat, high risk	high	Z	Designed specifically for infant use	baby changing mat	0	Nappy changing would be unclothed	at least one part of child naked in contact	0	Unlikely to be on it for long enough to mouth, unless repurposed for napping/sleeping, in which case there are some mouthable edges	no mouthable appendages	Unlikely to be on it for long enough to mouth, unless repurposed for napping/sleeping, in which case there are some mouthable edges	Regular changing, maybe less than an hour a day?	pretty short duration of contact	Regular changing, maybe less than an hour a day?	(0.73*0.51*2)+(2*((0.51*0.12*4)+(0.12*0.12*2))+((0.73*0.12*4)+0.12*0.12*2)	0	0
Baby changing mat, low risk	low	Z	Designed specifically for infant use	baby changing mat	0	Nappy changing would be unclothed	at least one part of child naked in contact	0	Unlikely to be on it for long enough to mouth, unless repurposed for napping/sleeping, in which case there are some mouthable edges	no mouthable appendages	Unlikely to be on it for long enough to mouth, unless repurposed for napping/sleeping, in which case there are some mouthable edges	Regular changing, maybe less than an hour a day?	pretty short duration of contact	Regular changing, maybe less than an hour a day?	0.8*0.45*2	0	0
Pet beds, high risk	high	AC	Not likely to be used by an infant	not meant for kids but use by them not unfeasible	Not likely to be used but accessible and large	Not likely to be used as furniture	human use unlikely	Picked up and moved occasionally	A few accessible angles but I can't really imagine an infant mouthing a dog bed	in case of unusual chlid use there are mouthable edges	Small children on the floor could easily mouth	Not sure duration would be especially long, again because not obviously pleasant for human use	not intended for human use	0	((1.2*0.75*2)+(1.2*0.27*2)+(0.27*0.75*2))+(((1.2+0.75+0.75)*0.27)*3)+(0.27*0.27*2)	0	0
Pet beds, low risk	low	AC	Not likely to be used by an infant	not meant for kids	0	Not likely to be used as furniture	human use unlikely	Picked up and moved occasionally	More accessible angles, but unless it was used as a play mat I can't really imagine an infant mouthing a dog bed	edges on floor make mouthing more plausible	Small children on the floor could easily mouth	Not sure duration would be especially long, again because not obviously pleasant for human use	not intended for human use	0	0.5*0.34*2	0	0
Outdoor furniture, high risk	high	AD	Liekly to be positioned on it but maybe briefly	young kids unlikely to be left outside unless strapped in but not unfeasible this might be used	0	Mainly legs and arms; likely to be used in nice weather so extent of contact higher	used for sunbathing	Very likely large amount of bare skin contact	Difficult to foresee access for mouthing	if child uses then edges are mouthable	Using	Probably infrequent use, not obviously for extended periods of time	when outside relaxing then duration could be long	Probably infrequent use, not obviously for extended periods of time, but more than the stool	((2.32*2.32)+(0.7*2.32*4))*1.25	0	0
Outdoor furniture, low risk	low	AD	Not accesible, likely to fall off	young kids unlikely to be left outside unless strapped in also requires child to sit	0	Possibly bare upper legs if used as a stool, bare lower legs if as a foot rest	in normal use only bare feet plus lower thighs if in shorts/skirt and sat on	0	Difficult to foresee access for mouthing	unlikely child will use it	Cruising	Probably infrequent use, not obviously for extended periods of time	when outside relaxing then duration could be long	0	.53*.53	0	0
Outdoor furniture separate upholstery, high risk	high	AE	Could be used, especially if repurposed as outdoor ground mat for a young child	relatively low probability of young child using this	Could be used, especially if repurposed as outdoor ground mat for a young child	If weather good enough for using outdoor furniture, likelihood of contact with at least bare legs and arms seems high	hands and back of thighs if wearing shorts/skirt	Bare arms and legs	Accessible edges for mouthing	not very mouthable and child use low	Fewer corners	Duration of contact likely to be relatively short compared to indoor furniture, probably quite infrequent use - unless repurposed for use indoors	if relaxing outside could be quite long	0	1.08*0.42*2	0	0
Outdoor furniture separate upholstery, low risk	low	AE	Seems less likely to be used but not impossible	relatively low probability of young child using this	0	If weather good enough for using outdoor furniture, likelihood of contact with at least bare legs and arms seems high	bare ankles back of calves maybe back of thighs if child in shorts/skirt sitting on it	Bare legs really only	Highly accessible edges for mouthing	not very mouthable and child use low	Corners	Duration of contact likely to be relatively short compared to indoor furniture, probably quite infrequent use - unless repurposed for use indoors	if relaxing outside could be quite long	0	0.42*0.39*2	0	0
Living aids, high risk	high	AF	Assisted living furniture most likely to be used by adults	not designed for use by kids	0	Bare skin contact probable due to sleeping partly or completely undressed	bare arms/palms may have contact	Bare skin contact probable due to sleeping partly or completely undressed	There is a mouthing edge, if an infant happened to be using it	unlikely kids will come into contact with this	0	Likely to be used for extended period, as is a bed, particularly if the occupant is not mobile	if user sleeps on this and also maybe spends waking time on it then contact duration long	Likely to be used for extended period, as is a bed, particularly if the occupant is not mobile	1.96*0.86*4	0	0
Living aids, low risk	low	AF	Assisted living furniture most likely to be used by adults	not designed for use by kids	0	For sitting, most likely to be used clothed except in some circumstances	bare skin contact unlikely	For sitting, most likely to be used clothed except in some circumstances	Readily mouthable, if an infant happened to be handling it	unlikely kids will come into contact with this	Corners, like a cushion	Likely to be used regularly for seating, if it is to prevent e.g. back pain	user could sit on it for waking hours	Likely to be used regularly for seating, if it is to prevent e.g. back pain, but not as long use as e.g. sofa	.36*.36*2	0	0
Armchairs, high risk	high	XX	Small children or toddlers could be placed in this item	not intended for kids	Small children or toddlers could be placed or clamber into this item	Bare arms and possible bare legs are probable	hands forearms on sides, back of neck and head also back of thighs calves if wearing shorts/skirt and even back of torso if that partially or completely uncovered	Bare arms, neck/head, possibly legs	Few accessible edges	not very mouthable	0	Intended for extended use, potentially by someone with limited mobility, possibly for napping	as with other chairs	Intended for extended use, potentially by someone with limited mobility, possibly for napping	(0.508*0.508*2)+(.838*.508*3)+(.838*.711*2)+(.838*.15*2)+(.711*.15*1)	0	0
Armchairs, low risk	low	XX	Toddlers could find this quite usable as a seat	not intended for kids but can see it might be used by them	0	Very small, no arm rests, so bare skin contact seems relatively unlikely, unless it is being used by a toddler	hands on sides, also back of thighs if wearing shorts/skirt and even back of torso if that partially or completely uncovered. This only likely to apply to kids	0	Almost no accessible edges	not very mouthable	0	Uncomfortable and impractical for use, unless a toddler uses it as a chair - even then, seem like extended use is unlikely	for adults minimal. More so if kids use it	Uncomfortable and impractical for use, unless a toddler uses it as a chair - even then, seem like extended use is unlikely	(.43*.35)+(0.13*.47*2)+(0.13*0.43*2)+(0.3*0.43*2)	0	0

## Sheet: Risk Tables
Risk Tables
These tables map observable risk factors in furniture onto risk factors in the fire injury/damage model. This mapping is relevant for two measures that are directly observed in furniture type examples, as opposed to other variables which are estimated using expert opinion, elicited on factors identified in the literature.
														log(surface area) --- used for plotting
Junctions				Combustible Volume				Surface Area (Exposure)						1.40212
Number of junctions				Combustible volume (m^3)				log(Surface Area (m^2))						-0.76357
min	max	Fire Risk		min	max	Fire Risk		min	max	Exposure Risk				0.636968
0	1	1		0	0.0018	1		-2.5	-1.13149	1				0.139762
1	2	2		0.0018	0.0036	2		-1.13149	0.14496	2				0.881948
2	3	3		0.0036	0.0072	3		0.14496	1.42141	3				-0.406466
3	4	4		0.0072	0.009	4		1.42141	2.69787	4				1.96012
4	∞	5		0.009	∞	5		2.69787	∞	5				0.697836
														0.949339
														0.518794
														-0.994793
														-0.903868
														-1.25949
														-1.29536
														-0.994793
														-1.11474
														-0.0100503
														-0.733969
														0.357674
														-0.802962
														1.94876
Junctions: Assume linear increase in risk up to 4 junctions with a max of 4, as 4 junctions implies a box that is an object an ignition source such as a cigarette cannot roll away from. More than four junctions is a complex surface that can catch ignition sources.				Volume: Assume linear increase in risk up to a threshold of 0.09m^3, i.e. the volume of a small cushion. This is the threshold volume above which we assume that flame spread is effectively guaranteed.				Surface Area: Evenly spaced sampling through log-transformed distribution of surface area. The logarithm linearises the space, such that smaller changes are regarded as more important where the surface area is smaller (e.g. a move from 1-2 m^2 is more important than a move from 10-11m^2)						-0.721399
														0.955511
														-0.526559
														2.2211
														1.18937
														1.26987
														-0.594207
														0.394741
														-2.40795
														-0.71335
														-1.04982
														0.833083
														-0.439547
														1.04374
														0.124869
														0.551203
														0.0115332
														1.34879
														0.345715
														-0.248461
														-0.939048
														0.350155
														-0.653926
														-0.510826
														-0.510826
														-0.204776
														0.122572
														0.513422
														-0.328504
														1.64592
														-1.07881
														2.69787
														-1.26976
														-0.0973923
														-1.11596
														1.90842
														-1.35016
														1.20685
														-0.442388
													#VALUE!
													0
													0
													0
													0
													0
													0
													0
													0
													0
													0
													0
													0
													0
													0
													0
													0
													0
													0
													0
													0
													0
													0
													0
													0
													0
													0
													0
													0
													0
													0
													0
													0
													0
													0
													0
													0
													0
													0
													0
													0
													0
													0
													0
													0
													0
													0
													0
													0
													0
													0
													0
													0
													0
													0
													0
													0
													0
													0
													0
													0

## Sheet: raw
filename	coder	sheet_code	sheet_name	high_low	item_code	description	dimensions	url	contact_score	contact_just	ornate_score	ornate_just	junction_score	mobility_risk_score	mobility_risk_just	volume_score	volume_just
Furniture Evaluation Questionnaire - CB.xlsx	CB	A	Headboards	high	cb_a_high	High backed, winged, emperor size bed headboard	Err:509	https://www.theheadboardworkshop.co.uk/25-emperor-headboards	4	Potential for the use of smokers materials while in bed. Also, lamps and phone chargers are likely to be plugged in next to the bed increasing the risk of impact from electrical failure with these items	4	The surface is covered in dimples which producessurfaces pointing in multiple directions	3	4	There is a high chance that the user of this furniture will be asleep, and their ability to react to a fire could be further inhibited by disability, or consumption of alcohol or sleeping aids
Furniture Evaluation Questionnaire - CB.xlsx	CB	A	Headboards	low	cb_a_low	Plain, single bed upholstered headboard	Err:509	https://www.wayfair.co.uk/furniture/pdp/17-stories-corozon-upholstered-headboard-u001229883.html?piid=605156064%2C605156089	4	Potential for the use of smokers materials while in bed. Also, lamps and phone chargers are likely to be plugged in next to the bed increasing the risk of impact from electrical failure with these items	1	The surface of the headboard is plain	1	4	There is a high chance that the user of this furniture will be asleep, and their ability to react to a fire could be further inhibited by disability, or consumption of alcohol or sleeping aids
Furniture Evaluation Questionnaire - CB.xlsx	CB	B	Footboards	high	cb_b_high	Bloomsbury Market Stanleytown Footboard	35x65.5x10 inches	Bloomsbury Market Stanleytown Footboard | Wayfair	1	Unlikely to come into contact with source of ignition as power sockets and smoking activity are likely to be a the head end. It is possible that a radiant heater may be placed too close to footboard.	3	This item has buttons which form dimples producing multiple small surfaces facing in different directions. It also has a scroll top	1	2	In the event of a fire at night the occupant is likely to be asleep and may also be intoxicated
Furniture Evaluation Questionnaire - CB.xlsx	CB	B	Footboards	low	cb_b_low	Not sold separately but very plain diven for single bed	1.15 x 0.9 x 0.1	https://nowtobed.co.uk/hypnos-footboard	1	Unlikely to come into contact with source of ignition as power sockets and smoking activity are likely to be a the head end. It is possible that a radiant heater may be placed too close to footboard.	1	The surface of this item is plain	1	2	In the event of a fire at night the occupant is likely to be asleep and may also be intoxicated
Furniture Evaluation Questionnaire - CB.xlsx	CB	C	Side-rails	high	cb_c_high	Not sold seperately but siderails here are thick, buttoned, covered in velvet and for a superking bed	G - Siderail Height: 30 cm: H - Siderail Width: 31 cm; Bed length = 198cm	https://www.happybeds.co.uk/grande-steel-crushed-velvet-fabric-bed-frame-6ft-super-king-size?gclid=Cj0KCQjw6s2IBhCnARIsAP8RfAheBVOucQ9hXf7NBMzksmyV3ah2XkP5_sPzAqkxpCRAJ2CsOdjVrH0aAnDhEALw_wcB	3	This item is likely to be near to mobile phone chargers and other electrical items. It is also possible that it will be exposed to smokers materials including small open flames, as well as radiant heaters	4	The buttons all over the surface of this item produce dimples which create surfaces facing in multiple directions	4	3	There is a good chance that the user of this item will be asleep and in the event of fire will have reduced capacity to react
Furniture Evaluation Questionnaire - CB.xlsx	CB	C	Side-rails	low	cb_c_low	Toddler safety bed rail	37cm H x 24cm W x 90cm L	https://www.wayfair.co.uk/furniture/pdp/babydan-sleep-n-safe-bed-rail-bgdd1091.html	1	This item is unlikely to be in contact with most sources of ignition unless a heater is placed nearby, or a parent is smoking close to the item.	1	The surface of this item is plain	1	3	There is a good chance that the user of this item will be asleep and in the event of fire will have reduced capacity to react
Furniture Evaluation Questionnaire - CB.xlsx	CB	D	Upholstered bed base	high	cb_d_high	Supe-king sized upholstered bed with large headboard and deep footboard for putting TVs in	Base - 1.945 x 1.9 x 0.4, Headboard 1.945 x 0.11 x 1.16, Footboard 1.945 x 0.3 x 0.805	https://www.time4sleep.co.uk/products/copenhagen-upholstered-ottoman-tv-bed-grey	4	This item is likely to come into contact with conductive ignition sources and smokers materials. Additionally, if the footboard unit is used to house a TV there is a risk of electrical component failure	2	The surfaces of this item are generally plain but there are some vertical grooves in the headboard	2	4	If a fire started in this item while in use there is a high chance the occupant would be asleep and therefore have limited capacity to react. They may also be intoxicated or using sleeping aids
Furniture Evaluation Questionnaire - CB.xlsx	CB	D	Upholstered bed base	low	cb_d_low	Single upholstered bed with headboard only and legs	Base 0.98 x 1.95 x 0.25, Headboard 0.98 x 0.11 x 0.96	https://www.time4sleep.co.uk/products/oslo-2-upholstered-bed-pink	3	This item is likely to come into contact with conductive ignition sources and smokers materials.	2	The surfaces of this item are generally plain but there are some horizontal grooves in the headboard	1	4	If a fire started in this item while in use there is a high chance the occupant would be asleep and therefore have limited capacity to react. They may also be intoxicated or using sleeping aids
Furniture Evaluation Questionnaire - CB.xlsx	CB	E	Divans	high	cb_e_high	Superking divan base	180 x 200 x 34	https://www.buttonandsprung.com/base-super-king-size-divan	3	This item is likely to be near to mobile phone chargers and other electrical items. It is also possible that it will be exposed to smokers materials including small open flames, as well as radiant heaters	1	The surfaces are plain	4	3	The occupant is likely to sleep on this item and may also be intoxicated, leaving them with limited capacity to react in the event of a fire
Furniture Evaluation Questionnaire - CB.xlsx	CB	E	Divans	low	cb_e_low	Pocket Sprung 2500 Upholstered Divan Base, Single. Canvas Pebble	190 x 90 x 30 cm x 6cm castor height 6cm	John Lewis & Partners Pocket Sprung 2500 Upholstered Divan Base, Single, Canvas Pebble, FSC-Certified (Pine)	3	This item is likely to be near to mobile phone chargers and other electrical items. It is also possible that it will be exposed to smokers materials including small open flames, as well as radiant heaters	1	The surfaces are plain	0	3	The occupant is likely to sleep on this item and may also be intoxicated, leaving them with limited capacity to react in the event of a fire
Furniture Evaluation Questionnaire - CB.xlsx	CB	F	Scatter Cushion	high	cb_f_high	Modern Scatter cushion pillow	43x43cm	Rocco Laos Sand Bobble Tassel Boho Woven 43X43cm Modern Scatter Cushion Pillow (manomano.co.uk)	3	This item may be exposed to smokers materials or placed close to a radiant heat source depending on its use	3	The surface of this item has complex decoration and tassels which may be susceptible to sparks etc.	0	3	This item may either be used on living room or bedroom furniture. In either setting it is possible that users may be asleep but this is more likely in the bedroom
Furniture Evaluation Questionnaire - CB.xlsx	CB	F	Scatter Cushion	low	cb_f_low	Basic Plain Cushion, Mustard	45x45cm	ANYDAY John Lewis & Partners Basic Plain Cushion	3	This item may be exposed to smokers materials or placed close to a radiant heat source depending on its use	1	The surfaces of this item are plain/simple	0	3	This item may either be used on living room or bedroom furniture. In either setting it is possible that users may be asleep but this is more likely in the bedroom
Furniture Evaluation Questionnaire - CB.xlsx	CB	G	Light up childrens cushion	high	cb_g_high	white light up cloud cushion	43x33cm	White Light Up Cloud Cushion | Dunelm	4	This item contains electrical components which could provide an ignition source in the event of electrical failure. Also, depending on the use of the cushion, it could be exposed to smokers materials including lighters and matches, or be placed close to a heater	2	This item has an irregular shape and therefore has surfaces facing in multiple directions	0	2	If this item is used on a sofa or armchair it possible that the user may fall asleep close to it and therefore have limited capacity to react in the event of a fire
Furniture Evaluation Questionnaire - CB.xlsx	CB	G	Light up childrens cushion	low	cb_g_low	game over aracade decorative LED cushion	37x37x9cm	Game Over Arcade Decorative LED Cushion (gamestore64.com)	4	This item contains electrical components which could provide an ignition source in the event of electrical failure. Also, depending on the use of the cushion, it could be exposed to smokers materials including lighters and matches, or be placed close to a heater	1	This item has simple surfaces	0	2	If this item is used on a sofa or armchair it possible that the user may fall asleep close to it and therefore have limited capacity to react in the event of a fire
Furniture Evaluation Questionnaire - CB.xlsx	CB	H	Seat Pads	high	cb_h_high	Thick seat pads with decorative details	43x43cm	Buy Set of 2 Seat Pads from the Next UK online shop	2	This item may come into contact with smokers materials or radiant heaters	3	Buttons on the surface of this item produce dimples and smaller surfaces facing in multiple directions	1	2	This item is primarily used while eating and so the user is unlikely to be asleep, but other people in the home could be asleep upstairs during an evening meal for example
Furniture Evaluation Questionnaire - CB.xlsx	CB	H	Seat Pads	low	cb_h_low	Paris dining chair cushion	2x41x40cm	Alpen Home Paris Dining Chair Cushion & Reviews | Wayfair.co.uk	2	This item may come into contact with smokers materials or radiant heaters	1	The surface is plain	0	2	This item is primarily used while eating and so the user is unlikely to be asleep, but other people in the home could be asleep upstairs during an evening meal for example
Furniture Evaluation Questionnaire - CB.xlsx	CB	I	Pillows	high	cb_i_high	Kally U-Shaped Pregnancy Pillow	150 x 33cm	Pregnancy Pillow Best U Shaped Full Body Maternity Pillow for Sleeping (kallysleep.com)	3	This item could come into contact with smokers materials if the user was smoking whilst using it. It is also possible that a phone charger nearby could provide an ignition source	1	The surfaces of this item are plain	1	3	This item is likely to be used when the user is asleep and would have limited capacity to react in the event of fire
Furniture Evaluation Questionnaire - CB.xlsx	CB	I	Pillows	low	cb_i_low	Silentnight safe nights anti allergy cot bed pillow	60 x 40 cm	Silentnight Safe Nights Anti-Allergy Cot Bed Pillow	1	It is unlikely that this item would routinely be close to ignition sources, unless a user is smoking nearby	1	The surfaces of this item are plain	1	3	This item is likely to be used when the user is asleep and would have limited capacity to react in the event of fire
Furniture Evaluation Questionnaire - CB.xlsx	CB	J	Floor cushion	high	cb_j_high	Linen Look Multicoloured Slub Floor Cushion	55 x 55 x 15	Linen Look Multicoloured Slub Floor Cushion | Dunelm	2	This item may come into contact with radiant heat sources or smokers materials	1	The surfaces are plain	0	2	If a fire started in the item it is possible that people in the same room may be asleep or intoxicated limiting their capacity to react
Furniture Evaluation Questionnaire - CB.xlsx	CB	J	Floor cushion	low	cb_j_low	Cotton mauve floor cushion	40x40x8cm	Cotton Mauve Floor Cushion, 40 x 40 cm (homescapesonline.com)	2	This item may come into contact with radiant heat sources or smokers materials	3	Buttons on the surface of this item have created dimples with small surfaces facing in multiple directions	0	2	If a fire started in the item it is possible that people in the same room may be asleep or intoxicated limiting their capacity to react
Furniture Evaluation Questionnaire - CB.xlsx	CB	K	Bean bags	high	cb_k_high	Luxury Chenille Couch Bean Bag	200 x 90	Luxury Chenille Couch Bean Bag (greatbeanbags.com)	3	This item may be in contact with radiant heat sources, phone chargers or smokers materials	1	The surfaces of this item are plain	3	3	This item may be used by people who are intoxicated or have fallen asleep, or be in a room with people who have similar limited capacity to react
Furniture Evaluation Questionnaire - CB.xlsx	CB	K	Bean bags	low	cb_k_low	Kidz Pod Bean Bag Chair	25 x 36 x 36	17 Stories Kidz Pod Bean Bag Chair & Reviews | Wayfair.co.uk	2	This item may be in contact with radiant heat sources	1	The surfaces of this item are plain	0	2	This item is likely to be used while the user is awake, and the user is unlikely to be intoxicated - but it could be in a room where people are sleeping
Furniture Evaluation Questionnaire - CB.xlsx	CB	L	Padded stools Footstools Ot	high	cb_l_high	Large upholstered ottoman/footstool	100 x 100 x 40	https://www.wayfair.co.uk/furniture/pdp/fairmont-park-eilers-100cm-wide-velvet-tufted-square-cocktail-ottoman-u000835284.html?piid=770071853	3	This item could be placed close to sources of radiant heat	3	The surface of this item has multiple dimples created by buttons, producing surfaces facing in multiple directions	0	2	This item is likely to be used in conjunction with a chair. If the user of the chair is asleep at the time of the fire then they will have limited capacity to react
Furniture Evaluation Questionnaire - CB.xlsx	CB	L	Padded stools Footstools Ot	low	cb_l_low	Wide round solid colour storage ottoman with storage	38 x 40 x 40	Ebern Designs Stanger 40Cm Wide Round Solid Colour Storage Ottoman with Storage | Wayfair.co.uk	3	This item could be placed close to sources of radiant heat	2	There are multiple facets on this item but each is plain	0	2	This item is likely to be used in conjunction with a chair. If the user of the chair is asleep at the time of the fire then they will have limited capacity to react
Furniture Evaluation Questionnaire - CB.xlsx	CB	M	Loose covers and stretch cov	high	cb_m_high	Replacement cover for large Ikea sofa	Manstad Sofa Bed Dimensions: Width: 240cm, Depth: 90/155cm, Height: 73 cm	https://comfort-works.com/en-au/manstad/manstad-snug-fit-sofa-cover-299/?F220-03,NOUSB	3	This item is likely to be in a position where it can be exposed to smokers materials including small open flames, radiant heat sources and conductive ignition sources such as phone chargers	1	The surfaces are plain	3	2	It is possible that a user may fall asleep on this item limiting their capacity to react, but sleeping is not the primary purpose of the item
Furniture Evaluation Questionnaire - CB.xlsx	CB	M	Loose covers and stretch cov	low	cb_m_low	Replacement cover for small ikea armchair	Ekero Armchair Dimensions: Width: 70 cm, Depth: 73 cm, Height: 75 cm	https://comfort-works.com/en/ekero/ekero-armchair-slipcover-1085/?F220-03	3	This item is likely to be in a position where it can be exposed to smokers materials including small open flames, radiant heat sources and conductive ignition sources such as phone chargers	1	The surfaces are plain	3	2	It is possible that a user may fall asleep on this item limiting their capacity to react, but sleeping is not the primary purpose of the item
Furniture Evaluation Questionnaire - CB.xlsx	CB	N	Prams Push Chairs	high	cb_n_high	Hauck Rapid 3R Duo Bundle	92 Ã— 76 Ã— 105 cm	Hauck Rapid 3R Duo Bundle - Silver/Charcoal - Smart Kid Store	1	This item would routinely be used outside the home. Any contact with ignition sources within the home would most likely be during storage, and depends on where the item is stored.	2	Most surfaces are plain but the hood has surfaces facing in multiple directions	14	2	If a fire started in this item it would most likely be during storage and therefore not necessarily close to people. However, if it occurred at night then individuals may be asleep
Furniture Evaluation Questionnaire - CB.xlsx	CB	N	Prams Push Chairs	low	cb_n_low	Joie Nitro stroller	72 x 54 x 30cm	Buy Joie Nitro Stroller | Prams and pushchairs | Argos	1	This item would routinely be used outside the home. Any contact with ignition sources within the home would most likely be during storage, and depends on where the item is stored.	2	Most surfaces are plain but the hood has surfaces facing in multiple directions	3	2	If a fire started in this item it would most likely be during storage and therefore not necessarily close to people. However, if it occurred at night then individuals may be asleep
Furniture Evaluation Questionnaire - CB.xlsx	CB	O	Child trailers and strollers	high	cb_o_high	Large item - cycle trailer	11kg	https://www.bikester.co.uk/thule-coaster-bike-trailer-black-1422318.html?_cid=21_1_-1_9_58_1422318_524292382310_pla&ef_id=Cj0KCQjw6s2IBhCnARIsAP8RfAhtmsvP6fgmRT2GdsUdhNQ-9Kh-hMe05LQ9tFSxVLf9ilKtSP24wQsaAizxEALw_wcB:G:s&campaign_detail=smart_shopping&gclid=Cj0KCQjw6s2IBhCnARIsAP8RfAhtmsvP6fgmRT2GdsUdhNQ-9Kh-hMe05LQ9tFSxVLf9ilKtSP24wQsaAizxEALw_wcB	1	Most use of this item will be outdoors, but it is possible that it may come into contact with radiant heat sources during storage	1	The surfaces of this item are generally plain	3	1	As this item is likely to mostly be in use outdoors and away from ignition sources it is unlikely that a person with limited capacity would be close to it in the event of fire. If it ignited during storage the impact on people with limited capacity would depend on where the item was being stored
Furniture Evaluation Questionnaire - CB.xlsx	CB	O	Child trailers and strollers	low	cb_o_low	Small amount of upholstery on seat of push along bike/storller	6.8kg	https://www.vertbaudet.co.uk/4-in-1-progressive-tricycle-by-globber-blue.htm?ProductId=620032044&FiltreCouleur=6419&FiltreTaille=ONE%20SIZE&cmpid=SEA_GS_0001001001&&cmpid=SEA_GS_0001001001&Track=ref_payant&gclid=Cj0KCQjw6s2IBhCnARIsAP8RfAgsfZfKcGriy1_-tX2oF2tActDy4exNmbcjkJ7pR0TZC1zIpIwWuVYaAnI2EALw_wcB&gclsrc=aw.ds	1	Most use of this item will be outdoors, but it is possible that it may come into contact with radiant heat sources during storage	2	The surfaces of this item are generally plain but there is some moulding of the cushioned seat	1	1	As this item is likely to mostly be in use outdoors and away from ignition sources it is unlikely that a person with limited capacity would be close to it in the event of fire. If it ignited during storage the impact on people with limited capacity would depend on where the item was being stored
Furniture Evaluation Questionnaire - CB.xlsx	CB	P	Car Seat	high	cb_p_high	Heavy 1st size car seat with reclining function	4.9kg	https://www.madeformums.com/reviews/kiddy-evo-luna-i-size-car-seat-review/	1	This item is likely to be used for transporting a child into the home. It is unlikely to be in contact with sources of ignition unless a parent is smoking while bringing the child inside.	3	This item contains a number of small extra cushioned segments which present additional edges and surfaces facing in different directions	7	1	This item is unlikely to be occupied for long periods of time. As such, it is unlikely that a fire would start while a person with limited capacity to react is using/occupting it
Furniture Evaluation Questionnaire - CB.xlsx	CB	P	Car Seat	low	cb_p_low	Lightest newborn car seat currently on the market	3.8kg	https://www.maxi-cosi.co.uk/car-seats/rock?gclid=Cj0KCQjw6s2IBhCnARIsAP8RfAi75o3AL3tUdLoxXBxyNdHcXQPfdQ6whtSkBqBZGN1_6qRetY5Jjq4aAkd2EALw_wcB	1	This item is likely to be used for transporting a child into the home. It is unlikely to be in contact with sources of ignition unless a parent is smoking while bringing the child inside.	2	This item is mainly simple but contains some additional interior cushioned segments	5	1	This item is unlikely to be occupied for long periods of time. As such, it is unlikely that a fire would start while a person with limited capacity to react is using/occupying it
Furniture Evaluation Questionnaire - CB.xlsx	CB	Q	Baby mattress	high	cb_q_high	luxury organic crib mattress	71x142x15 inches	Organic Baby Crib Mattress, Infant to Toddler | Avocado Green MattressÂ®	2	This item is unlikely to be in contact with sources of ignition unless someone is smoking close to it or a radiant heat source has beeen placed too close	1	The surfaces of this item are relatively plain	3	2	If a fire starts in this item while it is in use the occupant is likely to be asleep with limited to capacity to react
Furniture Evaluation Questionnaire - CB.xlsx	CB	Q	Baby mattress	low	cb_q_low	Little Green Sheep Natural Crib mattress	57 x 72 x 4cm	Little Green Sheep Natural Crib Mattress - Stokke Mini Crib (pramworld.co.uk)	2	This item is unlikely to be in contact with sources of ignition unless someone is smoking close to it or a radiant heat source has beeen placed too close	1	The surfaces of this item are relatively plain	0	2	If a fire starts in this item while it is in use the occupant is likely to be asleep with limited to capacity to react. An infant using this item is also likely to have limited mobility
Furniture Evaluation Questionnaire - CB.xlsx	CB	R		high	cb_r_high	velvet dusty bassinet	37 x 98 x 63 - 70% polyester, 30% viscose	Aristot blue Velvet Dusty Bassinet | Harrods UK	2	This item is unlikely to come into contact with sources of ignition unless someone is smoking near it, or a heater is placed close to it	3	There are a large number of dimples formed by buttons on this item, forming multiple surfaces facing different directions	6	3	If baby is asleep in this item when a fire starts they will have limited capacity to react
Furniture Evaluation Questionnaire - CB.xlsx	CB	R		low	cb_r_low	Sophie Swinging Rocking Crib with Mattress	84x55x103cm	Obaby Sophie Swinging Rocking Crib with Mattress & Reviews | Wayfair.co.uk	3	This item is unlikely to come into contact with sources of ignition unless someone is smoking near it, or a heater is placed close to it. However, when used in a bedroom it may come into contact with mobile phone chargers	1	The mattress surface is plain	4	3	If baby is asleep in this item when a fire starts they will have limited capacity to react
Furniture Evaluation Questionnaire - CB.xlsx	CB	T	Carry cots carry cribs moses	high	cb_t_high	bugaboo donkey3 carrycot	H12.5 x W37 x L78.3cm	Bugaboo Donkey3 Carrycot, Black (johnlewis.com)	2	This item may come into contact with radiant heat sources or be at risk if people are smoking close to it	1	The surfaces are plain	5	4	If a fire started in this item while it was in use the occupant would have limited capacity to react due to limited mobility. It is also possible that people in the room may be asleep, particularly if the item is in use in a bedroom
Furniture Evaluation Questionnaire - CB.xlsx	CB	T	Carry cots carry cribs moses	low	cb_t_low	waffle quilted palm moses basket	75 x 28 x 24cm	Clair de Lune Waffle Quilted Palm Moses Basket (clair-de-lune.co.uk)	2	This item may come into contact with radiant heat sources or be at risk if people are smoking close to it	2	The soft surfaces are relatively plain but the basketry sides and handles are more ornate	4	4	If a fire started in this item while it was in use the occupant would have limited capacity to react due to limited mobility. It is also possible that people in the room may be asleep, particularly if the item is in use in a bedroom
Furniture Evaluation Questionnaire - CB.xlsx	CB	U	Baby travel cots Playpens	high	cb_u_high	Foam playpen set	30x14.8x7.4cmx6cm	Foam Playpen Set (simplyutopia.co.uk)	2	This item may be placed near to a radiant heat source	1	There are multiple sides to this item but each surface is plain	7	2	Although this item is designed for use by an infant with limited mobility, they will not usually be asleep at the time and are likely to be of an age where they can leave this playpen through the gap in the front
Furniture Evaluation Questionnaire - CB.xlsx	CB	U	Baby travel cots Playpens	low	cb_u_low	DERYAN Pop-up Travel Cot Baby Luxe with Mosquito Net Cream	120x75x50cm	DERYAN Pop-up Travel Cot Baby Luxe with Mosquito Net Cream - Cream (manomano.co.uk)	2	This item may be placed near to a radiant heat source	2	The sides of this item contain multiple facets, facing in different directions	2	3	This item is designed for sleeping - in the event of a fire the occupant would have limited capacity to react.
Furniture Evaluation Questionnaire - CB.xlsx	CB	V	Baby nests	high	cb_v_high	Grey Stars Baby Nest Cocoon XXL	120 x 65 cm	Grey Stars Baby Nest Cocoon XXL - Jukki.uk - Baby Shop	2	This item is unlikely to come into contact with sources of ignition unless some is smoking near it, or a heater is placed close to it	2	The surfaces on this item are simple but there is a raised ring around the outside	3	4	This item is primarily used for infant sleeping and so in the event of a fire they would have limited capacity to react/escape
Furniture Evaluation Questionnaire - CB.xlsx	CB	V	Baby nests	low	cb_v_low	Dockatot Deluxe+ Dock	85x46cm	Dockatot Deluxe+ Dock - Pristine White | Nursery Accessories â€“ Mamas & Papas UK (mamasandpapas.com)	2	This item is unlikely to come into contact with sources of ignition unless some is smoking near it, or a heater is placed close to it	2	The surfaces on this item are simple but there is a raised ring around the outside	2	4	This item is primarily used for infant sleeping and so in the event of a fire they would have limited capacity to react/escape
Furniture Evaluation Questionnaire - CB.xlsx	CB	W	Baby products supplied with	high	cb_w_high	All way soother	72.7x81x65.2	Graco All Ways Soother - Horizon | littlewoods.com	3	This item may be in contact with radiant heat sources and contains electrical components which could provide a source of ignition in the event of failure. Extra risk could come from parents smoking near the item	2	The cushioned surfaces are relatively plain but there are multiple layers	2	3	If a fire started in the item during use, particularly if it was from electrical failure, it is likely that the occupant would have limited capacity to reach as a result of limited mobility
Furniture Evaluation Questionnaire - CB.xlsx	CB	W	Baby products supplied with	low	cb_w_low	Ellie Float Bouncer	5x50x52cm	BabaBing! Ellie Float Bouncer, Multi (johnlewis.com)	2	This item may come into contact with radiant heat sources and may be at further risk if a parent smokes nearby	1	The fabric surface is plain	0	2	If a fire started in this item from a radiant heat source or smokers materials it may be occupied by a person with limited mobility
Furniture Evaluation Questionnaire - CB.xlsx	CB	X	Seperately supplied upholste	high	cb_x_high	Insert for use in high chairs	60 x 55 x 2	https://www.boots.com/babymoov-cosydream-smokey-10206101?cm_mmc=bmm-buk-google-ppc-_-PLAs_HeroCompare-_-Mother+%26+Baby-_-UK_Brand_Shopping_Mother+%26+Baby+SSC&gclid=Cj0KCQjw6s2IBhCnARIsAP8RfAjM5bjme0_lJyrxYjInq7jiVg522qgYR4yO512m4MPviHcXnKbODBUaAqanEALw_wcB&gclsrc=aw.ds	1	This item is unlikely to come into contact with most sources of ignition. It is raised above the level of most radiant heat sources. It is possible that someone smoking near the item would present an ignition risk	1	The surfaces are plain	4	2	An infant is unlikely to spend unsupervised time on the item and is likely to be awake, but still has limited mobility and therefore would have limited capacity to react to a fire
Furniture Evaluation Questionnaire - CB.xlsx	CB	X	Seperately supplied upholste	low	cb_x_low	Newborn insert for prams	800g	https://www.amazon.co.uk/OLOBABY-Support-Snuzzler-Reducer-Allergic/dp/B07QD6SWF6/ref=asc_df_B07QD6SWF6/?tag=googshopuk-21&linkCode=df0&hvadid=430885841208&hvpos=&hvnetw=g&hvrand=3329838739812584158&hvpone=&hvptwo=&hvqmt=&hvdev=c&hvdvcmdl=&hvlocint=&hvlocphy=1006490&hvtargid=pla-942566168611&psc=1&tag=&ref=&adgrpid=105482963732&hvpone=&hvptwo=&hvadid=430885841208&hvpos=&hvnetw=g&hvrand=33298387398…	1	This item is unlikely to come into contact with most sources of ignition, depending upon where it is stored. It is possible that someone smoking near the item would present an ignition risk	1	The surfaces are plain	7	1	An infant is unlikely to spend much time in pram with this insert whilst in the home as it is designed for transport, therefore there is a low risk that they would be in or near it at the time of a fire.
Furniture Evaluation Questionnaire - CB.xlsx	CB	Y	Play mat	high	cb_y_high	Elephant activity gym and playmat	90cm diameter	Elephant Activity Gym & Playmat | JoJo Maman Bebe	2	It is possible this item could be in contact with an ignition source if a parent is smoking nearby or the item has been placed to close to a heater.	2	The shape is relatively simple but has a raised ring	1	3	If a baby was left unattended on this item they would be unable to escape due to limited mobility
Furniture Evaluation Questionnaire - CB.xlsx	CB	Y	Play mat	low	cb_y_low	Grey Baby Playmat	120x120cm	Grey Baby Playmat | Quilted Baby Playmat | 100% Soft Cotton (thelittlegreensheep.co.uk)	2	It is possible this item could be in contact with an ignition source if a parent is smoking nearby or the item has been placed to close to a heater.	1	The surface is generally flat	0	3	If a baby was left unattended on this item they would be unable to escape due to limited mobility
Furniture Evaluation Questionnaire - CB.xlsx	CB	Z	Baby changing mats	high	cb_z_high	Textiles changing mat	73x51x12cm	Harriet Bee Textile Changing Mat For Baby Bath Light Blue | Wayfair.co.uk	2	If this is item is used on the floor it may be close to a radiant heat source	2	The base of this item is fairly plain but there are additional cylindrical border pieces	3	1	This item is design for use for a short period of time during which the occupant (infant) would neither be asleep or unattended. The likelihood of a fire starting during this use is low
Furniture Evaluation Questionnaire - CB.xlsx	CB	Z	Baby changing mats	low	cb_z_low	Essentials changing mattress	80x45x6cm	Essentials Changing Mattress Safari | Bathing & Changing â€“ Mamas & Papas UK (mamasandpapas.com)	2	If this is item is used on the floor it may be close to a radiant heat source	1	The surface of this item is plain in shape	0	1	This item is design for use for a short period of time during which the occupant (infant) would neither be asleep or unattended. The likelihood of a fire starting during this use is low
Furniture Evaluation Questionnaire - CB.xlsx	CB	AC	Pet beds	high	cb_ac_high	Country Dog Sofa Bed	120 x 75 x 27	Country Dog Sofa Bed for Large Dogs | Olive Green Colour â€“ George Barclay	2	This item is unlikely to be in contact with most sources of ignition but could be placed to close to a radiant heat source	1	Surfaces are relatively plain	3	2	It is possible that this item may be located near a person who has fallen asleep, particularly if the item is placed in a bedroom
Furniture Evaluation Questionnaire - CB.xlsx	CB	AC	Pet beds	low	cb_ac_low	Dog Mat	5 x 24 x 2	Dog mat 100 2cm thick SOLOGNAC - Decathlon	2	This item is unlikely to be in contact with most sources of ignition but could be placed to close to a radiant heat source	1	The surface is plain	0	2	It is possible that this item may be located near a person who has fallen asleep, particularly if the item is placed in a bedroom
Furniture Evaluation Questionnaire - CB.xlsx	CB	AD	Outdoor furniture	high	cb_ad_high	Outdoor fabric snug with rising table	Length as Daybed - 232cm, Daybed sofa - 70x116x116, Footstool - 40/57x90	Maze Lounge - Snug Lifestyle Suite - Flanelle (mazeliving.co.uk)	2	Most use of this item is outdoors but it could be in contact with radiant heat sources if moved indoors	1	The surfaces of this item are plain	4	2	If used in an indoor living space, a fire starting with this item could be close to a person who has fallen asleep on a chair or sofa or is intoxicated
Furniture Evaluation Questionnaire - CB.xlsx	CB	AD	Outdoor furniture	low	cb_ad_low	Footstool rattan	53x53x5	Footstool rattan - footstool, foot stool, foot rest - grey (manomano.co.uk)	2	Most use of this item is outdoors but it could be in contact with radiant heat sources if moved indoors	1	The surface of the cushion on this item is plain	0	2	If used in an indoor living space, a fire starting with this item could be close to a person who has fallen asleep on a chair or sofa or is intoxicated
Furniture Evaluation Questionnaire - CB.xlsx	CB	AE	Upholstered items for outdo	high	cb_ae_high	bench cushion	108 x 42 x 5 cm	Grey Bench Cushion, Two Seater (homescapesonline.com)	3	If used indoors this item may be in contact with radiant heat sources, smokers materials and potentially conductive sources such as phone chargers	3	Buttons on the surface of this item create a large number of dimples, producing small surfaces facing in multiple directions	0	2	If this item is used in an indoor living area it possible that people in the room may be asleep or intoxicated
Furniture Evaluation Questionnaire - CB.xlsx	CB	AE	Upholstered items for outdo	low	cb_ae_low	garden cushion pad	42x39x4cm	Footstool rattan - footstool, foot stool, foot rest - grey (manomano.co.uk)	2	These items are mainly intended for outdoor use, but if used indoors they may be in contact with radiant heat sources, smokers materials and potentially conductive sources such as phone chargers	1	The surfaces are plain	0	2	If this item is used in an indoor living area it possible that people in the room may be asleep or intoxicated
Furniture Evaluation Questionnaire - CB.xlsx	CB	AF	Upholstered supports or liv	high	cb_af_high	Upholstered safety rails	196x86x13cm	https://www.shelden-healthcare.co.uk/extra-high-side-rail-electric-bumpers-standard.html?&utm_source=google&utm_medium=surfaces&gclid=Cj0KCQjw6s2IBhCnARIsAP8RfAgo8bVh3LvuSifpCV8dDQApqOql7HWEd2vYCLZpNRNBTed39RpJpRYaAqF5EALw_wcB	2	This item may be used alongside electrical medical equipment, leading to a small chance of contact with electrical component failures as ignition sources.	1	The surfaces are plain	2	4	This item will be primarily used by a person with limited capacity to react who may also be asleep
Furniture Evaluation Questionnaire - CB.xlsx	CB	AF	Upholstered supports or liv	low	cb_af_low	coccyx seat wedge	36 x36 x10cm	Coccyx Seat Wedge - NRS Healthcare	3	This item is likely to be placed on a chair and therefore may be exposed to the same ignition sources - eg. smokers materials and radiant heaters	1	The surfaces are plain	3	2	This item will be used by a person who may have impaired mobility but is less likely to be asleep
Furniture Evaluation Questionnaire - CB.xlsx	CB	XX	Armchairs	high	cb_xx_high	Large rise and recline chair		https://www.stuartmobility.co.uk/product/cosi-chair-heddon-dual-motor/	4	There is a good chance of proximity to smokers materials including small open flames as well as radiant heat sources and phone chargers in normal use. This item also has an internal motor which provides a further source of ignition in the event of overheating	2	Most surfaces are plain and regular but the back rest has some folds	3	3	This item could be used by a person who is intoxicated, or has fallen alseep
Furniture Evaluation Questionnaire - CB.xlsx	CB	XX	Armchairs	low	cb_xx_low	Small accent chair		https://www.livingandhome.co.uk/products/small-velvet-accent-chair?currency=GBP&variant=32491438899246&utm_medium=cpc&utm_source=google&utm_campaign=Google%20Shopping&gclid=CjwKCAjw0qOIBhBhEiwAyvVcf98S3INtKDwL1CBRQYQCY45v4C5zHX5e36l3iB_UZaKXiMCGwsbuJBoCBPQQAvD_BwE	3	There is a good chance of proximity to smokers materials including small open flames as well as radiant heat sources and phone chargers in normal use.	1	The surfaces are very plain and regular	1	3	This item could be used by a person who is intoxicated, or has fallen alseep
Furniture Evaluation Questionnaire - Consolidated.xlsx	Co	A	Headboards	high	co_a_high	High backed, winged, emperor size bed headboard	Err:509	https://www.theheadboardworkshop.co.uk/25-emperor-headboards	4		3	Basically a rectangle with dimples in, ornate has angles and handles and lots of things	3	4
Furniture Evaluation Questionnaire - Consolidated.xlsx	Co	A	Headboards	low	co_a_low	Plain, single bed upholstered headboard	Err:509	https://www.wayfair.co.uk/furniture/pdp/17-stories-corozon-upholstered-headboard-u001229883.html?piid=605156064%2C605156089	3	Less likely to be used by a smoker	1		1	4
Furniture Evaluation Questionnaire - Consolidated.xlsx	Co	B	Footboards	high	co_b_high	Bloomsbury Market Stanleytown Footboard	35x65.5x10 inches	Bloomsbury Market Stanleytown Footboard | Wayfair	3		3		1	4
Furniture Evaluation Questionnaire - Consolidated.xlsx	Co	B	Footboards	low	co_b_low	Not sold separately but very plain diven for single bed	1.15 x 0.9 x 0.1	https://nowtobed.co.uk/hypnos-footboard	3		1		1	4
Furniture Evaluation Questionnaire - Consolidated.xlsx	Co	C	Side-rails	high	co_c_high	Not sold seperately but siderails here are thick, buttoned, covered in velvet and for a superking bed	G - Siderail Height: 30 cm: H - Siderail Width: 31 cm; Bed length = 198cm	https://www.happybeds.co.uk/grande-steel-crushed-velvet-fabric-bed-frame-6ft-super-king-size?gclid=Cj0KCQjw6s2IBhCnARIsAP8RfAheBVOucQ9hXf7NBMzksmyV3ah2XkP5_sPzAqkxpCRAJ2CsOdjVrH0aAnDhEALw_wcB	3		3		2	4
Furniture Evaluation Questionnaire - Consolidated.xlsx	Co	C	Side-rails	low	co_c_low	Toddler safety bed rail	37cm H x 24cm W x 90cm L	https://www.wayfair.co.uk/furniture/pdp/babydan-sleep-n-safe-bed-rail-bgdd1091.html	1		1		1	4
Furniture Evaluation Questionnaire - Consolidated.xlsx	Co	D	Upholstered bed base	high	co_d_high	Supe-king sized upholstered bed with large headboard and deep footboard for putting TVs in	Base - 1.945 x 1.9 x 0.4, Headboard 1.945 x 0.11 x 1.16, Footboard 1.945 x 0.3 x 0.805	https://www.time4sleep.co.uk/products/copenhagen-upholstered-ottoman-tv-bed-grey	5	Whole base, not just the base; has a motor in it for TV and other things potentially	3	Plain but has a TV in it that comes out so complicated	2	4
Furniture Evaluation Questionnaire - Consolidated.xlsx	Co	D	Upholstered bed base	low	co_d_low	Single upholstered bed with headboard only and legs	Base 0.98 x 1.95 x 0.25, Headboard 0.98 x 0.11 x 0.96	https://www.time4sleep.co.uk/products/oslo-2-upholstered-bed-pink	3		2		1	4
Furniture Evaluation Questionnaire - Consolidated.xlsx	Co	E	Divans	high	co_e_high	Superking divan base	180 x 200 x 34	https://www.buttonandsprung.com/base-super-king-size-divan	2	Floor hight so heaters a risk, but mattress prevents ignition from smokers materials	2	Lots of divans on coasters, so potetnial catch pint of bottom edge	0	4
Furniture Evaluation Questionnaire - Consolidated.xlsx	Co	E	Divans	low	co_e_low	Pocket Sprung 2500 Upholstered Divan Base, Single. Canvas Pebble	190 x 90 x 30 cm x 6cm castor height 6cm	John Lewis & Partners Pocket Sprung 2500 Upholstered Divan Base, Single, Canvas Pebble, FSC-Certified (Pine)	2		2		0	4	Kink in the design that top is flame retarded, sides are not
Furniture Evaluation Questionnaire - Consolidated.xlsx	Co	F	Scatter Cushion	high	co_f_high	Modern Scatter cushion pillow	43x43cm	Rocco Laos Sand Bobble Tassel Boho Woven 43X43cm Modern Scatter Cushion Pillow (manomano.co.uk)	4		4		1	3	Not intended for sleeping so lower likelihood of being asleep or incapacitated on them, even if use in living room a a pillow for napping
Furniture Evaluation Questionnaire - Consolidated.xlsx	Co	F	Scatter Cushion	low	co_f_low	Basic Plain Cushion, Mustard	45x45cm	ANYDAY John Lewis & Partners Basic Plain Cushion	4		2		1	3
Furniture Evaluation Questionnaire - Consolidated.xlsx	Co	G	Light up childrens cushion	high	co_g_high	white light up cloud cushion	43x33cm	White Light Up Cloud Cushion | Dunelm	4	More likely to be used by adults, mobile	2		1	3
Furniture Evaluation Questionnaire - Consolidated.xlsx	Co	G	Light up childrens cushion	low	co_g_low	game over aracade decorative LED cushion	37x37x9cm	Game Over Arcade Decorative LED Cushion (gamestore64.com)		Unlikely to be used by adults	2	Corners	1	4	Likely to be in a bedroom
Furniture Evaluation Questionnaire - Consolidated.xlsx	Co	H	Seat Pads	high	co_h_high	Thick seat pads with decorative details	43x43cm	Buy Set of 2 Seat Pads from the Next UK online shop	3		3	Not as ornate as a pushchair, not even close, so moderate upward potentially	1	3
Furniture Evaluation Questionnaire - Consolidated.xlsx	Co	H	Seat Pads	low	co_h_low	Paris dining chair cushion	2x41x40cm	Alpen Home Paris Dining Chair Cushion & Reviews | Wayfair.co.uk	3		2		1	2
Furniture Evaluation Questionnaire - Consolidated.xlsx	Co	I	Pillows	high	co_i_high	Kally U-Shaped Pregnancy Pillow	150 x 33cm	Pregnancy Pillow Best U Shaped Full Body Maternity Pillow for Sleeping (kallysleep.com)	3		3	Shape is ornate, surface is rounded and smooth	1	4	Sleeping
Furniture Evaluation Questionnaire - Consolidated.xlsx	Co	I	Pillows	low	co_i_low	Silentnight safe nights anti allergy cot bed pillow	60 x 40 cm	Silentnight Safe Nights Anti-Allergy Cot Bed Pillow	2		2		1	4	Sleeping
Furniture Evaluation Questionnaire - Consolidated.xlsx	Co	J	Floor cushion	high	co_j_high	Linen Look Multicoloured Slub Floor Cushion	55 x 55 x 15	Linen Look Multicoloured Slub Floor Cushion | Dunelm	4	Difficult to predict where it is, could be near radiant heat source	1	The handle is very small, factored out size	0	2	Could be used as a temporary bed for sleeping. Too low for people with limited mobility to realistically use.
Furniture Evaluation Questionnaire - Consolidated.xlsx	Co	J	Floor cushion	low	co_j_low	Cotton mauve floor cushion	40x40x8cm	Cotton Mauve Floor Cushion, 40 x 40 cm (homescapesonline.com)	4		3		0	2
Furniture Evaluation Questionnaire - Consolidated.xlsx	Co	K	Bean bags	high	co_k_high	Luxury Chenille Couch Bean Bag	200 x 90	Luxury Chenille Couch Bean Bag (greatbeanbags.com)	4	Lots of risk factors	3		3	3	Not as likely to be used for sleeping, not easy for people with limited mobility to use
Furniture Evaluation Questionnaire - Consolidated.xlsx	Co	K	Bean bags	low	co_k_low	Kidz Pod Bean Bag Chair	25 x 36 x 36	17 Stories Kidz Pod Bean Bag Chair & Reviews | Wayfair.co.uk	3	Similar to a floor cushion, designed for use by children	1	Round, probably one of the simplest possible	0	2	Can't get stuck in it, could be in a bedroom.
Furniture Evaluation Questionnaire - Consolidated.xlsx	Co	L	Padded stools Footstools Ot	high	co_l_high	Large upholstered ottoman/footstool	100 x 100 x 40	https://www.wayfair.co.uk/furniture/pdp/fairmont-park-eilers-100cm-wide-velvet-tufted-square-cocktail-ottoman-u000835284.html?piid=770071853	4	Flat, put things on it. Heater near it with feet up.	3		0	3
Furniture Evaluation Questionnaire - Consolidated.xlsx	Co	L	Padded stools Footstools Ot	low	co_l_low	Wide round solid colour storage ottoman with storage	38 x 40 x 40	Ebern Designs Stanger 40Cm Wide Round Solid Colour Storage Ottoman with Storage | Wayfair.co.uk	4		2		0	3
Furniture Evaluation Questionnaire - Consolidated.xlsx	Co	M	Loose covers and stretch cov	high	co_m_high	Replacement cover for large Ikea sofa	Manstad Sofa Bed Dimensions: Width: 240cm, Depth: 90/155cm, Height: 73 cm	https://comfort-works.com/en-au/manstad/manstad-snug-fit-sofa-cover-299/?F220-03,NOUSB	4		4		3	4
Furniture Evaluation Questionnaire - Consolidated.xlsx	Co	M	Loose covers and stretch cov	low	co_m_low	Replacement cover for small ikea armchair	Ekero Armchair Dimensions: Width: 70 cm, Depth: 73 cm, Height: 75 cm	https://comfort-works.com/en/ekero/ekero-armchair-slipcover-1085/?F220-03	3	Uncomfortable, less likely to be used, therefore less likely to be ignited.	4		3	2	Looks uncomfortable, unclear that it would be suitable for old people
Furniture Evaluation Questionnaire - Consolidated.xlsx	Co	N	Prams Push Chairs	high	co_n_high	Hauck Rapid 3R Duo Bundle	92 Ã— 76 Ã— 105 cm	Hauck Rapid 3R Duo Bundle - Silver/Charcoal - Smart Kid Store	1		4		12	3	Focusing on limited mobility, being attended makes the child mobile, child could be napping in the pram, being used in the home, could ignite without a child in it
Furniture Evaluation Questionnaire - Consolidated.xlsx	Co	N	Prams Push Chairs	low	co_n_low	Joie Nitro stroller	72 x 54 x 30cm	Buy Joie Nitro Stroller | Prams and pushchairs | Argos	1		3		3	3
Furniture Evaluation Questionnaire - Consolidated.xlsx	Co	O	Child trailers and strollers	high	co_o_high	Large item - cycle trailer	11kg	https://www.bikester.co.uk/thule-coaster-bike-trailer-black-1422318.html?_cid=21_1_-1_9_58_1422318_524292382310_pla&ef_id=Cj0KCQjw6s2IBhCnARIsAP8RfAhtmsvP6fgmRT2GdsUdhNQ-9Kh-hMe05LQ9tFSxVLf9ilKtSP24wQsaAizxEALw_wcB:G:s&campaign_detail=smart_shopping&gclid=Cj0KCQjw6s2IBhCnARIsAP8RfAhtmsvP6fgmRT2GdsUdhNQ-9Kh-hMe05LQ9tFSxVLf9ilKtSP24wQsaAizxEALw_wcB	1		4		4	3
Furniture Evaluation Questionnaire - Consolidated.xlsx	Co	O	Child trailers and strollers	low	co_o_low	Small amount of upholstery on seat of push along bike/storller	6.8kg	https://www.vertbaudet.co.uk/4-in-1-progressive-tricycle-by-globber-blue.htm?ProductId=620032044&FiltreCouleur=6419&FiltreTaille=ONE%20SIZE&cmpid=SEA_GS_0001001001&&cmpid=SEA_GS_0001001001&Track=ref_payant&gclid=Cj0KCQjw6s2IBhCnARIsAP8RfAgsfZfKcGriy1_-tX2oF2tActDy4exNmbcjkJ7pR0TZC1zIpIwWuVYaAnI2EALw_wcB&gclsrc=aw.ds	1		3	Upholstery is not ornate. Strange object, difficult to judge.	1	1
Furniture Evaluation Questionnaire - Consolidated.xlsx	Co	P	Car Seat	high	co_p_high	Heavy 1st size car seat with reclining function	4.9kg	https://www.madeformums.com/reviews/kiddy-evo-luna-i-size-car-seat-review/	2		4		9	4	Used in home, child attended means more mobile, for very young children who are completely helpless
Furniture Evaluation Questionnaire - Consolidated.xlsx	Co	P	Car Seat	low	co_p_low	Lightest newborn car seat currently on the market	3.8kg	https://www.maxi-cosi.co.uk/car-seats/rock?gclid=Cj0KCQjw6s2IBhCnARIsAP8RfAi75o3AL3tUdLoxXBxyNdHcXQPfdQ6whtSkBqBZGN1_6qRetY5Jjq4aAkd2EALw_wcB	2		3		7	4	Used in home, child attended means more mobile, for very young children who are completely helpless
Furniture Evaluation Questionnaire - Consolidated.xlsx	Co	Q	Baby mattress	high	co_q_high	luxury organic crib mattress	71x142x15 inches	Organic Baby Crib Mattress, Infant to Toddler | Avocado Green MattressÂ®	2	Flat surface that things could be put on	2		0	5	Child sleeping on its own.
Furniture Evaluation Questionnaire - Consolidated.xlsx	Co	Q	Baby mattress	low	co_q_low	Little Green Sheep Natural Crib mattress	57 x 72 x 4cm	Little Green Sheep Natural Crib Mattress - Stokke Mini Crib (pramworld.co.uk)	2		1	Oval, no corners	0	4	For such a young child that it should be sleeping with parents; more people in the room, less likelihood of sleeping through fire.
Furniture Evaluation Questionnaire - Consolidated.xlsx	Co	R	CotsCribs	high	co_r_high	velvet dusty bassinet	37 x 98 x 63 - 70% polyester, 30% viscose	Aristot blue Velvet Dusty Bassinet | Harrods UK	3		3		4	4
Furniture Evaluation Questionnaire - Consolidated.xlsx	Co	R	CotsCribs	low	co_r_low	Sophie Swinging Rocking Crib with Mattress	84x55x103cm	Obaby Sophie Swinging Rocking Crib with Mattress & Reviews | Wayfair.co.uk	3	Ignition risk raised by proximity to bed, so the bed factors affect the crib as well.	1		4	4	Same reasoning as crib in bedroom
Furniture Evaluation Questionnaire - Consolidated.xlsx	Co	T	Carry cots carry cribs moses	high	co_t_high	bugaboo donkey3 carrycot	H12.5 x W37 x L78.3cm	Bugaboo Donkey3 Carrycot, Black (johnlewis.com)	2		3		5	4	For very young children, can be left anywhere
Furniture Evaluation Questionnaire - Consolidated.xlsx	Co	T	Carry cots carry cribs moses	low	co_t_low	waffle quilted palm moses basket	75 x 28 x 24cm	Clair de Lune Waffle Quilted Palm Moses Basket (clair-de-lune.co.uk)	2		2		4	4
Furniture Evaluation Questionnaire - Consolidated.xlsx	Co	U	Baby travel cots Playpens	high	co_u_high	Foam playpen set	30x14.8x7.4cmx6cm	Foam Playpen Set (simplyutopia.co.uk)	2	Floor and flat surfaces	2		7	2
Furniture Evaluation Questionnaire - Consolidated.xlsx	Co	U	Baby travel cots Playpens	low	co_u_low	DERYAN Pop-up Travel Cot Baby Luxe with Mosquito Net Cream	120x75x50cm	DERYAN Pop-up Travel Cot Baby Luxe with Mosquito Net Cream - Cream (manomano.co.uk)	2		3		4	5	Asleep, zipped up.
Furniture Evaluation Questionnaire - Consolidated.xlsx	Co	V	Baby nests	high	co_v_high	Grey Stars Baby Nest Cocoon XXL	120 x 65 cm	Grey Stars Baby Nest Cocoon XXL - Jukki.uk - Baby Shop	2		2		4	5	More likely to be unattended
Furniture Evaluation Questionnaire - Consolidated.xlsx	Co	V	Baby nests	low	co_v_low	Dockatot Deluxe+ Dock	85x46cm	Dockatot Deluxe+ Dock - Pristine White | Nursery Accessories â€“ Mamas & Papas UK (mamasandpapas.com)	2		2		4	4	For a smaller baby, but less likely to be unattended. Younger means mobility more modified by presence of the parent.
Furniture Evaluation Questionnaire - Consolidated.xlsx	Co	W	Baby products supplied with	high	co_w_high	All way soother	72.7x81x65.2	Graco All Ways Soother - Horizon | littlewoods.com	3	Motorised.	4		2	4	May nap, shouldn't sleep, strapped in, should be supervised.
Furniture Evaluation Questionnaire - Consolidated.xlsx	Co	W	Baby products supplied with	low	co_w_low	Ellie Float Bouncer	5x50x52cm	BabaBing! Ellie Float Bouncer, Multi (johnlewis.com)	2		3		1	3	Not strapped in, still very small child.
Furniture Evaluation Questionnaire - Consolidated.xlsx	Co	X	Seperately supplied upholste	high	co_x_high	Insert for use in high chairs	60 x 55 x 2	https://www.boots.com/babymoov-cosydream-smokey-10206101?cm_mmc=bmm-buk-google-ppc-_-PLAs_HeroCompare-_-Mother+%26+Baby-_-UK_Brand_Shopping_Mother+%26+Baby+SSC&gclid=Cj0KCQjw6s2IBhCnARIsAP8RfAjM5bjme0_lJyrxYjInq7jiVg522qgYR4yO512m4MPviHcXnKbODBUaAqanEALw_wcB&gclsrc=aw.ds	1		2	Intended for use in high chair so scored as such	3	2	Strapped in but not unattended, no asleep
Furniture Evaluation Questionnaire - Consolidated.xlsx	Co	X	Seperately supplied upholste	low	co_x_low	Newborn insert for prams	800g	https://www.amazon.co.uk/OLOBABY-Support-Snuzzler-Reducer-Allergic/dp/B07QD6SWF6/ref=asc_df_B07QD6SWF6/?tag=googshopuk-21&linkCode=df0&hvadid=430885841208&hvpos=&hvnetw=g&hvrand=3329838739812584158&hvpone=&hvptwo=&hvqmt=&hvdev=c&hvdvcmdl=&hvlocint=&hvlocphy=1006490&hvtargid=pla-942566168611&psc=1&tag=&ref=&adgrpid=105482963732&hvpone=&hvptwo=&hvadid=430885841208&hvpos=&hvnetw=g&hvrand=33298387398…	1		5	Intended for use in a pram so scored as for pram	3	3	Scored as for pram
Furniture Evaluation Questionnaire - Consolidated.xlsx	Co	Y	Play mat	high	co_y_high	Elephant activity gym and playmat	90cm diameter	Elephant Activity Gym & Playmat | JoJo Maman Bebe	2		3	Included the toys	4	4	Not unattended, but for very small children
Furniture Evaluation Questionnaire - Consolidated.xlsx	Co	Y	Play mat	low	co_y_low	Grey Baby Playmat	120x120cm	Grey Baby Playmat | Quilted Baby Playmat | 100% Soft Cotton (thelittlegreensheep.co.uk)	2		1		0	3	Less likely to be unattended
Furniture Evaluation Questionnaire - Consolidated.xlsx	Co	Z	Baby changing mats	high	co_z_high	Textiles changing mat	73x51x12cm	Harriet Bee Textile Changing Mat For Baby Bath Light Blue | Wayfair.co.uk	2		2		3	2
Furniture Evaluation Questionnaire - Consolidated.xlsx	Co	Z	Baby changing mats	low	co_z_low	Essentials changing mattress	80x45x6cm	Essentials Changing Mattress Safari | Bathing & Changing â€“ Mamas & Papas UK (mamasandpapas.com)	2		1		0	2
Furniture Evaluation Questionnaire - Consolidated.xlsx	Co	AC	Pet beds	high	co_ac_high	Country Dog Sofa Bed	120 x 75 x 27	Country Dog Sofa Bed for Large Dogs | Olive Green Colour â€“ George Barclay	4	Dogs drag beds around	2		3	3
Furniture Evaluation Questionnaire - Consolidated.xlsx	Co	AC	Pet beds	low	co_ac_low	Dog Mat	5 x 24 x 2	Dog mat 100 2cm thick SOLOGNAC - Decathlon	3	Cats don't drag beds around.	1		0	2
Furniture Evaluation Questionnaire - Consolidated.xlsx	Co	AD	Outdoor furniture	high	co_ad_high	Outdoor fabric snug with rising table	Length as Daybed - 232cm, Daybed sofa - 70x116x116, Footstool - 40/57x90	Maze Lounge - Snug Lifestyle Suite - Flanelle (mazeliving.co.uk)	2		3		4	3	Could easily end up in a conservatory
Furniture Evaluation Questionnaire - Consolidated.xlsx	Co	AD	Outdoor furniture	low	co_ad_low	Footstool rattan	53x53x5	Footstool rattan - footstool, foot stool, foot rest - grey (manomano.co.uk)	2		2		0	1
Furniture Evaluation Questionnaire - Consolidated.xlsx	Co	AE	Upholstered items for outdo	high	co_ae_high	bench cushion	108 x 42 x 5 cm	Grey Bench Cushion, Two Seater (homescapesonline.com)	3	Can be used intechangeably with furniture cushions	3	Dimpling makes it a 3	0	3	Probably brought in only for sleeping, for an unlucky guest
Furniture Evaluation Questionnaire - Consolidated.xlsx	Co	AE	Upholstered items for outdo	low	co_ae_low	garden cushion pad	42x39x4cm	Footstool rattan - footstool, foot stool, foot rest - grey (manomano.co.uk)	3	Can be used intechangeably with furniture cushions	2		0	2	Less likely to be used for sleeping
Furniture Evaluation Questionnaire - Consolidated.xlsx	Co	AF	Upholstered supports or liv	high	co_af_high	Upholstered safety rails	196x86x13cm	https://www.shelden-healthcare.co.uk/extra-high-side-rail-electric-bumpers-standard.html?&utm_source=google&utm_medium=surfaces&gclid=Cj0KCQjw6s2IBhCnARIsAP8RfAgo8bVh3LvuSifpCV8dDQApqOql7HWEd2vYCLZpNRNBTed39RpJpRYaAqF5EALw_wcB	4	Likelihood of smoking, nearby electricals for care	2		2	5
Furniture Evaluation Questionnaire - Consolidated.xlsx	Co	AF	Upholstered supports or liv	low	co_af_low	coccyx seat wedge	36 x36 x10cm	Coccyx Seat Wedge - NRS Healthcare	3		1		3	2
Furniture Evaluation Questionnaire - Consolidated.xlsx	Co	XX	Armchairs	high	co_xx_high	Large rise and recline chair		https://www.stuartmobility.co.uk/product/cosi-chair-heddon-dual-motor/	5	Chair risks with motorised component	3		3	5
Furniture Evaluation Questionnaire - Consolidated.xlsx	Co	XX	Armchairs	low	co_xx_low	Small accent chair		https://www.livingandhome.co.uk/products/small-velvet-accent-chair?currency=GBP&variant=32491438899246&utm_medium=cpc&utm_source=google&utm_campaign=Google%20Shopping&gclid=CjwKCAjw0qOIBhBhEiwAyvVcf98S3INtKDwL1CBRQYQCY45v4C5zHX5e36l3iB_UZaKXiMCGwsbuJBoCBPQQAvD_BwE	3	Can be moved around, used as a side table	2	Quite a lot of corners	1	2
Furniture Evaluation Questionnaire - NB.xlsx	NB	A	Headboards	high	nb_a_high	High backed, winged, emperor size bed headboard	Err:509	https://www.theheadboardworkshop.co.uk/25-emperor-headboards	3	Lower likelyhood:Mostly used in bedroom, No flat surfaces to lay ignition sources on Higher likelyhood: Could come close to smokers materials or candels (wings might act as catchpoints)	3	Shape not too ornate relative to all furniture (though ornate for a headboard) and buttoning does increase surface area but only on a vertical surface	1	4	People in bed likley to be asleep and could be intoxicated and have mobility issues as well. Often 2 people so twice the chance that one wakes up in time to avoid serious injury.	0.320045	Err:509
Furniture Evaluation Questionnaire - NB.xlsx	NB	A	Headboards	low	nb_a_low	Plain, single bed upholstered headboard	Err:509	https://www.wayfair.co.uk/furniture/pdp/17-stories-corozon-upholstered-headboard-u001229883.html?piid=605156064%2C605156089	2	Lower likelyhood: Mostly used in bedroom, No flat surfaces to lay ignition sources on Higher likelyhood: Could come close to smokers materials or candels, but less likely than headboard with wings	2	Very plain headboard, less ornate than winged version with no buttoning	1	4	Person in bed likley to be asleep and could be intoxicated and have mobility issues as well.	0.0305	Err:509
Furniture Evaluation Questionnaire - NB.xlsx	NB	B	Footboards	high	nb_b_high	Bloomsbury Market Stanleytown Footboard	Err:509	Bloomsbury Market Stanleytown Footboard | Wayfair	2	Lower likelyhood:Mostly used in bedroom, No flat surfaces to lay ignition sources on Higher likelyhood: Could come close to smokers materials or candels but less likley than headboard as away from the hads/face	3	Shape not too ornate relative to all furniture (though ornate for a footboard) and buttoning does increase surface area but mostly on a vertical surface	1	4	People in bed likley to be asleep and could be intoxicated and have mobility issues as well. Often 2 people so twice the chance that one wakes up in time to avoid serious injury.	0.175515	Err:508
Furniture Evaluation Questionnaire - NB.xlsx	NB	B	Footboards	low	nb_b_low	Not sold separately but very plain diven for single bed	0.6 x 0.98 x 0.11	https://nowtobed.co.uk/hypnos-footboard	2	Lower likelyhood:Mostly used in bedroom, No flat surfaces to lay ignition sources on Higher likelyhood: Could come close to smokers materials or candels but less likley than headboard as away from the hads/face	2	Very plain footboard, less ornate than high-risk version with no buttoning	1	4	Person in bed likley to be asleep and could be intoxicated and have mobility issues as well.	0.06468	Err:509
Furniture Evaluation Questionnaire - NB.xlsx	NB	C	Side-rails	high	nb_c_high	Not sold seperately but siderails here are thick, buttoned, covered in velvet and for a superking bed	G - Siderail Height: 30 cm: H - Siderail Width: 31 cm; Bed length = 198cm	https://www.happybeds.co.uk/grande-steel-crushed-velvet-fabric-bed-frame-6ft-super-king-size?gclid=Cj0KCQjw6s2IBhCnARIsAP8RfAheBVOucQ9hXf7NBMzksmyV3ah2XkP5_sPzAqkxpCRAJ2CsOdjVrH0aAnDhEALw_wcB	3	Lower likelyhood:Mostly used in bedroom, No flat surfaces to lay ignition sources on Higher likelyhood: Could come close to smokers materials or candels but less likley than headboard as away from the hads/face, also at floor hight so chance of heaters being close by	3	Shape not too ornate relative to all furniture (though ornate for a footboard) and buttoning does increase surface area but mostly on a vertical surface	2	4	People in bed likley to be asleep and could be intoxicated and have mobility issues as well. Often 2 people so twice the chance that one wakes up in time to avoid serious injury.	0.36828	0.3 x 0.31 x 1.98 (doubled for two side rails)
Furniture Evaluation Questionnaire - NB.xlsx	NB	C	Side-rails	low	nb_c_low	Toddler safety bed rail	37cm H x 24cm W x 90cm L	https://www.wayfair.co.uk/furniture/pdp/babydan-sleep-n-safe-bed-rail-bgdd1091.html	1	Lower likelyhood:Mostly used in bedroom, No flat surfaces to lay ignition sources on. For use on toddler beds, who are unlikely to have access to ignition sources Higher likelyhood:	2	Relatively simple shape with minimal upholstery around the edge of the rail	1	4	Used attached to bed with sleeping child, who my be slow to respond to a fire if woken	0.01665	Err:509
Furniture Evaluation Questionnaire - NB.xlsx	NB	D	Upholstered bed base	high	nb_d_high	Supe-king sized upholstered bed with large headboard and deep footboard for putting TVs in	Base - 1.945 x 1.9 x 0.4, Headboard 1.945 x 0.11 x 1.16, Footboard 1.945 x 0.3 x 0.805	https://www.time4sleep.co.uk/products/copenhagen-upholstered-ottoman-tv-bed-grey	3	Lower likelyhood:Mostly used in bedroom, flat surface unlikely to be uncovered (usually under mattresses) Higher likelyhood: Floor hight so closer to ignition sources like heaters,	4	Very ornate bed - with such a large footboard, but generally edges are rounded and there are no decorative elements hanging down so not as complex as a pram or similar	2	4	People in bed likley to be asleep and could be intoxicated and have mobility issues as well. Often 2 people so twice the chance that one wakes up in time to avoid serious injury.	0.375481	base(rim) - wooden slats as actual mattress base = 1.945*0.05*0.4*2+1.9*0.05*0.4*2, headboard =1.945*0.11*(1.16-0.4), footboard(1.945*0.3*(0.805-0.4))*0.25 (assume footboard only 25% upholstered/filled - rest is space for the tv etc.)
Furniture Evaluation Questionnaire - NB.xlsx	NB	D	Upholstered bed base	low	nb_d_low	Single upholstered bed with headboard only and legs	Base 0.98 x 1.95 x 0.25, Headboard 0.98 x 0.11 x 0.96	https://www.time4sleep.co.uk/products/oslo-2-upholstered-bed-pink	2	Lower likelyhood:Mostly used in bedroom, flat surface unlikely to be uncovered (usually under mattresses); Upholstery further from floor so less likely to ignite from heaters placed near it Higher likelyhood:	3	Simple frame with minimal upholstery, mostly headboard	1	4	Person in bed likley to be asleep and could be intoxicated and have mobility issues as well.	0.232759	Err:509
Furniture Evaluation Questionnaire - NB.xlsx	NB	E	Divans	high	nb_e_high	Superking divan base	180 x 200 x 34	https://www.buttonandsprung.com/base-super-king-size-divan	2	Lower likelyhood:Mostly used in bedroom, flat surface unlikely to be uncovered (usually under mattresses) Higher likelyhood: Floor hight so closer to ignition sources like heaters,	2	Rectangular shape with realtively sharp corners and could have drawer handles if storage built in	0	4	Part of a bed used by sleeping people	0.918	Err:508
Furniture Evaluation Questionnaire - NB.xlsx	NB	E	Divans	low	nb_e_low	Pocket Sprung 2500 Upholstered Divan Base, Single. Canvas Pebble	190 x 90 x 30 cm x 6cm castor height 6cm	John Lewis & Partners Pocket Sprung 2500 Upholstered Divan Base, Single, Canvas Pebble, FSC-Certified (Pine)	3	Lower likelyhood:Mostly used in bedroom, flat surface unlikely to be uncovered (usually under mattresses) but being sprung it has a slightly higher chance than a non-sprung version Higher likelyhood: Floor hight so closer to ignition sources like heaters,	2	Rectangular shape with realtively sharp corners and could have drawer handles if storage built in	0	4	Part of a bed used by sleeping people	0.38475	Err:509
Furniture Evaluation Questionnaire - NB.xlsx	NB	F	Scatter Cushion	high	nb_f_high	Modern Scatter cushion pillow	43x43cm	Rocco Laos Sand Bobble Tassel Boho Woven 43X43cm Modern Scatter Cushion Pillow (manomano.co.uk)	2	Lower likelyhood:Mostly used in livingroom or bedroom, not at floor-level Higher likelyhood: Could come into contact with smoker material and have conductive ignition sources placed on it when placed on sofas or chairs	3	Tassles and other decorative elemnts increase risk of ignition and complextiy of shape	1	3	Though not intended for, it could percievably be used as temporary pillow for napping, sleeping on sofa or bed, and by intoxicated person or someone with limited mobility	0.01849	Err:509
Furniture Evaluation Questionnaire - NB.xlsx	NB	F	Scatter Cushion	low	nb_f_low	Basic Plain Cushion, Mustard	45x45cm	ANYDAY John Lewis & Partners Basic Plain Cushion	2	Lower likelyhood:Mostly used in livingroom or bedroom, not at floor-level Higher likelyhood: Could come into contact with smoker material and have conductive ignition sources placed on it when placed on sofas or chairs	1	Very simple shape, similar to standard pillow or seat pad	1	3	Though not intended for, it could percievably be used as temporary pillow for napping, sleeping on sofa or bed, and by intoxicated person or someone with limited mobility	0.02025	Err:509
Furniture Evaluation Questionnaire - NB.xlsx	NB	G	Light up childrens cushion	high	nb_g_high	white light up cloud cushion	43x33cm	White Light Up Cloud Cushion | Dunelm	2	Lower likelyhood:Mostly used in bedroom by children who are less likely to have access to ignition sources, No flat surfaces to lay ignition sources on Higher likelyhood: Faults in the electonics and batteries inside could act as ignition source	2	Non-regular shape, but no decorative (hanging-down) elements that could act as catch-points	0			0.01452	Err:509
Furniture Evaluation Questionnaire - NB.xlsx	NB	G	Light up childrens cushion	low	nb_g_low	game over aracade decorative LED cushion	37x37x9cm	Game Over Arcade Decorative LED Cushion (gamestore64.com)	2	Lower likelyhood:Mostly used in bedroom by children who are less likely to have access to ignition sources, No flat surfaces to lay ignition sources on Higher likelyhood: Faults in the electonics and batteries inside could act as ignition source	1	Regular square cushion shpe	0			0.012321	Err:509
Furniture Evaluation Questionnaire - NB.xlsx	NB	H	Seat Pads	high	nb_h_high	Thick seat pads with decorative details	43x43cm	Buy Set of 2 Seat Pads from the Next UK online shop	3	Lower likelyhood:Off the floor so unlikely to be ignited by heaters Higher likelyhood: Often found in kitchens/dining rooms, present a flat suface conductive ignition sources could be placed on and left	2	Simple cushion with ties and surface texture slightly increasing ornateness relative to completely flat cushion	1	2	Could be used by intoxicated and sleeping adults, but not intended for that purpose. In intended use on dining chairs likelyhood of person with limited capacity to react is miinmial	0.01849	Err:509
Furniture Evaluation Questionnaire - NB.xlsx	NB	H	Seat Pads	low	nb_h_low	Paris dining chair cushion	2x41x40cm	Alpen Home Paris Dining Chair Cushion & Reviews | Wayfair.co.uk	3	Lower likelyhood:Off the floor so unlikely to be ignited by heaters Higher likelyhood: Often found in kitchens/dining rooms, present a flat suface conductive ignition sources could be placed on and left	1	Simple cushion	1	2	Could be used by intoxicated and sleeping adults, but not intended for that purpose. In intended use on dining chairs likelyhood of person with limited capacity to react is miinmial	0.003362	Err:509
Furniture Evaluation Questionnaire - NB.xlsx	NB	I	Pillows	high	nb_i_high	Kally U-Shaped Pregnancy Pillow	150 x 33cm	Pregnancy Pillow Best U Shaped Full Body Maternity Pillow for Sleeping (kallysleep.com)	1	Lower likelyhood: Used in bed, pregnant people (who buy these type of pillows) probably less likely to smoke than general population Higher likelyhood:	2	Long relatively comlex shape pillow, though still flat and as likely to be used under covers etc. catch points aren't likely to be relevant	1	4	Used by sleeping people	0.0792	Err:508
Furniture Evaluation Questionnaire - NB.xlsx	NB	I	Pillows	low	nb_i_low	Silentnight safe nights anti allergy cot bed pillow	60 x 40 cm	Silentnight Safe Nights Anti-Allergy Cot Bed Pillow	2	Lower likelyhood: Used in bed Higher likelyhood: Could be brought close to smoking material, candels etc.	1	Very plain pillow	1	4	Used by sleeping people	0.024	Err:509
Furniture Evaluation Questionnaire - NB.xlsx	NB	J	Floor cushion	high	nb_j_high	Linen Look Multicoloured Slub Floor Cushion	55 x 55 x 15	Linen Look Multicoloured Slub Floor Cushion | Dunelm	4	Lower likelyhood: Generally used in living room or bedroom for sitting on/leaning against Higher likelyhood: At floor hight close to heaters and with large flat surface for putting conductive heat sources on	1	Relatively spherical chaped floor cushion, no surface details othe than small handle	0	2	Not for sleeping on (though could perceivabley be used as a temporary pillow) and not suitable for use by those with mobility issues	0.045375	Err:508
Furniture Evaluation Questionnaire - NB.xlsx	NB	J	Floor cushion	low	nb_j_low	Cotton mauve floor cushion	40x40x8cm	Cotton Mauve Floor Cushion, 40 x 40 cm (homescapesonline.com)	4	Lower likelyhood: Generally used in living room or bedroom for sitting on/leaning against Higher likelyhood: At floor hight close to heaters and with large flat surface for putting conductive heat sources on	2	Corners, less cpherical shape and surface detail make this floor cushion slightly more ornate than the previous one	0	2	Not for sleeping on (though could perceivabley be used as part of a temporary bed) and not suitable for use by those with mobility issues	0.0128	Err:509
Furniture Evaluation Questionnaire - NB.xlsx	NB	K	Bean bags	high	nb_k_high	Luxury Chenille Couch Bean Bag	200 x 90	Luxury Chenille Couch Bean Bag (greatbeanbags.com)	3	Lower likelyhood: Mostly used in living room Higher likelyhood: On floor (so close to many ignition source), could be used instead of main sofa (long periods of time with smokers materials and heater nearby)	3	Average ornateness	3	4	Could sleep on it, but it would be very unlikely for adults with limited mobility to use it (too hard to get up/down from it)	1.08	Err:509
Furniture Evaluation Questionnaire - NB.xlsx	NB	K	Bean bags	low	nb_k_low	Kidz Pod Bean Bag Chair	25 x 36 x 36	17 Stories Kidz Pod Bean Bag Chair & Reviews | Wayfair.co.uk	3	Lower likelyhood:Mostly used in living room, primarily for use by kids who are unlikely to have access to many ignition sources Higher likelyhood: Easily movable, on floor (so close to many ignition source)	1	High sphericity, no catch points (excpet for label)	0	1	Can't sleep on it and children are very mobile	0.0254469	25446.9
Furniture Evaluation Questionnaire - NB.xlsx	NB	L	Padded stools Footstools Ot	high	nb_l_high	Large upholstered ottoman/footstool	100 x 100 x 40	https://www.wayfair.co.uk/furniture/pdp/fairmont-park-eilers-100cm-wide-velvet-tufted-square-cocktail-ottoman-u000835284.html?piid=770071853	3	Lower likelyhood:Mostly used in living room, Higher likelyhood: Easily movable, on floor (so close to many ignition source) and presentas a large flat surface (that could double up as a coffee table) where conductive and other ignition sources could be placed)	3	Simple shape but ornate surface texture gives overall medium ornateness score	0	1	Could be used as a seat as well as footstool, bit difficult to conceive where someone could sleep on it or get stuck in/on it	0.3	Err:509
Furniture Evaluation Questionnaire - NB.xlsx	NB	L	Padded stools Footstools Ot	low	nb_l_low	Wide round solid colour storage ottoman with storage	38 x 40 x 40	Ebern Designs Stanger 40Cm Wide Round Solid Colour Storage Ottoman with Storage | Wayfair.co.uk	3	Lower likelyhood:Mostly used in living room, Higher likelyhood: Easily movable, on floor (so close to many ignition source) and presentas a large flat surface (that could double up as a coffee table) where conductive and other ignition sources could be placed)	2	Simple shape and smooth surface	0	1	Could be used as a seat as well as footstool, bit difficult to conceive where someone could sleep on it or get stuck in/on it	0.0358142	Err:509
Furniture Evaluation Questionnaire - NB.xlsx	NB	M	Loose covers and stretch cov	high	nb_m_high	Replacement cover for large Ikea sofa	Manstad Sofa Bed Dimensions: Width: 240cm, Depth: 90/155cm, Height: 73 cm	https://comfort-works.com/en-au/manstad/manstad-snug-fit-sofa-cover-299/?F220-03,NOUSB	4	Lower likelyhood: Found primarily in living rooms Higher likelyhood: Sofa, which these act as the primary covers for, could be used to smoke on and have heaters brought close to them	4	Large sofa, with extra leg-room bit. Cover assumed to take on all properties of the whole sofa as not used in any other context	3	5	People, including intoxicated and those with limited mobility, could fall asleep on the sofa.	0.6015	Err:509
Furniture Evaluation Questionnaire - NB.xlsx	NB	M	Loose covers and stretch cov	low	nb_m_low	Replacement cover for small ikea armchair	Ekero Armchair Dimensions: Width: 70 cm, Depth: 73 cm, Height: 75 cm	https://comfort-works.com/en/ekero/ekero-armchair-slipcover-1085/?F220-03	3	Lower likelyhood: Found primarily in living rooms Higher likelyhood: Seat, which these act as the primary covers for, could be used to smoke on and have heaters brought close to them. though this model doesn't look like one you'd likely spend too much time in	3	Relatively simple armchair. Cover assumed to take on all properties of the whole sofa as not used in any other context	3	2	People, including intoxicated and those with limited mobility could use this item though sleeping in it would be difficult	0.1533	Err:509
Furniture Evaluation Questionnaire - NB.xlsx	NB	N	Prams Push Chairs	high	nb_n_high	Hauck Rapid 3R Duo Bundle	92 Ã— 76 Ã— 105 cm (17,10 kg)	Hauck Rapid 3R Duo Bundle - Silver/Charcoal - Smart Kid Store	1	Lower likelyhood:Large item you wouldn't bring into the house unless you had to, and if you did it would stay in a hall or dorrway to the outside Higher likelyhood: Floor hlight so could be close to heaters and conductive ignition sources could conceivably be put in it	5	Complex shape with hoods, seats, straps, foot-rest, storage bag underneath and moving parts.	2	4	Children could be strapped in so unable to escape without help. They could also conceiably sleep in this product - though not primarily designed for this and there will be a disclaimer saying not to leave your children unattended in it	0.11115	Prams est. to be 13% by weight fabric and upholstery (https://wiki.ece.cmu.edu/ddl/index.php/Baby_stroller), which has approx density of 20kg/m^3
Furniture Evaluation Questionnaire - NB.xlsx	NB	N	Prams Push Chairs	low	nb_n_low	Joie Nitro stroller	72 x 54 x 30cm (7.5kg)	Buy Joie Nitro Stroller | Prams and pushchairs | Argos	1	Lower likelyhood: Item you wouldn't bring into the house unless you had to, and if you did it would stay in a hall or dorrway to the outside. Also easily folded up and might be stored in that position in an out-of-the-way place Higher likelyhood: Floor height so could be close to heaters and conductive ignition sources could conceivably be put in it	4	Less complex than double buggy version with significantly less upholstery	1	4	Children could be strapped in so unable to escape without help. They could also conceiably sleep in this product - though not primarily designed for this and there will be a disclaimer saying not to leave your children unattended in it	0.04875	Prams est. to be 13% by weight fabric and upholstery (https://wiki.ece.cmu.edu/ddl/index.php/Baby_stroller), which has approx density of 20kg/m^3
Furniture Evaluation Questionnaire - NB.xlsx	NB	O	Child trailers and strollers	high	nb_o_high	Large item - cycle trailer	11kg	https://www.bikester.co.uk/thule-coaster-bike-trailer-black-1422318.html?_cid=21_1_-1_9_58_1422318_524292382310_pla&ef_id=Cj0KCQjw6s2IBhCnARIsAP8RfAhtmsvP6fgmRT2GdsUdhNQ-9Kh-hMe05LQ9tFSxVLf9ilKtSP24wQsaAizxEALw_wcB:G:s&campaign_detail=smart_shopping&gclid=Cj0KCQjw6s2IBhCnARIsAP8RfAhtmsvP6fgmRT2GdsUdhNQ-9Kh-hMe05LQ9tFSxVLf9ilKtSP24wQsaAizxEALw_wcB	1	Lower likelyhood:Large item you wouldn't bring into the house unless you had to, and if you did it would stay in a hall or dorrway to the outside Higher likelyhood: Floor hlight so could be close to heaters and conductive ignition sources could conceivably be put in it	5	Inside compartment, and liekly seaprate one for storage with seats, footwells, straps and moving parts. Very complicated relative to furniture	6	4	Children could be strapped in so unable to escape without help. They could also conceiably sleep in this product - though not primarily designed for this and there will be a disclaimer saying not to leave your children unattended in it	0.0715	Assume fabric/upholstery breakdown similar to pram (Prams est. to be 13% by weight fabric and upholstery (https://wiki.ece.cmu.edu/ddl/index.php/Baby_stroller), which has approx density of 20kg/m^3)
Furniture Evaluation Questionnaire - NB.xlsx	NB	O	Child trailers and strollers	low	nb_o_low	Small amount of upholstery on seat of push along bike/storller	6.8kg	https://www.vertbaudet.co.uk/4-in-1-progressive-tricycle-by-globber-blue.htm?ProductId=620032044&FiltreCouleur=6419&FiltreTaille=ONE%20SIZE&cmpid=SEA_GS_0001001001&&cmpid=SEA_GS_0001001001&Track=ref_payant&gclid=Cj0KCQjw6s2IBhCnARIsAP8RfAgsfZfKcGriy1_-tX2oF2tActDy4exNmbcjkJ7pR0TZC1zIpIwWuVYaAnI2EALw_wcB&gclsrc=aw.ds	1	Lower likelyhood:Large item you wouldn't bring into the house unless you had to, and if you did it would stay in a hall or dorrway to the outside Higher likelyhood:	4	IVery complicated shape product though upholstered part (seat and straps) is very small and relatively simple	1	3	Children could be strapped in so unable to escape without help. Unlikely to sleep in it or lbe left unattended	0.006	Small amount of upholstery on seat. - eye-ball to be approx 1/4 pillow worth
Furniture Evaluation Questionnaire - NB.xlsx	NB	P	Car Seat	high	nb_p_high	Heavy 1st size car seat with reclining function	4.9kg	https://www.madeformums.com/reviews/kiddy-evo-luna-i-size-car-seat-review/	2	Lower likelyhood:Mostly used and often left in the car Higher likelyhood: Can be brought into the house and movable so placed on floor or any other surface., potentially close to ignition sources	4	Straps, handles, cushions, and moving parts make it a complex furniture itme, but not as much as prams	1	4	Children could be strapped in so unable to escape without help. They could also conceiably sleep in this product - there will be a disclaimer saying not to leave your children unattended in it	0.048	Err:509
Furniture Evaluation Questionnaire - NB.xlsx	NB	P	Car Seat	low	nb_p_low	Lightest newborn car seat currently on the market	3.8kg	https://www.maxi-cosi.co.uk/car-seats/rock?gclid=Cj0KCQjw6s2IBhCnARIsAP8RfAi75o3AL3tUdLoxXBxyNdHcXQPfdQ6whtSkBqBZGN1_6qRetY5Jjq4aAkd2EALw_wcB	2	Lower likelyhood:Mostly used and often left in the car Higher likelyhood: Can be brought into the house and movable so placed on floor or any other surface., potentially close to ignition sources	4	Straps, handles, cushions, and moving parts make it a complex furniture itme, but not as much as prams	1	4	Children could be strapped in so unable to escape without help. They could also conceiably sleep in this product - there will be a disclaimer saying not to leave your children unattended in it	0.036	Err:509
Furniture Evaluation Questionnaire - NB.xlsx	NB	Q	Baby mattress	high	nb_q_high	luxury organic crib mattress	0.71x1.42x0.15 m	https://www.avocadogreenmattress.com/products/organic-crib-mattress?irclickid=Wi-1TuSMgxyLR2l0izV-TRQqUkBRrvz9h30yVU0&irgwc=1&utm_medium=affiliate&utm_source=impact&utm_campaign=10078&ar_clx=yes&ar_channel=impact&ar_campaign=affiliate&ar_adgroup=%7Bpublisher_id%7D&ar_ad=%7Bad_id%7D&ar_strategy=aff	2	Lower likelyhood:Mostly used in bedrooms by toddlers who are unlikely to have access to many ignition sources Higher likelyhood: Large flat surface for putting conductive ignition sources on	2	Simple shape but corners slightly increase chances of ignition	4	5	Designed on babies/toddlers to sleep on who wont be able to move away easily as cot designed to prevent them getting out. Children left unattended in cots/cribs	0.15123	0.15123
Furniture Evaluation Questionnaire - NB.xlsx	NB	Q	Baby mattress	low	nb_q_low	Little Green Sheep Natural Crib mattress	57 x 72 x 4cm	Little Green Sheep Natural Crib Mattress - Stokke Mini Crib (pramworld.co.uk)	2	Lower likelyhood:Mostly used in bedrooms by toddlers who are unlikely to have access to many ignition sources Higher likelyhood: Large flat surface for putting conductive ignition sources on	1	Very much like a cushion or pillow	4	5	Designed on babies/toddlers to sleep on who wont be able to move away easily as cot designed to prevent them getting out. Children left unattended in cots/cribs	0.0106311	0.0106311
Furniture Evaluation Questionnaire - NB.xlsx	NB	R	CotsCribs	high	nb_r_high	velvet dusty bassinet	37 x 98 x 63 - 70% polyester, 30% viscose	Aristot blue Velvet Dusty Bassinet | Harrods UK	2	Lower likelyhood: Generally used in bedroom, usually parents bedroom (as this is designed for children not sitting up) Higher likelyhood: Source of ignition could be placed in the bassinet and candels etc used in the bedroom could ignite the outside of the crib	3	Relatively ornate crib but in terms of shape of the upholstered element, realtively simple. Surface buttoning adds to complexity but roundness of edges reduces it	4	5	Babies will be left unattended in these to sleep, including in the day when adults might not be in the room with them. These are designed for very young infants who can not move away from a fire, just scream to raise the alarm	0.13152	Err:509
Furniture Evaluation Questionnaire - NB.xlsx	NB	R	CotsCribs	low	nb_r_low	Sophie Swinging Rocking Crib with Mattress	84x55x103cm	Obaby Sophie Swinging Rocking Crib with Mattress & Reviews | Wayfair.co.uk	2	Lower likelyhood: Generally used in bedroom, usually parents bedroom (as this is designed for children not sitting up) Higher likelyhood: Source of ignition could be placed in the crib	1	Upholstered element comprises of a very small thin foam-pad of a mattress only	4	5	Babies will be left unattended in these to sleep, including in the day when adults might not be in the room with them. These are designed for very young infants who can not move away from a fire, just scream to raise the alarm	0.01133	0.01133
Furniture Evaluation Questionnaire - NB.xlsx	NB	T	Carry cots carry cribs moses	high	nb_t_high	bugaboo donkey3 carrycot	H12.5 x W37 x L78.3cm	Bugaboo Donkey3 Carrycot, Black (johnlewis.com)		Lower likelyhood: Generally used ion pram which might be left in hall or near doorway, typically off the floor Higher likelyhood: Movable item, can be unclicked from pram and placed on tables, worktops, other large upholstered items etc., conductive heat sources could potentailly nbe placed on large flat surfaces	3	Item has part-cover and some features that could act as catch-points on it. Also could be used in conjuction with a pram (which is a very complex shape)	4	5	Designed for babies, who cant roll or sit up to sleep in. Liekly not going to sleep for very long or be left unattended by their parents but still high risk	0.011606	Err:509
Furniture Evaluation Questionnaire - NB.xlsx	NB	T	Carry cots carry cribs moses	low	nb_t_low	waffle quilted palm moses basket	75 x 28 x 24cm	Clair de Lune Waffle Quilted Palm Moses Basket (clair-de-lune.co.uk)		Lower likelyhood: Generally used in bedroom or livingroom, often kept off the floor (sometimes supplied with stand) to make placing baby in/out easier Higher likelyhood: Movable item, can be unclicked from pram and placed on tables, worktops, other large upholstered items etc., conductive heat sources could potentailly be placed in it	2	Simple oval shape with small thin foam pad type mattress (usually) in the base	4	5	Designed for babies, who cant roll or sit up to sleep in. Liekly not going to sleep for very long or be left unattended by their parents but still high risk	0.0104023	Err:509
Furniture Evaluation Questionnaire - NB.xlsx	NB	U	Baby travel cots Playpens	high	nb_u_high	Foam playpen set	30x14.8x7.4cmx6cm	Foam Playpen Set (simplyutopia.co.uk)	2	Lower likelyhood: Generally used in livingroom by infants without ready access to ignition sources Higher likelyhood: Floor height so heaters could be brought close by and conductive heat sources could potentailly be placed on large flat surfaces	2	Made up of relatively simple shaped sechions, and overall product shape wouldn't significantly alter ignition risk	7	2	Children would easily be able to escape in bcase of fire, small infants on such items would be being supervised	0.187921	assuming octagon with sides .65m = 2*(1+sqrt(2))0.65^2*0.06 (base) + 0.24*0.65*0.06*7 (sides)
Furniture Evaluation Questionnaire - NB.xlsx	NB	U	Baby travel cots Playpens	low	nb_u_low	DERYAN Pop-up Travel Cot Baby Luxe with Mosquito Net Cream	120x75x50cm	DERYAN Pop-up Travel Cot Baby Luxe with Mosquito Net Cream - Cream (manomano.co.uk)	2	Lower likelyhood: Generally used in bedroom, but not designed for regular use, just for travelling or occaisonal use when visitors are over Higher likelyhood: Floor height so heaters could be brought close by and conductive heat sources could potentailly be placed on large flat surfaces	4	Pop-up tent type structure with lots of angles and flap that opens and closes	4	5	Designed for toddlers to sleep in and they might not be able to escape easily if zipped closed	0.0261372	Err:508
Furniture Evaluation Questionnaire - NB.xlsx	NB	V	Baby nests	high	nb_v_high	Grey Stars Baby Nest Cocoon XXL	120 x 65 cm	Grey Stars Baby Nest Cocoon XXL - Jukki.uk - Baby Shop	2	Lower likelyhood: Generally used in bedroom and by infants without ready access to ignition sources Higher likelyhood: Movable item, can be placed on tables, worktops, other large upholstered items etc., conductive heat sources could potentailly be placed on large flat surfaces	2	Like cushion with rim	4	5	Designed for babies, who cant roll or sit up to sleep in. Likely not going to sleep for very long or be left unattended by their parents but still high risk	0.0668224	Assume oval shape: sides 2*pi()*sqrt((0.6^2+0.325^2)/2)*0.15*0.12+base(0.6*0.325*pi()*0.02)
Furniture Evaluation Questionnaire - NB.xlsx	NB	V	Baby nests	low	nb_v_low	Dockatot Deluxe+ Dock	85x46cm	Dockatot Deluxe+ Dock - Pristine White | Nursery Accessories â€“ Mamas & Papas UK (mamasandpapas.com)	2	Lower likelyhood: Generally used in bedroom and by infants without ready access to ignition sources Higher likelyhood: Movable item, can be placed on tables, worktops, other large upholstered items etc., conductive heat sources could potentailly be placed on large flat surfaces	2	Like cushion with rim	4	5	Designed for babies, who cant roll or sit up to sleep in. Likely not going to sleep for very long or be left unattended by their parents but still high risk	0.0319058	Assume oval shape: sides 2*pi()*sqrt((0.425^2+0.23^2)/2)*0.12*0.10+base(0.425*0.23*pi()*0.02)
Furniture Evaluation Questionnaire - NB.xlsx	NB	W	Baby products supplied with	high	nb_w_high	All way soother	72.7x81x65.2	Graco All Ways Soother - Horizon | littlewoods.com	3	Lower likelyhood: generally used in ivingroom by infants without ready access to ignition sources Higher likelyhood: Built in electronics, motors, batteries etc. which could start fire in ase of a fault	5	Large complex product shape with moving parts and dangling decorative items	1	4	Risk modified by fact infants should not be left unattended in these products. However, strapped in and potentially asleep unattended infant would be unable to escape a fire	0.024	Assume eq to 1 pillow
Furniture Evaluation Questionnaire - NB.xlsx	NB	W	Baby products supplied with	low	nb_w_low	Ellie Float Bouncer	5x50x52cm	BabaBing! Ellie Float Bouncer, Multi (johnlewis.com)	2	Lower likelyhood: generally used in livingroom by infants without ready access to ignition sources Higher likelyhood: Very mobile so could be moved and placed on surfaces including kitchen counters, tables, and beds	4	Large complex product shape without moving parts but with dangling decorative items	1	4	Risk modified by fact infants should not be left unattended in these products. However, strapped in and potentially asleep unattended infant would be unable to escape a fire	0.006	Assume eq to 1/4 a pillow (seat not upholstered - some padding around toy bar and straps only)
Furniture Evaluation Questionnaire - NB.xlsx	NB	X	Seperately supplied upholste	high	nb_x_high	Insert for use in high chairs	60 x 55 x 2	https://www.boots.com/babymoov-cosydream-smokey-10206101?cm_mmc=bmm-buk-google-ppc-_-PLAs_HeroCompare-_-Mother+%26+Baby-_-UK_Brand_Shopping_Mother+%26+Baby+SSC&gclid=Cj0KCQjw6s2IBhCnARIsAP8RfAjM5bjme0_lJyrxYjInq7jiVg522qgYR4yO512m4MPviHcXnKbODBUaAqanEALw_wcB&gclsrc=aw.ds	2	Lower likelyhood:High off ground, usually used near dining table, small flat surface area making it an unlikely item for placing ignition sources in/on Higher likelyhood: Easily movable, could be brought close to kitchen work surfaces and cooker	2	Simple product used which takes the shape of the highchair seat it is used in. Highchair itself as relatively complicated shape though usually made of hard plastic, wood and metal	3	3	Toddlers strapped in to highchair would not be able to escape in case of fire however safety guidance (to prevent risk of falling) states that children should not be left unattended in highchairs which significantlyl mitigates this risk	0.0066	assume density of 20kg/m^3, (0.6*0.55*0.02)
Furniture Evaluation Questionnaire - NB.xlsx	NB	X	Seperately supplied upholste	low	nb_x_low	Newborn insert for prams	800g	https://www.amazon.co.uk/OLOBABY-Support-Snuzzler-Reducer-Allergic/dp/B07QD6SWF6/ref=asc_df_B07QD6SWF6/?tag=googshopuk-21&linkCode=df0&hvadid=430885841208&hvpos=&hvnetw=g&hvrand=3329838739812584158&hvpone=&hvptwo=&hvqmt=&hvdev=c&hvdvcmdl=&hvlocint=&hvlocphy=1006490&hvtargid=pla-942566168611&psc=1&tag=&ref=&adgrpid=105482963732&hvpone=&hvptwo=&hvadid=430885841208&hvpos=&hvnetw=g&hvrand=33298387398…	1	Lower likelyhood:usually kept in pram, which is usually kep in a hall or near an outside door, sometimes folded away Higher likelyhood:	5	Adds to complexity of already complex product, i.e. pram	3	4	Toddlers strapped in to a pushchair would not be able to escape in case of fire however safety guidance in general is that children should not be left unattended in pushchairs which significantlyl mitigates this risk. However child is also more likely to be asleep in the pushcahir so risk higher than the highchair example	0.012	approx half a pillow
Furniture Evaluation Questionnaire - NB.xlsx	NB	Y	Play mat	high	nb_y_high	Elephant activity gym and playmat	90cm diameter	Elephant Activity Gym & Playmat | JoJo Maman Bebe	2	Lower likelyhood: mostly used by infants without access to ignition sources, mostly used in living rooms Higher likelyhood: Movable, and at floor hight so could be brought close to heaters Flat surface some ignition sources could be placed and left on	3	Hangy down decorative toy sthat could act as catch points also raised rim of mat adds complexity	1	5	Baby shouldnt be left unattended in this but could conceivably fall asleep on it and would struggle to escape if unable to sit up	0.030819	area pi()*0.45^2, circulference 2*pi()*0.45*0.08*0.008
Furniture Evaluation Questionnaire - NB.xlsx	NB	Y	Play mat	low	nb_y_low	Grey Baby Playmat	120x120cm	Grey Baby Playmat | Quilted Baby Playmat | 100% Soft Cotton (thelittlegreensheep.co.uk)	1	Lower likelyhood: mostly used by infants without access to ignition sources, mostly used in living rooms Higher likelyhood: Movable, and at floor hight so could be brought close to heaters Flat surface some ignition sources could be placed and left on	1	Flat simple thin quilted floor cushion	0	4	Baby should not be left anattended on playmat -and most babies could roll off to escape in case of fire (excl. very small babies). Could fall asleep on it	0.0226195	pi()*0.6^2*0.02
Furniture Evaluation Questionnaire - NB.xlsx	NB	Z	Baby changing mats	high	nb_z_high	Textiles changing mat	73x51x12cm	Harriet Bee Textile Changing Mat For Baby Bath Light Blue | Wayfair.co.uk	2	Lower likelyhood: upholstered element usually far off the floor (away from most heat sources) and unlikely to bring source of ignition in contact Higher likelyhood: Movable, and could be temporaily placed on other upholstered items, Flat surface some ignition sources could be placed and left on	2	Bolsters and ties around edges of this mat add to shape complexity	3	2	Babies/toddlers have low mobility but should never be left unattended on the changing mats (primarily because of fall risk as they are usually high off he ground). Some dresser units are designed to fit above cots and baby could be left in the cot which woul dbe then near to the fire.	0.044676	0.044676
Furniture Evaluation Questionnaire - NB.xlsx	NB	Z	Baby changing mats	low	nb_z_low	Essentials changing mattress	80x45x6cm	Essentials Changing Mattress Safari | Bathing & Changing â€“ Mamas & Papas UK (mamasandpapas.com)	2	Lower likelyhood: upholstered element usually far off the floor (away from most heat sources) and unlikely to bring source of ignition in contact Higher likelyhood: Movable, and could be temporaily placed on other upholstered items, Flat surface some ignition sources could be placed and left on	1	Very plain, non-complex shape (similar to cushion or pillow)	1	2	Babies/toddlers have low mobility but should never be left unattended on the changing mats (primarily because of fall risk as they are usually high off he ground). Some dresser units are designed to fit above cots and baby could be left in the cot which woul dbe then near to the fire.	0.0216	0.0216
Furniture Evaluation Questionnaire - NB.xlsx	NB	AC	Pet beds	high	nb_ac_high	Country Dog Sofa Bed	120 x 75 x 27	Country Dog Sofa Bed for Large Dogs | Olive Green Colour â€“ George Barclay	2	Lower likelyhood: Pets dont generallyhave access to sources of ignition Higher likelyhood: Large flat surfaces which ignition sources could be placed on, also at floor hight so could be pulled close to heaters or open fires	3	Looks like a small sofa in shape, medium ornateness	3	1	Not designed for use by people, and use by people unlikely. Animals would quickly react and escape from fire in most instances	0.1458	0.1458
Furniture Evaluation Questionnaire - NB.xlsx	NB	AC	Pet beds	low	nb_ac_low	Dog Mat	50 x 34 x 2	Dog mat 100 2cm thick SOLOGNAC - Decathlon	2	Lower likelyhood: Pets dont generallyhave access to sources of ignition Higher likelyhood: Large flat surfaces which ignition sources could be placed on, also at floor hight so could be pulled close to heaters or open fires	1	Flat thin mat with no surface decorative elments.	0	1	Not designed for use by people, and use by people unlikely. Animals would quickly react and escape from fire in most instances	0.0034	0.0034
Furniture Evaluation Questionnaire - NB.xlsx	NB	AD	Outdoor furniture	high	nb_ad_high	Outdoor fabric snug with rising table	Length as Daybed - 232cm, Daybed sofa - 70x116x116, Footstool - 40/57x90	Maze Lounge - Snug Lifestyle Suite - Flanelle (mazeliving.co.uk)	2	Lower likelyhood: Primarily not designed for indor use, most likely (decor wise) to be used in rooms such as conservatories, too large to move easily, even the individual parts, so likely to remain in downstairs rooms. Higher likelyhood: Large flat surfaces which ignition sources could be placed on, also parts could be arranged to make a temporary sleeping surface	3	Seats with cushions, that could be put in different arraangements, though seats themselves are relatively simple shapes	8	3	If brought into a house then people could conceivably use as main sofa and/or sleep on it and be asleep, intoxicated etc.	0.696	Chair back=1.16*0.35*0.08*4, chair seat cushions = 2.32^2*0.1, base (fabric on frame (not upholstered) = 2.32*0.3*4*0.01
Furniture Evaluation Questionnaire - NB.xlsx	NB	AD	Outdoor furniture	low	nb_ad_low	Footstool rattan	53x53x5	Footstool rattan - footstool, foot stool, foot rest - grey (manomano.co.uk)	2	Lower likelyhood: Primarily not designed for indor use, most likely (decor wise) to be used in rooms such as conservatories Higher likelyhood: Movable, and small enough to easily move into house and around different rooms, near ground height and with large flat surface	2	Upholstered element alone might only score 1 (similar to seat pad or cushion) though with rest of product given slightly higher score	0	1	Impossible to sleep and uncomfortable seat for people with mobility issues	0.019557	Err:509
Furniture Evaluation Questionnaire - NB.xlsx	NB	AE	Upholstered items for outdo	high	nb_ae_high	bench cushion	108 x 42 x 5 cm	Grey Bench Cushion, Two Seater (homescapesonline.com)	3	Lower likelyhood: Primarily not designed for indor use, and if brought in for storage likely to be put out the way in cupboard or similar Higher likelyhood: Large flat surfaces which ignition sources could be placed on, also very movable and could be placed on the floor near heat sources	2	More surface texture and less standard shape than low-risk example	0	3	Could be used as tamporary sleeping surface inside and used by sleeping/intoxicated people	0.02268	0.02268
Furniture Evaluation Questionnaire - NB.xlsx	NB	AE	Upholstered items for outdo	low	nb_ae_low	garden cushion pad	42x39x4cm	Footstool rattan - footstool, foot stool, foot rest - grey (manomano.co.uk)	3	Lower likelyhood: Primarily not designed for indor use, and if brought in for storage likely to be put out the way in cupboard or similar Higher likelyhood: Flat surfaces which ignition sources could be placed on, also very movable and could be placed on the floor near heat sources	1	Very simple cushion/pillow like product	0	3	Could be used as tamporary pillow for sleeping inside and used by sleeping/intoxicated people. Could also be used interchangably with cushions on sofas, where people can also sleep, become intoxicated	0.006552	0.006552
Furniture Evaluation Questionnaire - NB.xlsx	NB	AF	Upholstered supports or liv	high	nb_af_high	Upholstered safety rails	196x86x13cm	https://www.shelden-healthcare.co.uk/extra-high-side-rail-electric-bumpers-standard.html?&utm_source=google&utm_medium=surfaces&gclid=Cj0KCQjw6s2IBhCnARIsAP8RfAgo8bVh3LvuSifpCV8dDQApqOql7HWEd2vYCLZpNRNBTed39RpJpRYaAqF5EALw_wcB	4	Lower likelyhood: Generally used in bedroom or downstairs room, excluding the kitchen) Higher likelyhood: Person may spend a lot of time in the bed and there may be smokers materials around, sometimes the beds also have motors which may malfunction and act as ignition sources	4	Safety side rail covers are regular shaped, functional items but do add complextiy to the overall bed	2	5	Designed for people with very limited mobility who spend a lot of time, asleep and awake in bed	0.438256	0.438256
Furniture Evaluation Questionnaire - NB.xlsx	NB	AF	Upholstered supports or liv	low	nb_af_low	coccyx seat wedge	36 x36 x10cm	Coccyx Seat Wedge - NRS Healthcare	2	Lower likelyhood: Generally used on other seats as additional support, so off the ground away from heat sources Higher likelyhood: Flat enough for conductive heating source to be placed on it and could come close to smoking material	1	Similar to cushion or pillow	3	2	Used by people with some mobility issues but not for sleeping on and nothing to prevent them escpaing a fire	0.00648	0.00648
Furniture Evaluation Questionnaire - NB.xlsx	NB	XX	Armchairs	high	nb_xx_high	Large rise and recline chair		https://www.stuartmobility.co.uk/product/cosi-chair-heddon-dual-motor/	5	Lower likelyhood: Usually used in livingroom Higher likelyhood: Designed for people with mobility issues who are likely to spend long periods of time in chair with heaters brought close and chance of smokers materials being used	4	Arms back and lifting mechanism all make this chair relatively complicated shape. Not too many decorative elemtns that could act as catch points though	3	5	Designed for people with limited mobility who could also conceivably nap/sleep in it	0.23839	back=(1.118-0.508)*0.838*0.15, Arms=2*(0.184*0.508*0.15), Seat/base = 0.838*0.628*(50.8/2) (assuming half seat/base not filled/taken up by mechanism
Furniture Evaluation Questionnaire - NB.xlsx	NB	XX	Armchairs	low	nb_xx_low	Small accent chair		https://www.livingandhome.co.uk/products/small-velvet-accent-chair?currency=GBP&variant=32491438899246&utm_medium=cpc&utm_source=google&utm_campaign=Google%20Shopping&gclid=CjwKCAjw0qOIBhBhEiwAyvVcf98S3INtKDwL1CBRQYQCY45v4C5zHX5e36l3iB_UZaKXiMCGwsbuJBoCBPQQAvD_BwE	2	Lower likelyhood: Usually used in bedroom, but could be used in other rooms like living room, Designed not really to be sat on but to look good and temporarily place items such as clothes on Higher likelyhood: Flat surface could be used to place conductive ignition sources on	2	Back and seat in a very simple design with limited surface detail	1	1	Not designed to be sat on much and wouldnt be suitable for people with limited mobility becuase of low hight	0.040291	Seat=0.43*0.47*0.15, Back=0.43*0.29*0.08
Furniture Evaluation Questionnaire - YP.xlsx	YP	A	Headboards	high	yp_a_high	High backed, winged, emperor size bed headboard	Err:509	https://www.theheadboardworkshop.co.uk/25-emperor-headboards	2	There is high probability these products could be places near an ignition source.	3	The product has relatively thick areas of upholstered material and a large plush area on the side also. There is a high volume of filling within the product	0	4	There is a a likelihood of use by a unresponsive or limited mobility individual
Furniture Evaluation Questionnaire - YP.xlsx	YP	A	Headboards	low	yp_a_low	Plain, single bed upholstered headboard	Err:509	https://www.wayfair.co.uk/furniture/pdp/17-stories-corozon-upholstered-headboard-u001229883.html?piid=605156064%2C605156089	2	There is high probability these products could be places near an ignition source.	2	The ornateness of the product is the size only.	0	4	There is a a likelihood of use by a unresponsive or limited mobility individual
Furniture Evaluation Questionnaire - YP.xlsx	YP	B	Footboards	high	yp_b_high	Bloomsbury Market Stanleytown Footboard	35x65.5x10 inches	Bloomsbury Market Stanleytown Footboard | Wayfair	4	If a bed is placed against a heater in a bedroom, there is a risk of ignition, it is possible that a cigarette could be rested on top of the footboard in an individuals hands if the individual was leaning against the footboard or a cigarette is balanced on the top of the footboard due to its wide top .	3	The product has relatively thick areas of upholstered material and a large plush area on the top of the footboard, with indentations where a cigarette could potentially balance.	0	4	There is a a likelihood of use by a unresponsive or limited mobility individual
Furniture Evaluation Questionnaire - YP.xlsx	YP	B	Footboards	low	yp_b_low	Not sold separately but very plain diven for single bed	1.15 x 0.9 x 0.1	https://nowtobed.co.uk/hypnos-footboard	4	If a bed is placed against a heater in a bedroom, there is a risk of ignition, it is possible that a cigarette could be rested on top of the footboard in an individuals hands if the individual was leaning against the footboard.	2	The ornateness of the product is the size only.	0	4	There is a a likelihood of use by a unresponsive or limited mobility individual
Furniture Evaluation Questionnaire - YP.xlsx	YP	C	Side-rails	high	yp_c_high	Not sold seperately but siderails here are thick, buttoned, covered in velvet and for a superking bed	G - Siderail Height: 30 cm: H - Siderail Width: 31 cm; Bed length = 198cm	https://www.happybeds.co.uk/grande-steel-crushed-velvet-fabric-bed-frame-6ft-super-king-size?gclid=Cj0KCQjw6s2IBhCnARIsAP8RfAheBVOucQ9hXf7NBMzksmyV3ah2XkP5_sPzAqkxpCRAJ2CsOdjVrH0aAnDhEALw_wcB	4	There is a high risk that the product would be placed near all ignition sources, due to the flat top on the side rails there is potenetial for direct contact with a smolder source or a conductive heat source. There is also risk the product could be placed directly in contact with a radiant heat source.	3	The product has relatively thick areas of upholstered material, with indentations where a cigarette could potentially balance.	0	4	There is likelyhood of this product being used by all individuals with limited capacity to react.
Furniture Evaluation Questionnaire - YP.xlsx	YP	C	Side-rails	low	yp_c_low	Toddler safety bed rail	37cm H x 24cm W x 90cm L	https://www.wayfair.co.uk/furniture/pdp/babydan-sleep-n-safe-bed-rail-bgdd1091.html	2	There is limited risk of this prouct being plaed near or in direct contact with an ignition source, the largest risk is the conductive heat source.	1	This product contains very small areas of upholstered areas.	0	4	There is a a likelihood of use by a unresponsive or limited mobility individual
Furniture Evaluation Questionnaire - YP.xlsx	YP	D	Upholstered bed base	high	yp_d_high	Supe-king sized upholstered bed with large headboard and deep footboard for putting TVs in	Base - 1.945 x 1.9 x 0.4, Headboard 1.945 x 0.11 x 1.16, Footboard 1.945 x 0.3 x 0.805	https://www.time4sleep.co.uk/products/copenhagen-upholstered-ottoman-tv-bed-grey	5	There is a high risk that the product would be placed near all ignition sources. There is also risk the product could be placed directly in contact with a heat source if a source was placed on top of the deep footboard or the product was placed against a radiant heat source. Due to the mechanical element of the TV within the footboard, this further increases the scoring.	3	There is a high volume of filling within the product	2	4	There is a a likelihood of use by a unresponsive or limited mobility individual
Furniture Evaluation Questionnaire - YP.xlsx	YP	D	Upholstered bed base	low	yp_d_low	Single upholstered bed with headboard only and legs	Base 0.98 x 1.95 x 0.25, Headboard 0.98 x 0.11 x 0.96	https://www.time4sleep.co.uk/products/oslo-2-upholstered-bed-pink	4	There is a high risk that the product would be placed near all ignition sources. There is also risk the product could be placed directly in contact with a heat source if a source was placed on top of the flat side rails of the bed or the product was placed against a radiant heat source.	2	There is a high volume of filling within the product	4	4	There is a a likelihood of use by a unresponsive or limited mobility individual
Furniture Evaluation Questionnaire - YP.xlsx	YP	E	Divans	high	yp_e_high	Superking divan base	180 x 200 x 34	https://www.buttonandsprung.com/base-super-king-size-divan	2	There is a high risk that the product would be placed near all ignition sources. There is also risk the product could be placed directly in contact with a radiant heat source.	2	There is a high volume of filling within the product	0	4	There is a a likelihood of use by a unresponsive or limited mobility individual
Furniture Evaluation Questionnaire - YP.xlsx	YP	E	Divans	low	yp_e_low	Pocket Sprung 2500 Upholstered Divan Base, Single. Canvas Pebble	190 x 90 x 30 cm x 6cm castor height 6cm	John Lewis & Partners Pocket Sprung 2500 Upholstered Divan Base, Single, Canvas Pebble, FSC-Certified (Pine)	2	There is a high risk that the product would be placed near all ignition sources. There is also risk the product could be placed directly in contact with a radiant heat source.	2	There is a high volume of filling within the product	0	4	There is a a likelihood of use by a unresponsive or limited mobility individual
Furniture Evaluation Questionnaire - YP.xlsx	YP	F	Scatter Cushion	high	yp_f_high	Modern Scatter cushion pillow	43x43cm	Rocco Laos Sand Bobble Tassel Boho Woven 43X43cm Modern Scatter Cushion Pillow (manomano.co.uk)	4	It is likely that these products would come into contact with the top four ignition sources, there is also a risk of the 5th ignition source if the product was placed on a motorised armchair or similar products. These products could easily be placed ontop of an ignition source accidentally	3	This product has complex surfaces where an ignition source could easily catch (tassles) and many grouves where a cigarette could potenentially be left to catch and ignite. The score is reduced due to the size of the product.	0	4	Is is likely that these products could be used by or placed near any individual with limited capacity to react
Furniture Evaluation Questionnaire - YP.xlsx	YP	F	Scatter Cushion	low	yp_f_low	Basic Plain Cushion, Mustard	45x45cm	ANYDAY John Lewis & Partners Basic Plain Cushion	4	It is likely that these products would come into contact with the top four ignition sources, there is also a risk of the 5th ignition source if the product was placed on a motorised armchair or similar products. These products could easily be placed ontop of an ignition source accidentally	1	This product is simple and relatively small	0	4	Is is likely that these products could be used by or placed near any individual with limited capacity to react
Furniture Evaluation Questionnaire - YP.xlsx	YP	G	Light up childrens cushion	high	yp_g_high	white light up cloud cushion	43x33cm	White Light Up Cloud Cushion | Dunelm	4	These products contain electrical components and therefore this poses the largest risk for these products. Although the products aintended use of the product is for children, it is possible they could be used by adults and therefore could be in contact with the other four ignition sources	2	The material of the cover may result in friction that stops an ignition source from rolling off the product	0	4	Is is likely that these products could be used by or placed near any individual with limited capacity to react
Furniture Evaluation Questionnaire - YP.xlsx	YP	G	Light up childrens cushion	low	yp_g_low	game over aracade decorative LED cushion	37x37x9cm	Game Over Arcade Decorative LED Cushion (gamestore64.com)	4	These products contain electrical components and therefore this poses the largest risk for these products. Although the products aintended use of the product is for children, it is possible they could be used by adults and therefore could be in contact with the other four ignition sources	1	This product is very simple and relatively small	0	4	Is is likely that these products could be used by or placed near any individual with limited capacity to react
Furniture Evaluation Questionnaire - YP.xlsx	YP	H	Seat Pads	high	yp_h_high	Thick seat pads with decorative details	43x43cm	Buy Set of 2 Seat Pads from the Next UK online shop	4	It is likely that these products would come into contact with the top four ignition sources.	2	The product has some extra detailing but these are relatively small and are unlikely to increase the fire risk significantly. The indentatation on the design may result in an ignition source being rested/stuck on the top of the pillow,	0	4	Is is likely that these products could be used by or placed near any individual with limited capacity to react
Furniture Evaluation Questionnaire - YP.xlsx	YP	H	Seat Pads	low	yp_h_low	Paris dining chair cushion	2x41x40cm	Alpen Home Paris Dining Chair Cushion & Reviews | Wayfair.co.uk	4	It is likely that these products would come into contact with the top four ignition sources.	1	This product is very simple and relatively small	0	4	Is is likely that these products could be used by or placed near any individual with limited capacity to react
Furniture Evaluation Questionnaire - YP.xlsx	YP	I	Pillows	high	yp_i_high	Kally U-Shaped Pregnancy Pillow	150 x 33cm	Pregnancy Pillow Best U Shaped Full Body Maternity Pillow for Sleeping (kallysleep.com)	3	This product could be placed near all ignition sources and risks direct contact with a smolder or conductive ignition source.	3	This product is simple and contains a moderate amount of filling material	0	4	Is is likely that these products could be used by or placed near any individual with limited capacity to react
Furniture Evaluation Questionnaire - YP.xlsx	YP	I	Pillows	low	yp_i_low	Silentnight safe nights anti allergy cot bed pillow	60 x 40 cm	Silentnight Safe Nights Anti-Allergy Cot Bed Pillow	3	This product is unlikely to be in contact with most heat sources with its intended use. However due to unintended use there is a risk of the product ebing near all ignitions sources and risks direct contact with a smolder or conductive ignition source.	1	This product is simple and relatively small	0	4	Is is likely that these products could be used by or placed near any individual with limited capacity to react
Furniture Evaluation Questionnaire - YP.xlsx	YP	J	Floor cushion	high	yp_j_high	Linen Look Multicoloured Slub Floor Cushion	55 x 55 x 15	Linen Look Multicoloured Slub Floor Cushion | Dunelm	5	It is likely these products would come into contact with all ignition sources and there is increased risk as most fires start on the floor	2	This product has a large volume of filling.	0	4	Is is likely that these products could be used by or placed near any individual with limited capacity to react
Furniture Evaluation Questionnaire - YP.xlsx	YP	J	Floor cushion	low	yp_j_low	Cotton mauve floor cushion	40x40x8cm	Cotton Mauve Floor Cushion, 40 x 40 cm (homescapesonline.com)	5	It is likely these products would come into contact with all ignition sources and there is increased risk as most fires start on the floor	2	The product has some extra detailing but these are relatively small and are unlikely to increase the fire risk significantly. The indentatation on the design may result in an ignition source being rested/stuck on the top of the pillow,	0	4	Is is likely that these products could be used by or placed near any individual with limited capacity to react
Furniture Evaluation Questionnaire - YP.xlsx	YP	K	Bean bags	high	yp_k_high	Luxury Chenille Couch Bean Bag	200 x 90	Luxury Chenille Couch Bean Bag (greatbeanbags.com)	5	It is likely these products could come into contact with all types of ignitabe sources.	3	This product has a large surface area ad due to the composition of the filling, it is likely this product could be used to hold an ignitable source	3	4	It is highly likely this product could be used by an unresponsive individual or by an individual with limited mobility that could also be unresponsive.
Furniture Evaluation Questionnaire - YP.xlsx	YP	K	Bean bags	low	yp_k_low	Kidz Pod Bean Bag Chair	25 x 36 x 36	17 Stories Kidz Pod Bean Bag Chair & Reviews | Wayfair.co.uk	3	The item could be places near a radiant heat source or an electrical compenent failure.	2	Due to the composition of the filling of the product, it is likely this product could be used to hold an ignitable source	0	1	It is unlikely this product would be used by an individual with limited capacity to react due to its small size. A small child using this product would likely still be mobile enough tomove away from the product
Furniture Evaluation Questionnaire - YP.xlsx	YP	L	Padded stools Footstools Ot	high	yp_l_high	Large upholstered ottoman/footstool	100 x 100 x 40	https://www.wayfair.co.uk/furniture/pdp/fairmont-park-eilers-100cm-wide-velvet-tufted-square-cocktail-ottoman-u000835284.html?piid=770071853	5	It is likely these products would come into contact with all ignition sources and there is increased risk as most fires start on the floor	3	This product has a large volume of filling and indentations where an ignition source could sit.	0	4	Is is likely that these products could be used by or placed near any individual with limited capacity to react
Furniture Evaluation Questionnaire - YP.xlsx	YP	L	Padded stools Footstools Ot	low	yp_l_low	Wide round solid colour storage ottoman with storage	38 x 40 x 40	Ebern Designs Stanger 40Cm Wide Round Solid Colour Storage Ottoman with Storage | Wayfair.co.uk	5	It is likely these products would come into contact with all ignition sources and there is increased risk as most fires start on the floor	2	This product contains a small volume of filling, the risk is the flat top of the product as an ignition source could be rested there.	0	4	Is is likely that these products could be used by or placed near any individual with limited capacity to react
Furniture Evaluation Questionnaire - YP.xlsx	YP	M	Loose covers and stretch cov	high	yp_m_high	Replacement cover for large Ikea sofa	Manstad Sofa Bed Dimensions: Width: 240cm, Depth: 90/155cm, Height: 73 cm	https://comfort-works.com/en-au/manstad/manstad-snug-fit-sofa-cover-299/?F220-03,NOUSB	5	It is likely that these products would come into contact with all ignition sources.	3	The product is designed to cover large uphosltered products.	3	4	Although it is likely these products would be used by all types of individuals with limited capacity to react. The biggest risk is an unresponsive adult.
Furniture Evaluation Questionnaire - YP.xlsx	YP	M	Loose covers and stretch cov	low	yp_m_low	Replacement cover for small ikea armchair	Ekero Armchair Dimensions: Width: 70 cm, Depth: 73 cm, Height: 75 cm	https://comfort-works.com/en/ekero/ekero-armchair-slipcover-1085/?F220-03	5	It is likely that these products would come into contact with all ignition sources.	3	The product is designed to cover large uphosltered products.	3	4	Although it is likely these products would be used by all types of individuals with limited capacity to react. The biggest risk is an unresponsive adult.
Furniture Evaluation Questionnaire - YP.xlsx	YP	N	Prams Push Chairs	high	yp_n_high	Hauck Rapid 3R Duo Bundle	92 Ã— 76 Ã— 105 cm	Hauck Rapid 3R Duo Bundle - Silver/Charcoal - Smart Kid Store	1	It is unlikely the products will be left unattended and near any ignition sources whilst in use	3	The product contains a fairly high volume of padding and contains a few additional features that may hang out the product and risk coming into contact with an ignition source (harness straps).		3	It is unlikely a child would be left in the pram unattended
Furniture Evaluation Questionnaire - YP.xlsx	YP	N	Prams Push Chairs	low	yp_n_low	Joie Nitro stroller	72 x 54 x 30cm	Buy Joie Nitro Stroller | Prams and pushchairs | Argos	1	It is unlikely the products will be left unattended and near any ignition sources whilst in use	2	The product contains limited padding and only the harness attached as an additional feature. Features that may hang out the product and risk coming into contact with an ignition source are the harness straps.		2	It is unlikely a child would be left in the pram unattended
Furniture Evaluation Questionnaire - YP.xlsx	YP	O	Child trailers and strollers	high	yp_o_high	Large item - cycle trailer	11kg	https://www.bikester.co.uk/thule-coaster-bike-trailer-black-1422318.html?_cid=21_1_-1_9_58_1422318_524292382310_pla&ef_id=Cj0KCQjw6s2IBhCnARIsAP8RfAhtmsvP6fgmRT2GdsUdhNQ-9Kh-hMe05LQ9tFSxVLf9ilKtSP24wQsaAizxEALw_wcB:G:s&campaign_detail=smart_shopping&gclid=Cj0KCQjw6s2IBhCnARIsAP8RfAhtmsvP6fgmRT2GdsUdhNQ-9Kh-hMe05LQ9tFSxVLf9ilKtSP24wQsaAizxEALw_wcB	1	It is unlikely the products will be left unattended and near any ignition sources whilst in use. It is also unlikely that this product would be used inside.	1	This product contains limited amounts of upholstery	4	1	It is unlikely a child would be left in the product unattended
Furniture Evaluation Questionnaire - YP.xlsx	YP	O	Child trailers and strollers	low	yp_o_low	Small amount of upholstery on seat of push along bike/storller	6.8kg	https://www.vertbaudet.co.uk/4-in-1-progressive-tricycle-by-globber-blue.htm?ProductId=620032044&FiltreCouleur=6419&FiltreTaille=ONE%20SIZE&cmpid=SEA_GS_0001001001&&cmpid=SEA_GS_0001001001&Track=ref_payant&gclid=Cj0KCQjw6s2IBhCnARIsAP8RfAgsfZfKcGriy1_-tX2oF2tActDy4exNmbcjkJ7pR0TZC1zIpIwWuVYaAnI2EALw_wcB&gclsrc=aw.ds	1	It is unlikely the products will be left unattended and near any ignition sources whilst in use. It is also unlikely that this product would be used inside.	1	This product contains limited amounts of upholstery	1	1	It is unlikely a child would be left in the product unattended
Furniture Evaluation Questionnaire - YP.xlsx	YP	P	Car Seat	high	yp_p_high	Heavy 1st size car seat with reclining function	4.9kg	https://www.madeformums.com/reviews/kiddy-evo-luna-i-size-car-seat-review/	2	It is unlikely the product would come into directly contact with an ignition source, the product may be placed close enough to a source to ignite.	3	The product has several dips where an ignition source may fall, the extra strap at the bottom may be placed near an ignition source as may ignite. There is relatively small amounts of upholstery and filling in the product	7	3	A sleeping baby may be left in this product but it is unlikely they would be left unsupervised.
Furniture Evaluation Questionnaire - YP.xlsx	YP	P	Car Seat	low	yp_p_low	Lightest newborn car seat currently on the market	3.8kg	https://www.maxi-cosi.co.uk/car-seats/rock?gclid=Cj0KCQjw6s2IBhCnARIsAP8RfAi75o3AL3tUdLoxXBxyNdHcXQPfdQ6whtSkBqBZGN1_6qRetY5Jjq4aAkd2EALw_wcB	2	It is unlikely the product would come into directly contact with an ignition source, the product may be placed close enough to a source to ignite.	3	The product has several dips where an ignition source may fall. There is relatively small amounts of upholstery and filling in the product	8	3	A sleeping baby may be left in this product but it is unlikely they would be left unsupervised.
Furniture Evaluation Questionnaire - YP.xlsx	YP	Q	Baby mattress	high	yp_q_high	luxury organic crib mattress	71x142x15 inches	Organic Baby Crib Mattress, Infant to Toddler | Avocado Green MattressÂ®	1	It is unlikely these products would be placed near an ignition source.	3	This product containers a lot of filling material.	0	5	An unresponsive, limitied mobility user is likely to use this item. Due to the size it is unlikely a carer would be in close proximity.
Furniture Evaluation Questionnaire - YP.xlsx	YP	Q	Baby mattress	low	yp_q_low	Little Green Sheep Natural Crib mattress	57 x 72 x 4cm	Little Green Sheep Natural Crib Mattress - Stokke Mini Crib (pramworld.co.uk)	1	It is unlikely these products would be placed near an ignition source.	1	The product is small and contains some indentations and a slight upper lining where an ignition source could sit.	0	4	An unresponsive, limitied mobility user is likely to use this item. Due to the size it is likely a carer would be nearby
Furniture Evaluation Questionnaire - YP.xlsx	YP	R	CotsCribs	high	yp_r_high	velvet dusty bassinet	37 x 98 x 63 - 70% polyester, 30% viscose	Aristot blue Velvet Dusty Bassinet | Harrods UK	2	It is ynlikely that these products would be in direct content with an ignition source, there is a chance that the product could be placed near an ignition source such as a radiant heat source.	2	This product contains relatively minimal amounts of upholstered areas and no ornate feautres that would pose an increased fire risk.	4	3	It is likely this product would be used by a sleeping baby. There is possibility the child could be left unsupervised
Furniture Evaluation Questionnaire - YP.xlsx	YP	R	CotsCribs	low	yp_r_low	Sophie Swinging Rocking Crib with Mattress	84x55x103cm	Obaby Sophie Swinging Rocking Crib with Mattress & Reviews | Wayfair.co.uk	2	It is unlikely that these products would be in direct content with an ignition source, there is a chance that the product could be placed near an ignition source such as a radiant heat source.	1	There is a small and simple upholstered element to this product	2	3	It is likely this product would be used by a sleeping baby. There is possibility the child could be left unsupervised
Furniture Evaluation Questionnaire - YP.xlsx	YP	T	Carry cots carry cribs moses	high	yp_t_high	bugaboo donkey3 carrycot	H12.5 x W37 x L78.3cm	Bugaboo Donkey3 Carrycot, Black (johnlewis.com)	2	It is ynlikely that these products would be in direct content with an ignition source, there is a chance that the product could be placed near an ignition source such as a radiant heat source.	4	This product is primarily upholstered material but is relatively thin upholstered material. The flat top of the product present a risk as if an ignition soure was dropped onto the product it is unlikely it would roll off. There is also risk if an ignition source was dropped inside the carrier	5	3	It is likely this product would be used by a sleeping baby. There is possibility the child could be left unsupervised
Furniture Evaluation Questionnaire - YP.xlsx	YP	T	Carry cots carry cribs moses	low	yp_t_low	waffle quilted palm moses basket	75 x 28 x 24cm	Clair de Lune Waffle Quilted Palm Moses Basket (clair-de-lune.co.uk)	2	It is unlikely that these products would be in direct content with an ignition source, there is a chance that the product could be placed near an ignition source such as a radiant heat source.	3	This product contains small upholstered elements. The risk is if an ignition source was dropped into the product.	4	3	It is likely this product would be used by a sleeping baby. There is possibility the child could be left unsupervised
Furniture Evaluation Questionnaire - YP.xlsx	YP	U	Baby travel cots Playpens	high	yp_u_high	Foam playpen set	30x14.8x7.4cmx6cm	Foam Playpen Set (simplyutopia.co.uk)	1	Unlikely (but not impossible) an ignition source would be near a playpen	4	The large size and subsequent volume of foam makes the product firly ornate	7	1	It is unlikely a child would be left unsupervised in the playpen
Furniture Evaluation Questionnaire - YP.xlsx	YP	U	Baby travel cots Playpens	low	yp_u_low	DERYAN Pop-up Travel Cot Baby Luxe with Mosquito Net Cream	120x75x50cm	DERYAN Pop-up Travel Cot Baby Luxe with Mosquito Net Cream - Cream (manomano.co.uk)	1	Unlikely (but not impossible) an ignition source would be near a child cot	2	The product is small and contains a small volume of filling in the base	4	2	Although a baby should not be left unattended, as the product is meant for sleeping it is possible a carer may not be nearby.
Furniture Evaluation Questionnaire - YP.xlsx	YP	V	Baby nests	high	yp_v_high	Grey Stars Baby Nest Cocoon XXL	120 x 65 cm	Grey Stars Baby Nest Cocoon XXL - Jukki.uk - Baby Shop	1	Unlikely (but not impossible) an ignition source would be near a child cot, where the baby nests are placed	2	Relatively basic produts with larger volumes of filling to make the product comfortable. This product contains filling on both the rim and the inner area.	1	2	Although a baby should not be left unattended, as the product is meant for sleeping a child is more likely to be left unsupervised which increases the risk of a carer arriving to remove the baby from the item
Furniture Evaluation Questionnaire - YP.xlsx	YP	V	Baby nests	low	yp_v_low	Dockatot Deluxe+ Dock	85x46cm	Dockatot Deluxe+ Dock - Pristine White | Nursery Accessories â€“ Mamas & Papas UK (mamasandpapas.com)	1	Unlikely (but not impossible) an ignition source would be near a child cot, where the baby nests are placed	1	Relatively basic produts with larger volumes of filling to make the product comfortable.	1	2	Although a baby should not be left unattended, as the product is meant for sleeping a child is more likely to be left unsupervised which increases the risk of a carer arriving to remove the baby from the item
Furniture Evaluation Questionnaire - YP.xlsx	YP	W	Baby products supplied with	high	yp_w_high	All way soother	72.7x81x65.2	Graco All Ways Soother - Horizon | littlewoods.com	2	As this is a motorized product there is an electrical component failure risk, otherwise it is unlikely a baby product would come into contact with any other ignition sources whilst in use.	4	The product is motorized, fairly padded and has hanging toy feauters	2	1	It is unlikely a baby would be left alone in this product as they are not designed for sleeping for long periods of time without supervision
Furniture Evaluation Questionnaire - YP.xlsx	YP	W	Baby products supplied with	low	yp_w_low	Ellie Float Bouncer	5x50x52cm	BabaBing! Ellie Float Bouncer, Multi (johnlewis.com)	1	It is unlikely a baby product would come into contact with any other ignition sources whilst in use.	2	The product contauns hanging toy features as a feautre.	1	1	It is unlikely a baby would be left alone in this product as they are not designed for sleeping for long periods of time without supervision
Furniture Evaluation Questionnaire - YP.xlsx	YP	X	Seperately supplied upholste	high	yp_x_high	Insert for use in high chairs	60 x 55 x 2	https://www.boots.com/babymoov-cosydream-smokey-10206101?cm_mmc=bmm-buk-google-ppc-_-PLAs_HeroCompare-_-Mother+%26+Baby-_-UK_Brand_Shopping_Mother+%26+Baby+SSC&gclid=Cj0KCQjw6s2IBhCnARIsAP8RfAjM5bjme0_lJyrxYjInq7jiVg522qgYR4yO512m4MPviHcXnKbODBUaAqanEALw_wcB&gclsrc=aw.ds	1	It is unlikely these products would come into contact with an ignition source.	1	This is a small, slightly upholstered product with simply surfaces	3	2	It is unlikely a child will be left unsupervised in this product, unless they are asleep.
Furniture Evaluation Questionnaire - YP.xlsx	YP	X	Seperately supplied upholste	low	yp_x_low	Newborn insert for prams	800g	https://www.amazon.co.uk/OLOBABY-Support-Snuzzler-Reducer-Allergic/dp/B07QD6SWF6/ref=asc_df_B07QD6SWF6/?tag=googshopuk-21&linkCode=df0&hvadid=430885841208&hvpos=&hvnetw=g&hvrand=3329838739812584158&hvpone=&hvptwo=&hvqmt=&hvdev=c&hvdvcmdl=&hvlocint=&hvlocphy=1006490&hvtargid=pla-942566168611&psc=1&tag=&ref=&adgrpid=105482963732&hvpone=&hvptwo=&hvadid=430885841208&hvpos=&hvnetw=g&hvrand=33298387398…	1	It is unlikely these products would come into contact with an ignition source.	1	This is a small, slightly upholstered product with simply surfaces	3	2	It is unlikely a child will be left unsupervised in this product, unless they are asleep.
Furniture Evaluation Questionnaire - YP.xlsx	YP	Y	Play mat	high	yp_y_high	Elephant activity gym and playmat	90cm diameter	Elephant Activity Gym & Playmat | JoJo Maman Bebe	2	It is unlikely this product will be placed in direct contact with an ignitable source, there is a change the product could be placed near an ignitable source,	3	This product contains a high volume of fillings material in the outer ring and also contains additional hanging features which are more likely to be in contact with an ignition source and increase the complexity of the item.	1	1	It is unlikely a child would be left unsupervised in this product
Furniture Evaluation Questionnaire - YP.xlsx	YP	Y	Play mat	low	yp_y_low	Grey Baby Playmat	120x120cm	Grey Baby Playmat | Quilted Baby Playmat | 100% Soft Cotton (thelittlegreensheep.co.uk)	2	It is unlikely this product will be placed in direct contact with an ignitable source, there is a change the product could be placed near an ignitable source,	1	This product is small and contains minimal amounts of upholstered filling	0	1	It is unlikely a child would be left unsupervised in this product
Furniture Evaluation Questionnaire - YP.xlsx	YP	Z	Baby changing mats	high	yp_z_high	Textiles changing mat	73x51x12cm	Harriet Bee Textile Changing Mat For Baby Bath Light Blue | Wayfair.co.uk	2	It is unlikely these products would be left unattended near an ignition source when in use. There is a risk of storage near an ignition source.	2	This product contains a variety of materials and arms that increase the volume of filling material.	3	1	It is unlikely a child would be left in the product unattended
Furniture Evaluation Questionnaire - YP.xlsx	YP	Z	Baby changing mats	low	yp_z_low	Essentials changing mattress	80x45x6cm	Essentials Changing Mattress Safari | Bathing & Changing â€“ Mamas & Papas UK (mamasandpapas.com)	2	It is unlikely these products would be left unattended near an ignition source when in use. There is a risk of storage near an ignition source.	1	The items are all designed for practicality and are not ornate. It does have slight grooves where a cigarette could sit	0	1	It is unlikely a child would be left in the product unattended
Furniture Evaluation Questionnaire - YP.xlsx	YP	AC	Pet beds	high	yp_ac_high	Country Dog Sofa Bed	120 x 75 x 27	Country Dog Sofa Bed for Large Dogs | Olive Green Colour â€“ George Barclay	4	This product can be placed in the majority of rooms within a house, including high risk areas such as the kitchen and in the living room next to the fire place. It should also be noted that a large dog could easily knock an ignition source such as a candle or incense burner off of a side cabinet into a dog bed.	2	Simple design with large padded areas.	3	2	It is unlikely a dog would have limited capacity to react, unless the dog is old but even still it will still be able to move. Dogs are also lighter sleepers than humans. Due to the size of this dog bed there is possibility an adult or child could fall asleep in this bed. The risk is increased if a child is small or the adult is intoxicated
Furniture Evaluation Questionnaire - YP.xlsx	YP	AC	Pet beds	low	yp_ac_low	Dog Mat	5 x 24 x 2	Dog mat 100 2cm thick SOLOGNAC - Decathlon	4	This product can be placed in the majority of rooms within a house, including high risk areas such as the kitchen and in the living room next to the fire place. It should also be noted that a large dog could easily knock an ignition source such as a candle or incense burner off a side cabinet into a dog bed.	1	Simple with no complex surfaces	0	1	It is unlikely a dog would have limited capacity to react, unless the dog is old but even still it will still be able to move. Dogs are also lighter sleepers than humans.
Furniture Evaluation Questionnaire - YP.xlsx	YP	AD	Outdoor furniture	high	yp_ad_high	Outdoor fabric snug with rising table	Length as Daybed - 232cm, Daybed sofa - 70x116x116, Footstool - 40/57x90	Maze Lounge - Snug Lifestyle Suite - Flanelle (mazeliving.co.uk)	2	It is unlikely these products would be used inside of the home however there is chance they could be stored close to an ignition source e.g. a electrical component failure source	4	This product is large with a high volume of upholstered material. If the product is stored as one unit it is likely the small gaps between the product could balance an ignition source.	4	3	An unresponsive individual could use this product, although it is unlikely.
Furniture Evaluation Questionnaire - YP.xlsx	YP	AD	Outdoor furniture	low	yp_ad_low	Footstool rattan	53x53x5	Footstool rattan - footstool, foot stool, foot rest - grey (manomano.co.uk)	2	It is unlikely these products would be used inside of the home however there is chance they could be stored close to an ignition source e.g. a electrical component failure source	1	This product contains a small upholstered element.	9	1	It is unlikely this product would be used by an individual with limited capacity.
Furniture Evaluation Questionnaire - YP.xlsx	YP	AE	Upholstered items for outdo	high	yp_ae_high	bench cushion	108 x 42 x 5 cm	Grey Bench Cushion, Two Seater (homescapesonline.com)	4	These products can be used indoors due to their small size, therefore it is likely the items could come into contact with a variety of ignition sources from any point in the house	2	The product is relatively plain, the size is fairly large and the indentations could possibly be areas were cigarettes could sit.	0	3	This product could be used as a replacement bedding product (mattress) and therefore an individual could be unresponsive and have limited capacity to react.
Furniture Evaluation Questionnaire - YP.xlsx	YP	AE	Upholstered items for outdo	low	yp_ae_low	garden cushion pad	42x39x4cm	Footstool rattan - footstool, foot stool, foot rest - grey (manomano.co.uk)	4	These products can be used indoors due to their small size, therefore it is likely the items could come into contact with a variety of ignition sources from any point in the house	1	The products are plain and small with no complex surfaces	0	3	This product could be used as a replacement bedding product (pillow) and therefore an individual could be unresponsive and have limited capacity to react.
Furniture Evaluation Questionnaire - YP.xlsx	YP	AF	Upholstered supports or liv	high	yp_af_high	Upholstered safety rails	196x86x13cm	https://www.shelden-healthcare.co.uk/extra-high-side-rail-electric-bumpers-standard.html?&utm_source=google&utm_medium=surfaces&gclid=Cj0KCQjw6s2IBhCnARIsAP8RfAgo8bVh3LvuSifpCV8dDQApqOql7HWEd2vYCLZpNRNBTed39RpJpRYaAqF5EALw_wcB	4	It is likely the product could be placed near the first four sources, especially the fourth source. The 5th source could be a risk if electrical medical committment is near the product.	1	The product does not contin complex surfaces and contains a small volume of filling	3	4	This product is likely to be used by an individual that has limited capacity to react, and potentially limited cognitive/mobility individuals whom are also unresponsive. The scoring is lowered slightly as it is expected a carer would be nearby.
Furniture Evaluation Questionnaire - YP.xlsx	YP	AF	Upholstered supports or liv	low	yp_af_low	coccyx seat wedge	36 x36 x10cm	Coccyx Seat Wedge - NRS Healthcare	3	It is likely the product could be placed near the first four sources as the product is used in conjunction with a chair. There is a slight risk of the 5th ignition source if the product is used in conjunction with a motirised armchair	1	The product does not contain complex surfaces and contains a small volume of filling	0	3	The product is likely to be used by limited mobility or cognitive faculties individuals, but is unlikely the individuals will also be unresponsive whilst in use.
Furniture Evaluation Questionnaire - YP.xlsx	YP	XX	Armchairs	high	yp_xx_high	Large rise and recline chair		https://www.stuartmobility.co.uk/product/cosi-chair-heddon-dual-motor/	5	It is likely an individual could have this chair near all ignition sources.	4	Although the shapes of the product are limited, the movement and the size of the product make it an ornate product	3	3	This product may be used by any individual with limited capacity.
Furniture Evaluation Questionnaire - YP.xlsx	YP	XX	Armchairs	low	yp_xx_low	Small accent chair		https://www.livingandhome.co.uk/products/small-velvet-accent-chair?currency=GBP&variant=32491438899246&utm_medium=cpc&utm_source=google&utm_campaign=Google%20Shopping&gclid=CjwKCAjw0qOIBhBhEiwAyvVcf98S3INtKDwL1CBRQYQCY45v4C5zHX5e36l3iB_UZaKXiMCGwsbuJBoCBPQQAvD_BwE	3	It is likely this product could be used for storage of a conductive ignition sources and potentially a smoulder heat source or a radiant heat source	1	The product is small and has no complex surfaces or additional features	1	1	This product is decorative and it is unlike it would be used by an individual with limitied capacity, the risk is if an individual with limited capcity has this product within their living space.

[truncated: 1 more sheets: raw_exposure]
