# Supplementary material for: Reconciling chemical flame retardant exposure and fire risk in domestic furniture
Source: PLoS One. 2023 Nov 29;18(11):e0293651. doi: 10.1371/journal.pone.0293651 (PMC10686510; doi:10.1371/journal.pone.0293651)
Supplement: S20 File — (XLSX) [file pone.0293651.s020.xlsx]

## Sheet: fire_contact_sensitivity
item	case	injury	damage	contact_mod	contact_mod	injury	damage
Headboard, high risk	high	2.875	2.25	1	0.981194	2.85178	2.23777
Headboard, low risk	low	1.375	1.25	1	1.00815	1.34509	1.25906
Footboard, high risk	high	1.375	1.25	1	0.985258	1.41019	1.29451
Footboard, low risk	low	0.875	0.75	1	1.03649	0.878596	0.75379
Side rails, high risk	high	2.5	2	1	1.00305	2.45816	1.9827
Side rails, low risk	low	1.375	1.25	1	0.990723	1.41274	1.23931
Upholstered bed base, high risk	high	2.5	2	1	1.043	2.49946	2.01036
Upholstered bed base, low risk	low	1.75	1.5	1	1.0292	1.78649	1.50122
Divan, high risk	high	1	1	1	0.951793	0.957409	0.99903
Divan, low risk	low	1	1	1	0.983487	0.964879	0.968836
Scatter cushion, high risk	high	1.75	1.5	1	1.01316	1.75155	1.48467
Scatter cushion, low risk	low	1.75	1.5	1	1.02364	1.76574	1.45717
Light-up children's cushion, high risk	high	1	1	1	1.04765	1.02136	0.957889
Light-up children's cushion, low risk	low	1	1	1	0.963608	1.03028	1.03189
Seat pad, high risk	high	1.75	1.5	1	1.01725	1.78215	1.54192
Seat pad, low risk	low	1	1	1	1.0312	0.959398	1.00133
Pillow, high risk	high	2.125	1.75	1	1.02398	2.13532	1.70173
Pillow, low risk	low	1.75	1.5	1	0.976118	1.71485	1.46774
Floor cushion, high risk	high	1	1	1	0.953686	0.994764	0.992323
Floor cushion, low risk	low	1	1	1	1.01536	1.03045	0.987794
Bean bag, high risk	high	2.5	2.25	1	1.03683	2.49529	2.28156
Bean bag, low risk	low	0.875	0.75	1	0.960336	0.84661	0.741437
Padded foot stools, high risk	high	1.75	1.5	1	0.959158	1.74951	1.5143
Padded foot stools, low risk	low	1.375	1.25	1	1.00538	1.37028	1.20152
Loose and stretch covers, high risk	high	3.25	2.5	1	0.968178	3.21038	2.48046
Loose and stretch covers, low risk	low	1.75	2.5	1	1.00391	1.71043	2.48541
Prams, high risk	high	1.75	1.5	1	0.952683	1.70181	1.54748
Prams, low risk	low	1.375	1.25	1	0.9758	1.37309	1.23405
Child trailers and strollers, high risk	high	2.5	2	1	0.954115	2.49449	2.04487
Child trailers and strollers, low risk	low	1	1	1	0.960556	0.977267	0.967392
Car seat, high risk	high	1.75	1.5	1	1.00117	1.73814	1.46816
Car seat, low risk	low	1.375	1.25	1	1.02753	1.34158	1.25787
Baby mattress, high risk	high	1	1	1	0.972706	0.971295	1.03242
Baby mattress, low risk	low	0.875	0.75	1	0.953392	0.918837	0.714173
Bassinet, high risk	high	1.375	1.25	1	1.02229	1.3811	1.22592
Bassinet, low risk	low	0.875	0.75	1	1.04543	0.910438	0.704222
Carry cots, high risk	high	1	1	1	1.03224	1.01288	1.04964
Carry cots, low risk	low	1	1	1	0.952125	1.01438	1.04616
Playpens, high risk	high	1	1	1	1.01591	1.04311	1.00542
Playpens, low risk	low	1.375	1.25	1	1.03778	1.38774	1.2364
Baby nests, high risk	high	2.5	2	1	0.973734	2.53115	2.04704
Baby nests, low risk	low	1.75	1.5	1	1.03071	1.7608	1.46623
Baby products with seat, high risk	high	1.75	1.5	1	1.01567	1.79737	1.47505
Baby products with seat, low risk	low	1	1	1	1.02553	1.03871	0.980087
Separate baby upholstery, high risk	high	1	1	1	0.965505	0.994028	0.950927
Separate baby upholstery, low risk	low	1	1	1	0.991535	0.989534	1.00131
Play mat, high risk	high	1.75	1.5	1	0.953823	1.73844	1.51264
Play mat, low risk	low	1	1	1	0.992128	1.03615	1.02432
Baby changing mat, high risk	high	1	1	1	0.976225	1.02215	0.953477
Baby changing mat, low risk	low	0.875	0.75	1	1.00517	0.916017	0.739347
Pet beds, high risk	high	2.5	2	1	1.04978	2.53546	2.03243
Pet beds, low risk	low	1	1	1	1.00015	0.992163	0.998644
Outdoor furniture, high risk	high	2.5	2.5	1	1.0497	2.45105	2.54585
Outdoor furniture, low risk	low	1	1.25	1	1.04384	0.967342	1.29409
Outdoor furniture separate upholstery, high risk	high	1.75	1.5	1	1.04516	1.76545	1.49091
Outdoor furniture separate upholstery, low risk	low	1	1	1	0.959029	0.967213	0.956902
Living aids, high risk	high	2.125	1.75	1	0.987215	2.16345	1.76546
Living aids, low risk	low	1	1	1	0.957751	1.02698	1.03364
Armchairs, high risk	high	2.875	2.25	1	1.01666	2.88046	2.27283
Armchairs, low risk	low	1.75	1.5	1	0.989772	1.75199	1.47484
Headboard, high risk	high	3.125	2.75	2	1.95423	3.13305	2.76884
Headboard, low risk	low	1.875	1.75	2	1.9775	1.88052	1.77131
Footboard, high risk	high	1.875	1.75	2	1.99834	1.88703	1.74575
Footboard, low risk	low	1.625	1.25	2	2.00832	1.58661	1.24756
Side rails, high risk	high	2.75	2.5	2	1.994	2.71779	2.49272
Side rails, low risk	low	1.875	1.75	2	1.96552	1.86731	1.78383
Upholstered bed base, high risk	high	2.75	2.5	2	2.01079	2.76121	2.47012
Upholstered bed base, low risk	low	2	2	2	2.01929	2.00805	1.97415
Divan, high risk	high	1.75	1.5	2	1.95853	1.78686	1.46314
Divan, low risk	low	1.75	1.5	2	1.97882	1.72768	1.45759
Scatter cushion, high risk	high	2	2	2	1.98658	2.03091	2.02635
Scatter cushion, low risk	low	2	2	2	1.99831	2.03229	1.97236
Light-up children's cushion, high risk	high	1.75	1.5	2	2.00205	1.71608	1.46395
Light-up children's cushion, low risk	low	1.75	1.5	2	2.02849	1.74682	1.48588
Seat pad, high risk	high	2	2	2	1.97079	1.98178	2.0093
Seat pad, low risk	low	1.75	1.5	2	2.04033	1.71603	1.50925
Pillow, high risk	high	2.375	2.25	2	1.96197	2.37837	2.29312
Pillow, low risk	low	2	2	2	2.0473	2.04832	1.95639
Floor cushion, high risk	high	1.75	1.5	2	1.96381	1.72121	1.45701
Floor cushion, low risk	low	1.75	1.5	2	2.02142	1.78031	1.47875
Bean bag, high risk	high	2.75	2.75	2	1.98287	2.75266	2.71571
Bean bag, low risk	low	1.625	1.25	2	1.95547	1.66194	1.23281
Padded foot stools, high risk	high	2	2	2	2.00696	1.98965	2.01976
Padded foot stools, low risk	low	1.875	1.75	2	2.04475	1.82677	1.78344
Loose and stretch covers, high risk	high	3.5	3	2	1.99391	3.4598	3.04926
Loose and stretch covers, low risk	low	2	3	2	2.0489	2.00227	2.96966
Prams, high risk	high	2	2	2	2.04502	1.98369	1.99669
Prams, low risk	low	1.875	1.75	2	2.02768	1.91406	1.72891
Child trailers and strollers, high risk	high	2.75	2.5	2	2.04552	2.72467	2.45976
Child trailers and strollers, low risk	low	1	1.5	2	2.01349	1.00095	1.53976
Car seat, high risk	high	2	2	2	2.03008	1.96016	2.01681
Car seat, low risk	low	1.875	1.75	2	1.95997	1.89913	1.76532
Baby mattress, high risk	high	1.75	1.5	2	1.96249	1.78136	1.48028
Baby mattress, low risk	low	0.875	0.75	2	1.95588	0.866705	0.723639
Bassinet, high risk	high	1.875	1.75	2	2.03501	1.90044	1.74473
Bassinet, low risk	low	0.875	0.75	2	1.95636	0.837519	0.706775
Carry cots, high risk	high	1.75	1.5	2	2.03711	1.75893	1.5494
Carry cots, low risk	low	1.75	1.5	2	1.99587	1.79484	1.51008
Playpens, high risk	high	1.75	1.5	2	2.01669	1.74322	1.4657
Playpens, low risk	low	1.875	1.75	2	2.02633	1.82832	1.7725
Baby nests, high risk	high	2.75	2.5	2	1.95965	2.76679	2.45518
Baby nests, low risk	low	2	2	2	1.951	2.00905	2.0395
Baby products with seat, high risk	high	2	2	2	1.95046	1.98807	2.04636
Baby products with seat, low risk	low	1.75	1.5	2	2.00531	1.7906	1.53714
Separate baby upholstery, high risk	high	1.75	1.5	2	2.01014	1.77836	1.45498
Separate baby upholstery, low risk	low	1.75	1.5	2	1.95542	1.73128	1.50576
Play mat, high risk	high	2	2	2	2.00148	1.9906	1.95846
Play mat, low risk	low	1.75	1.5	2	1.95963	1.72524	1.51717
Baby changing mat, high risk	high	1.75	1.5	2	2.02913	1.74596	1.4683
Baby changing mat, low risk	low	1.625	1.25	2	1.96359	1.58565	1.29784
Pet beds, high risk	high	2.75	2.5	2	1.99571	2.79435	2.5395
Pet beds, low risk	low	1	1	2	2.04823	0.995194	1.00454
Outdoor furniture, high risk	high	2.75	3	2	1.98457	2.76032	3.04359
Outdoor furniture, low risk	low	1.375	1.75	2	1.99801	1.32506	1.79536
Outdoor furniture separate upholstery, high risk	high	2	2	2	2.02417	1.98181	2.02389
Outdoor furniture separate upholstery, low risk	low	1.375	1.25	2	2.02678	1.39383	1.28374
Living aids, high risk	high	2.375	2.25	2	2.00642	2.33643	2.24501
Living aids, low risk	low	1.75	1.5	2	2.03049	1.71242	1.48525
Armchairs, high risk	high	3.125	2.75	2	2.03094	3.15395	2.78066
Armchairs, low risk	low	2	2	2	2.02245	2.03145	1.96333
Headboard, high risk	high	3.375	3.25	3	2.95677	3.32795	3.28782
Headboard, low risk	low	1.875	1.75	3	2.98379	1.846	1.7026
Footboard, high risk	high	2.625	2.25	3	3.00374	2.62555	2.22252
Footboard, low risk	low	2.375	1.75	3	3.01817	2.36865	1.78934
Side rails, high risk	high	3	3	3	3.03909	2.99807	2.98885
Side rails, low risk	low	1.875	1.75	3	2.96662	1.88344	1.75437
Upholstered bed base, high risk	high	3	3	3	3.0035	3.02131	3.00448
Upholstered bed base, low risk	low	2.75	2.5	3	2.99958	2.7642	2.47841
Divan, high risk	high	2.5	2	3	3.02293	2.46596	2.03099
Divan, low risk	low	2.5	2	3	2.95887	2.54411	2.04293
Scatter cushion, high risk	high	2.75	2.5	3	2.97237	2.76939	2.46109
Scatter cushion, low risk	low	2	2	3	2.97778	2.01418	1.96748
Light-up children's cushion, high risk	high	1.75	1.5	3	3.04164	1.73032	1.45813
Light-up children's cushion, low risk	low	1.75	1.5	3	2.97109	1.74906	1.49613
Seat pad, high risk	high	2.375	2.25	3	2.99756	2.35515	2.21143
Seat pad, low risk	low	1.75	1.5	3	3.03302	1.71393	1.49115
Pillow, high risk	high	2.875	2.75	3	2.95148	2.90785	2.71146
Pillow, low risk	low	2	2	3	2.9551	2.04036	2.02416
Floor cushion, high risk	high	1.75	2	3	3.00253	1.71638	2.01264
Floor cushion, low risk	low	1.75	1.5	3	2.96358	1.72778	1.5013
Bean bag, high risk	high	3	3.25	3	2.99836	2.98193	3.27283
Bean bag, low risk	low	1.625	1.25	3	3.02998	1.65584	1.25714
Padded foot stools, high risk	high	2.75	2.5	3	2.97384	2.70025	2.4633
Padded foot stools, low risk	low	2.625	2.25	3	3.01722	2.66161	2.29382
Loose and stretch covers, high risk	high	3.75	3.5	3	3.04556	3.75714	3.52895
Loose and stretch covers, low risk	low	2.75	3.5	3	2.9639	2.76889	3.5453
Prams, high risk	high	2.75	2.5	3	2.96894	2.73451	2.46995
Prams, low risk	low	2.625	2.25	3	3.04535	2.61519	2.27865
Child trailers and strollers, high risk	high	3	3	3	3.03993	3.04001	2.96013
Child trailers and strollers, low risk	low	1	1.75	3	3.00801	0.968228	1.73585
Car seat, high risk	high	2.75	2.5	3	3.00827	2.74632	2.46852
Car seat, low risk	low	2.625	2.25	3	2.97969	2.59009	2.24269
Baby mattress, high risk	high	2.5	2	3	3.01423	2.45951	1.98449
Baby mattress, low risk	low	0.875	0.75	3	2.98659	0.92116	0.71711
Bassinet, high risk	high	2.625	2.25	3	2.95703	2.59971	2.27902
Bassinet, low risk	low	0.875	0.75	3	3.01922	0.840124	0.727713
Carry cots, high risk	high	2.5	2	3	2.96805	2.4757	1.97975
Carry cots, low risk	low	2.5	2	3	3.00959	2.47743	1.99708
Playpens, high risk	high	1.75	2	3	3.04268	1.79319	2.04095
Playpens, low risk	low	1.875	1.75	3	2.98087	1.8348	1.71658
Baby nests, high risk	high	3	3	3	2.97885	2.95234	3.02747
Baby nests, low risk	low	2.75	2.5	3	3.04946	2.71926	2.46557
Baby products with seat, high risk	high	2.75	2.5	3	2.98744	2.7459	2.52418
Baby products with seat, low risk	low	2.125	1.75	3	2.9505	2.14783	1.76621
Separate baby upholstery, high risk	high	1.75	2	3	3.03719	1.79624	1.98156
Separate baby upholstery, low risk	low	2.5	2	3	2.97475	2.45796	1.98159
Play mat, high risk	high	2.75	2.5	3	2.95902	2.71333	2.52205
Play mat, low risk	low	1.75	1.5	3	3.03093	1.79771	1.45311
Baby changing mat, high risk	high	1.75	2	3	2.97975	1.74822	2.04123
Baby changing mat, low risk	low	1.625	1.25	3	3.04953	1.60905	1.2674
Pet beds, high risk	high	3	3	3	2.97143	3.01248	3.03903
Pet beds, low risk	low	1	1	3	2.98613	0.998578	0.998447
Outdoor furniture, high risk	high	3	3.5	3	3.00763	2.98494	3.47708
Outdoor furniture, low risk	low	1.375	1.75	3	2.95955	1.35969	1.78845
Outdoor furniture separate upholstery, high risk	high	2	2	3	2.98508	1.98187	2.00097
Outdoor furniture separate upholstery, low risk	low	1.375	1.25	3	3.0372	1.3489	1.22358
Living aids, high risk	high	2.875	2.75	3	3.00911	2.88948	2.77938
Living aids, low risk	low	1.75	1.75	3	2.96031	1.77975	1.77409
Armchairs, high risk	high	3.375	3.25	3	3.03029	3.36722	3.2158
Armchairs, low risk	low	2	2.5	3	3.0171	2.00459	2.45205
Headboard, high risk	high	3.875	3.75	4	4.03631	3.87514	3.7841
Headboard, low risk	low	1.875	1.75	4	3.98649	1.89474	1.71131
Footboard, high risk	high	3.375	2.75	4	4.04755	3.34025	2.77123
Footboard, low risk	low	2.375	1.75	4	3.95187	2.38549	1.71413
Side rails, high risk	high	3.75	3.5	4	4.04833	3.70955	3.52473
Side rails, low risk	low	1.875	1.75	4	4.01971	1.85297	1.76468
Upholstered bed base, high risk	high	3.75	3.5	4	4.0091	3.7445	3.50951
Upholstered bed base, low risk	low	3.5	3	4	3.98665	3.51833	3.00823
Divan, high risk	high	3.25	2.5	4	4.00505	3.24158	2.52255
Divan, low risk	low	3.25	2.5	4	4.0431	3.21476	2.51816
Scatter cushion, high risk	high	2.75	2.5	4	4.04618	2.77935	2.54907
Scatter cushion, low risk	low	2	2	4	4.00718	1.95825	1.95026
Light-up children's cushion, high risk	high	1.75	1.5	4	4.04391	1.77438	1.53908
Light-up children's cushion, low risk	low	1.75	1.5	4	3.96978	1.77821	1.45297
Seat pad, high risk	high	2.375	2.25	4	4.01322	2.39565	2.25705
Seat pad, low risk	low	1.75	1.5	4	4.04035	1.74372	1.51397
Pillow, high risk	high	3.625	3.25	4	3.9849	3.66248	3.20541
Pillow, low risk	low	2	2	4	4.00944	1.95359	1.98034
Floor cushion, high risk	high	1.75	2	4	3.97457	1.73538	2.01514
Floor cushion, low risk	low	1.75	1.5	4	3.95214	1.75411	1.51958
Bean bag, high risk	high	3.375	3.75	4	3.99114	3.37224	3.73579
Bean bag, low risk	low	1.625	1.25	4	4.0447	1.57549	1.2646
Padded foot stools, high risk	high	2.75	3	4	4.04663	2.78116	2.98748
Padded foot stools, low risk	low	2.625	2.25	4	3.95816	2.6251	2.24197
Loose and stretch covers, high risk	high	4	4	4	3.985	3.98611	4.00276
Loose and stretch covers, low risk	low	3.5	4	4	3.99665	3.45451	3.99255
Prams, high risk	high	2.75	3	4	3.97369	2.75825	2.97987
Prams, low risk	low	2.625	2.25	4	4.01777	2.64918	2.2321
Child trailers and strollers, high risk	high	3	3.5	4	3.95214	3.0123	3.51831
Child trailers and strollers, low risk	low	1	1.75	4	4.02415	0.986883	1.70238
Car seat, high risk	high	2.75	2.5	4	4.01863	2.7998	2.48877
Car seat, low risk	low	2.625	2.25	4	3.95639	2.61438	2.28442
Baby mattress, high risk	high	3.25	2.5	4	4.0039	3.21203	2.51471
Baby mattress, low risk	low	0.875	0.75	4	4.04812	0.838597	0.770401
Bassinet, high risk	high	3.375	2.75	4	3.97829	3.33565	2.73233
Bassinet, low risk	low	0.875	0.75	4	4.0048	0.861299	0.716923
Carry cots, high risk	high	3.25	2.5	4	3.99774	3.21607	2.476
Carry cots, low risk	low	2.875	2.25	4	3.95647	2.82763	2.24178
Playpens, high risk	high	1.75	2.5	4	4.02674	1.74584	2.52102
Playpens, low risk	low	1.875	1.75	4	4.00118	1.82811	1.7287
Baby nests, high risk	high	3.375	3.25	4	4.04473	3.33167	3.23445
Baby nests, low risk	low	3.125	2.75	4	4.04239	3.10325	2.73347
Baby products with seat, high risk	high	3.125	2.75	4	3.95653	3.10763	2.72621
Baby products with seat, low risk	low	2.125	1.75	4	3.99746	2.1313	1.76284
Separate baby upholstery, high risk	high	1.75	2	4	3.95047	1.77946	2.03614
Separate baby upholstery, low risk	low	2.5	2.5	4	4.03699	2.45947	2.49186
Play mat, high risk	high	3.5	3	4	4.03409	3.50314	3.03999
Play mat, low risk	low	1.75	1.5	4	3.99917	1.79772	1.46313
Baby changing mat, high risk	high	1.75	2	4	4.02503	1.70542	2.00772
Baby changing mat, low risk	low	1.625	1.25	4	3.95561	1.60363	1.22174
Pet beds, high risk	high	3	3.5	4	4.03249	2.99621	3.54368
Pet beds, low risk	low	1	1	4	4.02885	1.02936	1.02244
Outdoor furniture, high risk	high	3.75	4	4	4.00117	3.70495	4.03054
Outdoor furniture, low risk	low	1.375	1.75	4	3.97496	1.39494	1.77083
Outdoor furniture separate upholstery, high risk	high	2	2	4	3.99156	2.03029	1.99211
Outdoor furniture separate upholstery, low risk	low	1.375	1.25	4	3.97369	1.36987	1.26922
Living aids, high risk	high	3.625	3.25	4	3.97419	3.59884	3.20509
Living aids, low risk	low	1.75	1.75	4	4.01425	1.75588	1.72058
Armchairs, high risk	high	3.875	3.75	4	3.95818	3.83086	3.79531
Armchairs, low risk	low	2	2.5	4	4.04825	1.96798	2.47637
Headboard, high risk	high	3.875	4.25	5	4.99891	3.83623	4.22876
Headboard, low risk	low	1.875	1.75	5	5.04564	1.88573	1.76331
Footboard, high risk	high	3.375	3.25	5	4.98047	3.39345	3.2214
Footboard, low risk	low	2.375	1.75	5	5.04537	2.39506	1.77895
Side rails, high risk	high	3.75	4	5	5.02852	3.74983	4.03751
Side rails, low risk	low	1.875	1.75	5	4.98264	1.92454	1.73871
Upholstered bed base, high risk	high	3.75	4	5	4.97212	3.71974	4.02063
Upholstered bed base, low risk	low	3.5	3.5	5	5.0268	3.54196	3.46481
Divan, high risk	high	3.25	3	5	5.04788	3.24462	2.97209
Divan, low risk	low	3.25	3	5	4.98469	3.23057	3.032
Scatter cushion, high risk	high	2.75	2.5	5	5.00668	2.74237	2.49751
Scatter cushion, low risk	low	2	2	5	4.98625	1.99253	1.98495
Light-up children's cushion, high risk	high	1.75	1.5	5	5.03818	1.753	1.47307
Light-up children's cushion, low risk	low	1.75	1.5	5	4.97456	1.70916	1.4859
Seat pad, high risk	high	2.375	2.25	5	4.9945	2.40388	2.21891
Seat pad, low risk	low	1.75	1.5	5	4.99369	1.79468	1.48076
Pillow, high risk	high	3.625	3.25	5	4.9822	3.58082	3.27123
Pillow, low risk	low	2	2	5	4.98282	2.04653	1.9805
Floor cushion, high risk	high	1.75	2	5	4.97638	1.77735	1.97796
Floor cushion, low risk	low	1.75	1.5	5	5.03363	1.7467	1.5495
Bean bag, high risk	high	3.375	4.25	5	4.96986	3.38658	4.27986
Bean bag, low risk	low	1.625	1.25	5	5.03892	1.61075	1.23642
Padded foot stools, high risk	high	2.75	3.5	5	4.96999	2.75557	3.52187
Padded foot stools, low risk	low	2.625	2.25	5	5.02505	2.65482	2.27329
Loose and stretch covers, high risk	high	4	4.5	5	4.98466	3.97771	4.48573
Loose and stretch covers, low risk	low	3.5	4.5	5	4.97115	3.50951	4.48291
Prams, high risk	high	2.75	3.5	5	5.0459	2.79408	3.50425
Prams, low risk	low	2.625	2.25	5	5.028	2.62923	2.2873
Child trailers and strollers, high risk	high	3	3.75	5	4.9567	3.04951	3.70627
Child trailers and strollers, low risk	low	1	1.75	5	5.02105	1.03412	1.74219
Car seat, high risk	high	2.75	2.5	5	5.0157	2.74535	2.54545
Car seat, low risk	low	2.625	2.25	5	4.95941	2.61478	2.23778
Baby mattress, high risk	high	4	3	5	4.98052	3.99521	2.97458
Baby mattress, low risk	low	0.875	0.75	5	4.96554	0.871181	0.785949
Bassinet, high risk	high	3.375	3.25	5	5.04688	3.39214	3.24567
Bassinet, low risk	low	0.875	0.75	5	4.96197	0.888649	0.776663
Carry cots, high risk	high	3.25	2.5	5	4.95578	3.26026	2.53441
Carry cots, low risk	low	2.875	2.25	5	4.96545	2.88518	2.20929
Playpens, high risk	high	1.75	3	5	5.00638	1.77313	2.95499
Playpens, low risk	low	1.875	1.75	5	5.03212	1.83827	1.75608
Baby nests, high risk	high	3.375	3.25	5	5.00109	3.33586	3.20629
Baby nests, low risk	low	3.125	2.75	5	4.95475	3.15107	2.74455
Baby products with seat, high risk	high	3.125	2.75	5	5.01709	3.14628	2.70478
Baby products with seat, low risk	low	2.125	1.75	5	4.9705	2.13643	1.71447
Separate baby upholstery, high risk	high	1.75	2	5	4.97639	1.77302	2.00771
Separate baby upholstery, low risk	low	2.5	2.75	5	5.02962	2.48089	2.76706
Play mat, high risk	high	3.5	3	5	5.04453	3.4633	2.99682
Play mat, low risk	low	1.75	1.5	5	4.97212	1.71041	1.52893
Baby changing mat, high risk	high	1.75	2	5	4.95724	1.70005	1.95203
Baby changing mat, low risk	low	1.625	1.25	5	5.04936	1.58095	1.25166
Pet beds, high risk	high	3	4	5	4.9956	2.9892	4.03549
Pet beds, low risk	low	1	1	5	5.04863	0.980741	1.02578
Outdoor furniture, high risk	high	3.75	4.5	5	5.0157	3.75922	4.52267
Outdoor furniture, low risk	low	1.375	1.75	5	5.03565	1.40311	1.72495
Outdoor furniture separate upholstery, high risk	high	2	2	5	5.02986	2.01106	1.96394
Outdoor furniture separate upholstery, low risk	low	1.375	1.25	5	5.03226	1.36707	1.23191
Living aids, high risk	high	4.375	3.75	5	4.96266	4.39492	3.7434
Living aids, low risk	low	1.75	1.75	5	5.03157	1.775	1.76743
Armchairs, high risk	high	4.625	4.25	5	4.98846	4.66653	4.2895
Armchairs, low risk	low	2	2.5	5	5.0224	2.02223	2.50402

## Sheet: Fire Investigator Responses
		Ref No.	Furniture Type	Risk Variant	Evaluator	Contact with Ignition Source	Number of Junctions	Ornateness	Reactivity of Person
		30	Armchair	High	Team, Consolidated	5	3	3	5
					Advisory Panel 1	4	3	1	5
					Advisory Panel 2	4	3	2	4
					Advisory Panel 3	4	5	4	4
				Low	Team, Consolidated	3	1	2	2
					Advisory Panel 1	1	1	1	1
					Advisory Panel 2	2	1	2	1
					Advisory Panel 3	3	1	3	1
		1	Headboard	High	Team, Consolidated	4	3	3	4
					Advisory Panel 1	3	1	3	3
					Advisory Panel 2	2	0	2	2
					Advisory Panel 3	4	0	5	1
				Low	Team, Consolidated	3	1	1	4
					Advisory Panel 1	1	1	1	3
					Advisory Panel 2	2	0	1	2
					Advisory Panel 3	4	0	3	1
		14	Pushchair	High	Team, Consolidated	1	12	4	3
					Advisory Panel 1	2	6	3	1
					Advisory Panel 2	2	6	4	2
					Advisory Panel 3	2	6	5
				Low	Team, Consolidated	1	3	3	3
					Advisory Panel 1	2	3	3	1
					Advisory Panel 2	2	1	3	2
					Advisory Panel 3	3	3	2
		26	Pet bed	High	Team, Consolidated	4	3	2	3
					Advisory Panel 1	1	1	1	1
					Advisory Panel 2	1	1	1	1
					Advisory Panel 3	2	1	4	2
				Low	Team, Consolidated	3	0	1	2
					Advisory Panel 1	1	0	1	1
					Advisory Panel 2	0	0	0	1
					Advisory Panel 3	3	4	3	2
